# Supplementary material for: Dose-Dependent Effects of Myo-Inositol on Kainic Acid-Induced Epilepsy: Electrophysiological, Behavioral, Transcriptomic, and DNA Methylome Studies
Source: Int J Mol Sci. 2025 Nov 17;26(22):11102. doi: 10.3390/ijms262211102 (PMC12652981; doi:10.3390/ijms262211102)
Supplement: Supplementary file 1 [file ijms-26-11102-s001.zip]

Archive with 31 entries (31 files):
- Supplementary Figure S1.jpg
- Supplementary Figure S2.jpg
- Supplementary Figure S3.jpg
- Supplementary Figure S4.jpg
- Supplementary Figure S5.jpg
- Supplementary Figure S6.jpg
- Supplementary Figure S7.jpg
- Supplementary Figure S8.jpg
- Supplementary Figure S9 Ponceau staining images and uncropped blotes.pdf
- Supplementary File_S1.pdf
- Supplementary File_S10.xlsx
- Supplementary File_S11.xlsx
- Supplementary File_S12.xlsx
- Supplementary File_S13.xlsx
- Supplementary File_S14.xlsx
- Supplementary File_S15.xlsx
- Supplementary File_S16.xlsx
- Supplementary File_S17.xlsx
- Supplementary File_S18.xlsx
- Supplementary File_S19.xlsx
- Supplementary File_S2.pdf
- Supplementary File_S20.xlsx
- Supplementary File_S21- RRBS experiments.pdf
- Supplementary File_S22.pdf
- Supplementary File_S3.xlsx
- Supplementary File_S4.xlsx
- Supplementary File_S5.xlsx
- Supplementary File_S6.xlsx
- Supplementary File_S7.xlsx
- Supplementary File_S8.xlsx
- Supplementary File_S9.xlsx
