# Supplementary material for: Dose-Dependent Effects of Myo-Inositol on Kainic Acid-Induced Epilepsy: Electrophysiological, Behavioral, Transcriptomic, and DNA Methylome Studies
Source: Int J Mol Sci. 2025 Nov 17;26(22):11102. doi: 10.3390/ijms262211102 (PMC12652981; doi:10.3390/ijms262211102)
Supplement: Supplementary file 1 [file ijms-26-11102-s001.zip › Supplementary File_S10.xlsx]

## Sheet: Supplementary_Table_S1
	Supplementary Table S10: upregulated Gene Ontology biological processes (KA+SAL vs CON+SAL)
	ID	Description	GeneRatio	BgRatio	pvalue	p.adjust	geneID	Count
	GO:0005178	integrin binding	46/1274	149/17191	1.87573e-17	1.15545e-14	Fn1/Itga5/Lama5/Fermt3/Cd81/Vwf/Tln1/Syk/Ptprz1/Itgb2/Icam1/Itgb5/Gpnmb/Spp1/Fbln1/Cd151/Lyn/Gfap/Itgav/Itgb3/Itgax/Cd9/Ccn5/Myh9/Lcp1/P4hb/S1pr3/Fbln5/F11r/Gfra1/Col16a1/Mmp14/Ccn4/Dab2/S1pr2/Tspan8/Emilin1/Lamb2/Il1b/Itgb1/Itgb8/Itga1/Itgal/Dst/Igf1/Pdia4	46
	GO:0019955	cytokine binding	36/1274	146/17191	8.64191e-11	2.66171e-08	Csf1r/Tnfrsf1b/Bgn/Tnfrsf1a/Osmr/Ccr5/Cx3cr1/Plp2/Cd44/Tgfbr1/Il1r1/Tgfbr2/Il10ra/Eng/Sostdc1/Csf3r/Chrdl1/A2m/Ltbp3/Itgav/Itgb3/Il1rl1/Cd4/Tsku/Il1rn/Ifngr1/Lrrc32/Il6st/Pdpn/Il2rg/Agrn/Zfp36/Il18bp/Il13ra1-ps1/Prlr/Itgb1	36
	GO:0005518	collagen binding	24/1274	72/17191	1.51953e-10	3.1201e-08	Crtap/Vwf/Sparc/Col6a2/Hspg2/Pcolce/Itgav/Ddr1/Mrc2/Srgn/Nid1/Serpinh1/Ctss/Smad7/Aebp1/Cspg4/Col6a1/Lum/Hsd17b12/Lox/Smad3/Ddr2/Itgb1/Itga1	24
	GO:0038187	pattern recognition receptor activity	14/1274	34/17191	4.77217e-08	5.87931e-06	Clec7a/Tlr9/Tlr3/Tlr2/Ptafr/Tlr4/Rig1/Colec12/Tlr7/Cd14/Trim5/Nod1/Fcna/Ifih1	14
	GO:0002020	protease binding	31/1274	156/17191	3.63501e-07	3.38981e-05	Fn1/Adamtsl4/Timp1/Tnfrsf1a/Vwf/Il1r1/Cst3/Lrp1/Ecm1/Hspg2/Anxa2/Serpine1/A2m/Itgav/Itgb3/Pycard/Ripk2/Nlrc4/Casp12/Fas/Kng2/Insl3/Tp53/Furin/Serpina1/Ubc/Timp3/Casp1/Adamts4/Itgb1/Cast	31
	GO:0140375	immune receptor activity	28/1274	133/17191	3.85206e-07	3.38981e-05	Osmr/Ccr5/Cx3cr1/C5ar2/Cd44/Cmklr1/Csf2rb/C3ar1/Fcgr2b/Il1r1/Fcgr2a/Il13ra1/Il10ra/Ctsh/Csf3r/Il1rl1/Fcer1g/Cd4/Fcgr1a/Fcgr3a/Ifngr1/Il6st/Fcgrt/Il2rg/Il17ra/Il15ra/Il13ra1-ps1/Prlr	28
	GO:0050840	extracellular matrix binding	19/1274	71/17191	6.20554e-07	4.77826e-05	Bgn/Lgals3/Olfml2a/Sparc/Anxa2/Spp1/Itgav/Itgb3/B4galt1/Ssc5d/Lgals1/Clec14a/Nid1/Ctss/Agrn/Bcam/Sdc1/Smoc1/Itgb1	19
	GO:0038024	cargo receptor activity	19/1274	73/17191	9.88188e-07	6.7636e-05	Cd44/Olr1/Itgb2/Lrp1/Abca1/Scarf1/Colec12/Itgam/Ssc5d/Abca7/Cxcl16/Lrp10/Megf10/Stab1/Dab2/Tmed10/Timd2/Endou/Sdc1	19
	GO:0016504	peptidase activator activity	17/1274	62/17191	1.66026e-06	0.000102272	Fn1/Fgl2/Ctsc/Tifab/Lgmn/Ctsh/Tgfb1/Pcolce/Fbln1/Nlrp3/Nlrc4/Vsir/Ctss/Psme4/Psme1/Casp8/Cav1	17
	GO:0001784	phosphotyrosine residue binding	14/1274	45/17191	2.63866e-06	0.000147765	Vav1/Fgr/Socs3/Ptpn6/Syk/Sla/Hck/Plcg2/Pik3r1/Shc1/Sh3bp2/Ldlrap1/Samsn1/Shb	14
	GO:0004713	protein tyrosine kinase activity	26/1274	131/17191	3.19299e-06	0.000163907	Csf1r/Fgr/Jak3/Ptk7/Syk/Tec/Fes/Fgfr2/Hck/Ret/Erbb2/Lyn/Ddr1/Btk/Axl/Fgfrl1/Ephb4/Tie1/Insl3/Hipk1/Csk/Ddr2/Peak1/Pdgfrb/Eif2ak2/Jak1	26
	GO:0015026	coreceptor activity	12/1274	37/17191	8.44841e-06	0.000358715	Csf2rb/Eng/Lrp1/Reck/Erbb2/Igsf1/Cd4/Cd80/Cspg4/Il6st/Il2rg/Lrp5	12
	GO:0017124	SH3 domain binding	23/1274	114/17191	8.73494e-06	0.000358715	Arhgap17/Was/Ptpn6/Vasp/Inpp5d/Abi3/Hcls1/Lyn/Sh3bp2/Arhgap27/Wipf1/Elmo3/Ncf1/Wasf2/Gpx1/Inppl1/Cyba/Cd2ap/Bcar1/Sh3bp1/Picalm/Arhgap31/Dnm2	23
	GO:0001846	opsonin binding	8/1274	20/17191	5.00129e-05	0.00165335	Cd93/Clec7a/Cfh/Itgb2/C4a/Itgam/Itgav/Megf10	8
	GO:0005201	extracellular matrix structural constituent	15/1274	64/17191	5.16292e-05	0.00165335	Fn1/Col8a1/Lama5/Lamc1/Col7a1/Fbln1/Col4a1/Col12a1/Col22a1/Col16a1/Col6a1/Col8a2/Tectb/Emilin1/Lamb2	15
	GO:1901981	phosphatidylinositol phosphate binding	30/1274	189/17191	5.87444e-05	0.00165335	Capg/Iqgap1/Gsn/Dapp1/Fgd2/Anxa2/Pla2g4a/Gsdmd/Myo10/Nlrp3/Btk/Kcnj2/Ncf4/Inppl1/Gab2/Snx18/Myo1g/Arap1/Ldlrap1/Irgm/Arhgap9/Dab2/Plekha4/Rubcnl/Adap2/Arfip1/Svil/Picalm/Dnm2/Kcnq1	30
	GO:1990782	protein tyrosine kinase binding	23/1274	128/17191	6.08554e-05	0.00165335	Blnk/Cass4/Anxa5/Vim/Plcg2/Cdh5/Pik3r1/Erbb2/Shc1/Itgax/Ptpn14/Cd4/Cpne3/Gab2/Trem2/Angpt2/Pag1/Tp53/Csk/Tjp2/Itgb1/Ptprf/Sh2b3	23
	GO:0001848	complement binding	9/1274	26/17191	6.44163e-05	0.00165335	Cd93/Cfh/Serping1/C3ar1/Itgb2/C4a/Itgam/Megf10/Cd59b	9
	GO:0005160	transforming growth factor beta receptor binding	9/1274	26/17191	6.44163e-05	0.00165335	Cd44/Tgfbr1/Tgfbr2/Eng/Tgfb1/Lrg1/Smad7/Smad3/Smurf2	9
	GO:0019865	immunoglobulin binding	9/1274	26/17191	6.44163e-05	0.00165335	Lgals3/Vwf/Fcgr2b/Fcgr2a/Fcer1g/Cd4/Fcgr1a/Fcgr3a/Fcgrt	9
	GO:0097110	scaffold protein binding	18/1274	91/17191	0.000105494	0.00240683	Syk/Itpr2/Vim/Nos3/Plcg2/Lyn/Myh9/Nod1/Cav2/Il6st/Trem2/Adcy6/Casp8/Casp1/Casp4/Grm3/P2rx7/Kcnq1	18
	GO:0030414	peptidase inhibitor activity	30/1274	197/17191	0.000127205	0.00279851	Spint1/Timp1/Serping1/Serpinb1a/Col7a1/Cst3/C4a/Reck/Anxa2/Serpine1/A2m/Serpina3n/Serpinh1/Renbp/Bst2/Crb2/Kng2/Kng2l1/Rarres1/Furin/Gbp2/Gbp5/Serpina1/C3/Timp3/Col6a3/Kng1/Serpinf1/Umodl1/Cast	30
	GO:0005242	inward rectifier potassium channel activity	8/1274	24/17191	0.000223447	0.00458812	Kcnj5/Kcnj14/Kcnj2/Kcnj13/Kcne2/Kcnj10/Kcnk1/Kcnn4	8
	GO:0015293	symporter activity	23/1274	140/17191	0.000245967	0.0048876	Slc12a2/Slc2a12/Slc1a5/Slc4a5/Slc12a7/Slc6a6/Slc15a3/Slc6a20b/Slc12a3/Slc20a1/Slc16a8/Slc38a2/Slc5a3/Slc5a5/Slc10a7/Slc16a1/Slc39a8/Slc13a4/Slc22a18/Slc6a20a/Slc39a12/Slc12a4/Slc12a9	23
	GO:0035591	signaling adaptor activity	18/1274	98/17191	0.000280355	0.00539684	Ticam1/Blnk/Iqgap1/Abi3/Lamp2/Shc1/Hcls1/Sting1/Nlrp3/Stat3/Ripk2/Gab2/Ripk1/Myd88/Ldlrap1/Pag1/Shb/Sh2b3	18
	GO:0001540	amyloid-beta binding	14/1274	67/17191	0.000332581	0.00620817	Fzd5/Tlr2/Fcgr2b/Itgb2/Cst3/Clu/Gsap/Trem2/Ldlrap1/Ldlrad3/Ide/Calcr/Apbb2/Clstn2	14
	GO:0043236	laminin binding	9/1274	33/17191	0.00049569	0.00848181	Lgals3/B4galt1/Ssc5d/Lgals1/Nid1/Ctss/Agrn/Bcam/Itgb1	9
	GO:0070851	growth factor receptor binding	23/1274	150/17191	0.000675516	0.0109505	Tlr9/Itga5/Pdgfc/Cd44/Sla/Il1r1/Ecm1/Cdh5/Pik3r1/Shc1/Lyn/Itgb3/Pycard/Pdgfd/Kl/Il1rn/Cd300lf/Il6st/Myd88/Cd2ap/Il1b/Pdgfrb/Gata3	23
	GO:0001968	fibronectin binding	9/1274	35/17191	0.000793316	0.0125303	Mmp2/Fbln1/Itgav/Itgb3/Ssc5d/Ctss/Mmp9/Hsd17b12/Itgb1	9
	GO:0046625	sphingolipid binding	8/1274	29/17191	0.000934772	0.0143955	Lamc1/Pla2g4a/Lyn/Map3k1/Cd300lf/Gltp/Cln8/Pltp	8
	GO:0051019	mitogen-activated protein kinase binding	9/1274	36/17191	0.00098907	0.0148602	Iqgap1/Ace/Ptafr/Nfatc1/Map3k1/Atf7/Mapkapk2/Mical2/Gch1	9
	GO:0017147	Wnt-protein binding	8/1274	30/17191	0.00119284	0.0170881	Fzd5/Reck/Wls/Apcdd1/Sfrp1/Fzd6/Lrp5/Fzd2	8
	GO:0043325	phosphatidylinositol-3,4-bisphosphate binding	8/1274	30/17191	0.00119284	0.0170881	Dapp1/Plek/Ncf1/Gab2/Myo1g/Irgm/Plekha4/Adap2	8
	GO:0042626	ATPase-coupled transmembrane transporter activity	18/1274	113/17191	0.00160178	0.0219266	Rnase4/Anxa5/Atp1b2/Abca1/Abca4/Abcg3l2/Abcc3/Abcc4/Tcirg1/Myh9/Abcc9/Abca7/Tap1/Abcb4/Atp7a/Atp2a1/Rnase4l1/Abcc12	18
	GO:0001530	lipopolysaccharide binding	9/1274	39/17191	0.00182093	0.0238658	Tlr2/Ptafr/Tlr4/Cd14/Trem2/Casp4/Cd6/P2rx7/Ninj1	9
	GO:0043394	proteoglycan binding	9/1274	39/17191	0.00182093	0.0238658	Fn1/Cfh/Gpnmb/Ptprc/Itgam/Nid1/Ctss/Agrn/Ptprf	9
	GO:0005516	calmodulin binding	25/1274	182/17191	0.00202429	0.0254482	Iqgap1/Ace/Cnn3/Nos3/Epb41/Pik3r1/Myo10/Myo1e/Myo1c/Myh9/Myo9b/Cnn2/Fas/Myo7a/Aebp1/Mapkapk2/Itpkb/Cald1/Trpv4/Marcks/Kcnn4/Myo1d/Ubr4/Plcb3/Kcnq1	25
	GO:0042562	hormone binding	16/1274	98/17191	0.00219408	0.027031	Tspo/Cmklr1/Anxa5/Ctsh/Ttr/Ednrb/Pth1r/Pik3r1/Shc1/Calcrl/Npr3/Ide/Calcr/Adipor1/Prlr/Abhd2	16
	GO:0015296	monoatomic anion:monoatomic cation symporter activity	7/1274	26/17191	0.00226972	0.0274146	Slc12a2/Slc12a7/Slc6a6/Slc12a3/Slc5a5/Slc12a4/Slc12a9	7
	GO:0000146	microfilament motor activity	8/1274	33/17191	0.00231984	0.0274812	Myo1f/Myo10/Myo1e/Myo1c/Myh9/Myo9b/Myo7a/Myo1d	8
	GO:0005080	protein kinase C binding	11/1274	57/17191	0.00275849	0.032061	Plek/Hspb1/Adcy4/Itgav/Itgb3/Flna/Cavin3/Hdac7/Trpv4/Marcks/Adcy6	11
	GO:0015020	glucuronosyltransferase activity	8/1274	34/17191	0.00283971	0.0323937	Ugt1a1/Ugt1a6/Ugt1a7c/Ugt1a8/Ugt1a2/Ugt1a3/Ugt1a9/Ugt1a5	8
	GO:0001786	phosphatidylserine binding	13/1274	75/17191	0.00322818	0.03551	Tln1/Anxa5/Anxa4/Anxa2/Gsdmd/Axl/Cd300a/Anxa3/Cd300lf/Trem2/Anxa1/Marcks/Timd2	13
	GO:0008013	beta-catenin binding	15/1274	93/17191	0.00335128	0.0362173	Sall1/Nos3/Sox9/Cdh5/Tcf7l1/Kank1/Tcf7/Smad7/Tax1bp3/Trem2/Ctnna1/Gli3/Cd2ap/Med12/Smad3	15
	GO:0043621	protein self-association	14/1274	85/17191	0.00371475	0.0394532	Fhod1/Ctsc/Tec/Ctsh/Pth1r/Id1/Card11/Samd11/Ccdc88c/Myd88/Tp53/Tmem43/Dnm2/Slc2a1	14
	GO:0015079	potassium ion transmembrane transporter activity	22/1274	161/17191	0.0038818	0.0403802	Aqp1/Slc12a2/Kcnj5/Kcnj14/Atp1b2/Slc12a7/Lrrc55/Kcnj2/Myh9/Abcc9/Kcnk6/Kcnj13/Kcnk13/Lrg1/Kcne2/Slc12a3/Kcnj10/Kcnk1/Kcnn4/Slc12a4/Kcnq1/Slc12a9	22
	GO:0003950	NAD+ ADP-ribosyltransferase activity	6/1274	22/17191	0.00434884	0.0439162	Parp3/Parp12/Parp10/Parp9/Parp14/Zc3hav1	6
	GO:0098631	cell adhesion mediator activity	9/1274	45/17191	0.00510283	0.0506991	Cd200r1/B4galt1/Cdh9/Esam/Bcam/Emilin1/Itgb1/Itga1/Ninj1	9
	GO:0008201	heparin binding	22/1274	165/17191	0.00522075	0.0510473	Adamts1/Fn1/Cfh/Gpnmb/Ptprc/Prelp/Pcolce/Itgam/Ccn5/Ccl3/Fgfrl1/Ccl2/Ccn4/Hsd17b12/Sfrp1/Furin/Pla2g5/Crispld2/Smoc1/Ptprf/Mdk/Lipg	22
	GO:0017046	peptide hormone binding	10/1274	54/17191	0.00574725	0.0544662	Cmklr1/Anxa5/Ednrb/Pth1r/Pik3r1/Calcrl/Npr3/Ide/Calcr/Prlr	10
	GO:0048306	calcium-dependent protein binding	14/1274	90/17191	0.00626571	0.0584799	S100a3/Anxa4/Anxa2/S100a6/A2m/S100a4/Cpne3/Anxa3/Mgp/Anxa1/S100a16/Pdcd6/S100a8/Myo1d	14
	GO:0019209	kinase activator activity	19/1274	138/17191	0.00642332	0.0590562	Nckap1l/Iqgap1/Mob1a/Tgfbr2/Pim1/Tgfb1/Adipoq/Pik3r1/Wnk1/Pde8a/Spry2/Il6st/Trem2/Mob3c/Irgm/Ccnd1/Ccnyl1/P2rx7/Igf1	19
	GO:0019903	protein phosphatase binding	23/1274	179/17191	0.00683967	0.0619594	Csf1r/Pecam1/Lgals3/Iqgap1/Phactr4/Jak3/Vim/Cd33/Cdh5/Pik3r1/Shc1/Mvp/Pdlim4/Cd22/Stat3/Cttnbp2nl/Gab2/Tp53/Csk/Kcnn4/Itga1/Jak1/Kcnq1	23
	GO:0005507	copper ion binding	11/1274	65/17191	0.00778924	0.0683678	Loxl2/Cp/Loxl1/F5/Sod3/Tp53/Moxd1/Lox/Atox1/Atp7a/P2rx7	11
	GO:0048029	monosaccharide binding	13/1274	83/17191	0.00780239	0.0683678	Lgals3/Hk2/Clec4a3/Eng/Man2b1/Lman2/Plod2/Plod3/G6pd/Slc2a5/Pfkp/Plod1/Lman1	13
	GO:0008509	monoatomic anion transmembrane transporter activity	19/1274	141/17191	0.0080698	0.0683973	Slc12a2/Ano6/Glra1/Slc4a5/Slc12a7/Ano5/Abcc4/Slc6a6/Lrrc8a/Slc4a2/Slc12a3/Clic4/Ucp2/Clic6/Slc5a5/Slc12a4/Slc12a9/Gabrb1/Lrrc8e	19
	GO:0043548	phosphatidylinositol 3-kinase binding	8/1274	40/17191	0.00810552	0.0683973	Gsn/Pik3ap1/Tlr4/Pik3r1/Axl/Cd2ap/Pdgfrb/Dnm2	8
	GO:0044325	transmembrane transporter binding	21/1274	164/17191	0.00982937	0.0807319	Tspo/Itpr2/Cdh5/Lyn/Pycard/Lrrc55/Abcc9/Flna/Tcaf2c/Lrg1/Cib1/Kcne2/Slc5a3/Tp53/Agrn/Tjp2/Bak1/Cav1/Ank2/Pde4b/Kcnq1	21
	GO:0015399	primary active transmembrane transporter activity	19/1274	148/17191	0.0132504	0.102028	Rnase4/Anxa5/Atp1b2/Abca1/Abca4/Abcg3l2/Abcc3/Abcc4/Tcirg1/Myh9/Abcc9/Abca7/Tap1/Abcb4/Atp7a/Atp2a1/Cyb561a3/Rnase4l1/Abcc12	19
	GO:0015459	potassium channel regulator activity	9/1274	54/17191	0.0168803	0.12528	Lrrc55/Abcc9/Flna/Wnk1/Lrg1/Kcne2/Slc5a3/Cav1/Ank2	9
	GO:0046332	SMAD binding	12/1274	83/17191	0.0189178	0.134211	Tgfbr1/Tgfbr2/Tgif1/Flna/Smad7/Pax6/Dab2/Acvr1c/Smad3/Pml/Jun/Smurf2	12
	GO:0022834	ligand-gated channel activity	20/1274	164/17191	0.0189551	0.134211	Aqp1/Kcnj5/Kcnj14/Itpr2/Ano6/Slc1a5/Scnn1a/Glra1/Kcnj2/Kcnj13/Kcne2/Tmem63a/Kcnj10/Grin2c/Kcnk1/Kcnn4/Trpm2/P2rx7/Gabrb1/Itpr3	20
	GO:0016298	lipase activity	15/1274	113/17191	0.0196134	0.137294	Plce1/Lipa/Plcb2/Pla1a/Abhd15/Plcg2/Hmox1/Pla2g4a/Pld1/Pla2g5/Plcl1/Lipe/Abhd2/Plcb3/Lipg	15
	GO:0023023	MHC protein complex binding	5/1274	22/17191	0.0202012	0.138266	Cd4/B2m/RT1-DMb/RT1-DOb/RT1-Bb	5
	GO:0004197	cysteine-type endopeptidase activity	12/1274	84/17191	0.0206337	0.139635	Ctsc/Ctsz/Lgmn/Ctsh/Casp12/Ctss/Sfrp1/Capn3/Casp8/Casp1/Casp4/Usp16	12
	GO:0035035	histone acetyltransferase binding	6/1274	30/17191	0.0208546	0.139635	Pla2g4a/Pax6/Gli3/Ets1/Kat2b/Sp1	6
	GO:0017022	myosin binding	11/1274	75/17191	0.0217865	0.142771	Gsn/Trak2/Fxyd1/Pdlim2/Pycard/Axl/Mlph/Llgl2/Cald1/Rab27a/Spata6	11
	GO:0004252	serine-type endopeptidase activity	23/1274	200/17191	0.0236173	0.152656	Mmp2/St14/C1r/Ctsc/F10/C1s/Ctsh/Cela1/Bin2/Plat/Htra1/C1rl/Ctss/Tpp1/Mmp9/Htra3/C2/Cfb/Prss23/Furin/Klk6/Rhbdd1/Pcsk5	23
	GO:0070696	transmembrane receptor protein serine/threonine kinase binding	5/1274	23/17191	0.0242791	0.152656	Cdh5/Pycard/Smad7/Acvr1c/Bmp6	5
	GO:0033612	receptor serine/threonine kinase binding	6/1274	31/17191	0.0242861	0.152656	Cdh5/Pycard/Smad7/Acvr1c/Cav1/Bmp6	6
	GO:0070566	adenylyltransferase activity	6/1274	31/17191	0.0242861	0.152656	Oas1a/Tent5c/Tent5a/Oas2/Oasl2/Papss2	6
	GO:0016798	hydrolase activity, acting on glycosyl bonds	16/1274	127/17191	0.0255168	0.158771	Glb1/Il1r1/Tlr4/Fuca1/Gusb/Pgghg/Il1rl1/Idua/Man2b1/Kl/Lyz2/Ung/Man1c1/Hexb/Edem2/Naglu	16
	GO:0003725	double-stranded RNA binding	11/1274	77/17191	0.0260053	0.160193	Msn/Tlr3/Vim/Rig1/Tlr7/Oas1a/Oas2/Oasl2/Ifih1/Ago2/Eif2ak2	11
	GO:0008238	exopeptidase activity	13/1274	97/17191	0.026579	0.162106	Ctsc/Ctsz/Ace/Ctsh/Scpep1/Lap3/Enpep/Tpp1/Aebp1/Mmp14/Cndp1/Ctsa/Anpep	13
	GO:0030507	spectrin binding	6/1274	32/17191	0.0280752	0.164708	Epb41/Ptprc/Myo10/Myo7a/Ank2/Epb41l2	6
	GO:0071813	lipoprotein particle binding	6/1274	32/17191	0.0280752	0.164708	Abca1/Scarf1/Colec12/Trem2/Stab1/Pltp	6
	GO:0071814	protein-lipid complex binding	6/1274	32/17191	0.0280752	0.164708	Abca1/Scarf1/Colec12/Trem2/Stab1/Pltp	6
	GO:0005540	hyaluronic acid binding	5/1274	24/17191	0.0288507	0.167661	Cd44/Stab1/Susd5/Ncan/Hapln2	5
	GO:0042605	peptide antigen binding	7/1274	41/17191	0.0294859	0.16975	B2m/Tap1/RT1-DOb/RT1-T24-4/Maml1/Slc7a5/RT1-Bb	7
	GO:0019829	ATPase-coupled monoatomic cation transmembrane transporter activity	9/1274	60/17191	0.0316571	0.176468	Rnase4/Anxa5/Atp1b2/Tcirg1/Myh9/Abcc9/Atp7a/Atp2a1/Rnase4l1	9
	GO:0042169	SH2 domain binding	7/1274	42/17191	0.0332003	0.179398	Blnk/Ptpn6/Syk/Lat2/Inppl1/Pag1/Trpv4	7
	GO:0004709	MAP kinase kinase kinase activity	5/1274	25/17191	0.0339311	0.181753	Map3k11/Ripk2/Map3k1/Ripk1/Map3k14	5
	GO:0005544	calcium-dependent phospholipid binding	8/1274	52/17191	0.0363515	0.191389	Anxa5/Anxa4/Anxa2/Pla2g4a/Esyt1/Cpne3/Anxa3/Anxa1	8
	GO:0008028	monocarboxylic acid transmembrane transporter activity	9/1274	62/17191	0.038126	0.19903	Slco2b1/Slc16a12/Abcc3/Abcc4/Slc6a6/Slc16a8/Slc43a3/Slc10a7/Slc16a1	9
	GO:0008081	phosphoric diester hydrolase activity	11/1274	83/17191	0.0421608	0.218244	Plce1/Plcb2/Plcg2/Hmox1/Gdpd2/Pld1/Pde8a/Plcl1/Enpp3/Plcb3/Pde4b	11
	GO:0140326	ATPase-coupled intramembrane lipid transporter activity	5/1274	27/17191	0.045662	0.232461	Abca1/Abca4/Abca7/Abcb4/Atp10d	5
