# Supplementary material for: Dose-Dependent Effects of Myo-Inositol on Kainic Acid-Induced Epilepsy: Electrophysiological, Behavioral, Transcriptomic, and DNA Methylome Studies
Source: Int J Mol Sci. 2025 Nov 17;26(22):11102. doi: 10.3390/ijms262211102 (PMC12652981; doi:10.3390/ijms262211102)
Supplement: Supplementary file 1 [file ijms-26-11102-s001.zip › Supplementary File_S11.xlsx]

## Sheet: Supplementary_Table_S1
	Supplementary Table S11: downregulated Gene Ontology biological processes (KA+SAL vs CON+SAL)
	ID	Description	GeneRatio	BgRatio	pvalue	p.adjust	geneID	Count
	GO:0044325	transmembrane transporter binding	30/932	164/17191	3.86428e-09	2.29538e-06	Calm2/Kcnj11/Calm3/Itpr1/Cntnap2/Snap25/Kcnq3/Mpp2/Scn3b/Fkbp1a/Kcnab2/Slc8a1/Calm1/Fgf13/Gpd1l1/Scn4b/Diaph1/Tcap/Ywhaq/Rnf207/Cabp1/Fkbp1b/Kcnab1/Tmem74/Trpc1/Kcnb1/Actn3/Kcnip2/Crbn/Scn1b	30
	GO:0099106	ion channel regulator activity	25/932	148/17191	3.744e-07	0.000111197	Calm2/Prkcb/Tspan13/Calm3/Itpr1/Scn3b/Kcnab2/Calm1/Fgf13/Gpd1l1/Scn4b/Stim2/Cabp1/Wnk4/Fkbp1b/Kcnab1/Cacna2d3/Stoml1/Atp2b4/Amigo1/Hpcal4/Scn2b/Kcnip2/Fxyd6/Scn1b	25
	GO:0141108	transporter regulator activity	25/932	156/17191	1.03648e-06	0.000153917	Calm2/Prkcb/Tspan13/Calm3/Itpr1/Scn3b/Kcnab2/Calm1/Fgf13/Gpd1l1/Scn4b/Stim2/Cabp1/Wnk4/Fkbp1b/Kcnab1/Cacna2d3/Stoml1/Atp2b4/Amigo1/Hpcal4/Scn2b/Kcnip2/Fxyd6/Scn1b	25
	GO:0005272	sodium channel activity	12/932	44/17191	2.52808e-06	0.000300336	Scn2a/Scn3b/Gria2/Asic2/Scn8a/Asic1/Scn4b/Grik1/Scn2b/Scn1b/Hcn1/Nalcn	12
	GO:0008066	glutamate receptor activity	9/932	27/17191	7.52034e-06	0.000558385	Grin3a/Gria2/Grm6/Gria1/Grm8/Grik1/Grin2a/Gria4/Ptk2b	9
	GO:0005244	voltage-gated monoatomic ion channel activity	25/932	176/17191	9.57684e-06	0.000571864	Grin3a/Kcnh7/Ryr1/Kcnj11/Kcnq4/Scn2a/Snap25/Kcnq3/Kcnab2/Kcnt2/Kcnab1/Cacna2d3/Htr1b/Kcnb1/Clcn2/Scn2b/Kcnip2/Cacnb4/Grin2a/Vdac3/Kcnd2/Kcnh3/Hcn1/Ptk2b/Vdac2	25
	GO:0035254	glutamate receptor binding	15/932	75/17191	9.82464e-06	0.000571864	Dlg3/Gria2/Eml2/Necab2/Calm1/Homer2/Gria1/Camk2a/Neto2/Cabp1/Akap5/Rasgrf1/Grin2a/Pick1/Myo5b	15
	GO:0022832	voltage-gated channel activity	25/932	177/17191	1.05901e-05	0.000571864	Grin3a/Kcnh7/Ryr1/Kcnj11/Kcnq4/Scn2a/Snap25/Kcnq3/Kcnab2/Kcnt2/Kcnab1/Cacna2d3/Htr1b/Kcnb1/Clcn2/Scn2b/Kcnip2/Cacnb4/Grin2a/Vdac3/Kcnd2/Kcnh3/Hcn1/Ptk2b/Vdac2	25
	GO:0005516	calmodulin binding	25/932	182/17191	1.72742e-05	0.000855072	Camk4/Dapk1/Atp2b1/Camkv/Ppp3ca/Camkk2/Ryr1/Itpka/Slc8a2/Scn2a/Fkbp8/Kcnq3/Slc8a1/Pde1a/Plcb1/Camk2b/Rasgrf2/Camk2a/Ppp3cb/Atp2b4/Akap5/Rit2/Iqcb1/Add2/Myo5b	25
	GO:0004683	calmodulin-dependent protein kinase activity	8/932	24/17191	2.44532e-05	0.00103751	Camk4/Dapk1/Camkv/Camkk2/Itpka/Camk2b/Camk2a/Ptk2b	8
	GO:0022834	ligand-gated channel activity	23/932	164/17191	2.64881e-05	0.00104893	Pex5l/Grin3a/Kcnh7/Gabra5/Slc17a7/Ryr1/Kcnj11/Itpr1/Chrna5/Gria2/Asic2/Kcnt2/Asic1/Gria1/Grik1/Glrb/Grin2a/Atp5mc3/Gria4/Tmem63c/Ccdc51/Hcn1/Ptk2b	23
	GO:0015276	ligand-gated monoatomic ion channel activity	22/932	160/17191	5.34295e-05	0.00186689	Pex5l/Grin3a/Kcnh7/Gabra5/Slc17a7/Ryr1/Kcnj11/Itpr1/Chrna5/Gria2/Asic2/Kcnt2/Asic1/Gria1/Grik1/Glrb/Grin2a/Gria4/Tmem63c/Ccdc51/Hcn1/Ptk2b	22
	GO:0015252	proton channel activity	7/932	24/17191	0.000206431	0.00613101	Atp5f1b/Atp5f1c/Taf3/Atp5mg/Atp5f1a/Atp5pd/Atp6v1a	7
	GO:0019003	GDP binding	13/932	80/17191	0.000344859	0.00890636	Hras/Diras2/Prps1/Diras3/Trim23/Gnai1/Rit2/Suclg1/Septin5/Rras2/Arf1/Arl3/Dnm1	13
	GO:0008376	acetylgalactosaminyltransferase activity	8/932	34/17191	0.000372301	0.00899519	Galnt18/Galntl6/Galnt9/Extl2/Galnt13/Galnt16/Galnt14/Csgalnact1	8
	GO:0141110	transporter inhibitor activity	9/932	43/17191	0.000413875	0.00945545	Calm2/Calm3/Itpr1/Scn3b/Calm1/Wnk4/Fkbp1b/Stoml1/Scn1b	9
	GO:0030594	neurotransmitter receptor activity	14/932	94/17191	0.000520983	0.0112206	Grin3a/Gabra5/Chrm5/Chrna5/Gria2/Gria1/Grik1/Htr5b/Glrb/Htr1b/Grin2a/Gria4/Ptk2b/Adrb1	14
	GO:0019213	deacetylase activity	8/932	36/17191	0.000563568	0.0112206	Ndst4/Hdac11/Ydjc/Hdac9/Ndst3/Suds3/Sirt5/Hdac6	8
	GO:0019894	kinesin binding	10/932	54/17191	0.000566699	0.0112206	Kifap3/Klc2/Clstn1/Mapk8/Jakmip1/Stau2/Kifbp/Ap1ar/Clstn3/Kif3a	10
	GO:0003954	NADH dehydrogenase activity	6/932	21/17191	0.000671018	0.0124558	Ndufv2/Ndufv1/Ndufs1/Ndufs3/Ndufs2/Ndufa9	6
	GO:0051117	ATPase binding	14/932	99/17191	0.000884318	0.0150081	Snx10/Snurf/Ppp3ca/Ar/Slc2a13/Rab3a/Trpc5/Rab6a/Atp1b1/Trpc1/Grin2a/Tmem106b/Atp6v1e1/Actr3	14
	GO:0030165	PDZ domain binding	16/932	123/17191	0.000992999	0.0159417	Lin7b/Atp2b1/Cntnap4/Crim1/Cntnap2/Dlg3/Mpp2/Gria2/Adgrl2/Gria1/Acvr2a/Fzd4/Atp2b4/Cxxc4/Sntg2/Adrb1	16
	GO:0050998	nitric-oxide synthase binding	6/932	23/17191	0.0011374	0.0177793	Calm2/Calm3/Calm1/Atp2b4/Arg2/Dnm1	6
	GO:0019199	transmembrane receptor protein kinase activity	11/932	75/17191	0.00227509	0.0295496	Ros1/Ltk/Tyro3/Mst1r/Kit/Erbb4/Epha6/Met/Epha5/Acvr2a/Acvr1b	11
	GO:0030145	manganese ion binding	10/932	67/17191	0.00311292	0.0385224	Nudt3/Adcy2/Extl2/Idi1/Fen1/Exd2/Arg1/Sod2/Large1/Arg2	10
	GO:0016765	transferase activity, transferring alkyl or aryl (other than methyl) groups	10/932	69/17191	0.00387283	0.0452153	Sms/Coq2/Gstm2/Gstm5l/Gstm6/Dhdds/Lancl1/Pdss2/Fdps/Rusc1	10
	GO:0001727	lipid kinase activity	7/932	38/17191	0.00388212	0.0452153	Dgkg/Pip4k2b/Dgke/Pip5k1b/Agk/Dgkb/Pip4k2c	7
	GO:0003955	NAD(P)H dehydrogenase (quinone) activity	5/932	21/17191	0.00455461	0.0520277	Ndufv2/Ndufv1/Ndufs1/Ndufs3/Ndufs2	5
	GO:0019829	ATPase-coupled monoatomic cation transmembrane transporter activity	9/932	60/17191	0.00476736	0.0534304	Atp2b1/Kcnj11/Atp6v1g2/Atp6v1d/Atp5f1b/Atp1b1/Atp2b4/Atp6v1e1/Atp6v1a	9
	GO:0140828	metal cation:monoatomic cation antiporter activity	7/932	40/17191	0.00522117	0.0570222	Slc17a7/Slc24a3/Slc8a2/Slc8a1/Slc9a2/Slc9a7/Slc30a10	7
	GO:0016811	hydrolase activity, acting on carbon-nitrogen (but not peptide) bonds, in linear amides	10/932	72/17191	0.00527983	0.0570222	Ndst4/Hdac11/Hdac9/Ndst3/Faah/Gls2/Suds3/Sirt5/Hdac6/Hint1	10
	GO:0005544	calcium-dependent phospholipid binding	8/932	52/17191	0.0065256	0.0681251	Rph3a/Cpne5/Syt12/C2cd5/Syt17/Syt13/Cpne6/Esyt3	8
	GO:0015399	primary active transmembrane transporter activity	16/932	148/17191	0.00653726	0.0681251	Atp2b1/Ndufv2/Kcnj11/Atp6v1g2/Ndufv1/Atp6v1d/Atp5f1b/Atp1b1/Atp2b4/Ndufs1/Abcc2/Ndufs3/Ndufs2/Tomm20/Atp6v1e1/Atp6v1a	16
	GO:0050681	nuclear androgen receptor binding	6/932	32/17191	0.00673614	0.0689874	Prkcb/Ar/Foxp1/Kdm4c/Snw1/Rnf6	6
	GO:0046875	ephrin receptor binding	6/932	33/17191	0.0078635	0.0778487	Chn1/Ngef/Efnb3/Sipa1l1/Cdk5/Pick1	6
	GO:0016874	ligase activity	17/932	166/17191	0.00877159	0.0827101	Dph6/Aarsd1/Nae1/Atp5f1b/Acsl5/Atp5f1c/Taf3/Atp5mg/Suclg1/Gart/Ttl/Mthfd1l/Sucla2/Acsl4/Atp5f1a/Atp5pd/Atp6v1a	17
	GO:0000149	SNARE binding	13/932	114/17191	0.00877228	0.0827101	Dapk1/Snap25/Syt12/Gria2/Napg/Syt17/Grik1/Syt13/Snap47/Napa/Kcnb1/Septin5/Vamp7	13
	GO:0001540	amyloid-beta binding	9/932	67/17191	0.00985695	0.0900774	Col25a1/Apbb1/Gria2/Clstn1/Gria1/Fzd4/Olfm1/Clstn3/Pfdn6	9
	GO:0015171	amino acid transmembrane transporter activity	12/932	104/17191	0.0105536	0.0949824	Grin3a/Slc17a7/Slc17a8/Gria2/Gria1/Grik1/Slc6a1/Slc6a15/Slc25a26/Grin2a/Gria4/Ptk2b	12
	GO:0022884	macromolecule transmembrane transporter activity	5/932	26/17191	0.0117686	0.104337	Sidt1/Timm17a/Tomm70/Tomm20/Pex14	5
	GO:0003925	G protein activity	6/932	37/17191	0.0137438	0.117218	Rab4b/Hras/Rasl11b/Cdc42/Gnaq/Rit2	6
	GO:0009055	electron transfer activity	8/932	59/17191	0.0138085	0.117218	Cyct/Ndufv2/Ndufv1/Sdha/Cyc1/Ndufs1/Ndufs3/Ndufs2	8
	GO:0001671	ATPase activator activity	5/932	27/17191	0.0138136	0.117218	Rab3a/Rab6a/Dnaja2/Atp1b1/Dnajb6	5
	GO:0051539	4 iron, 4 sulfur cluster binding	6/932	38/17191	0.0155928	0.128641	Elp3/Ndufv1/Dpyd/Ndufs1/Lias/Ndufs2	6
	GO:0043178	alcohol binding	10/932	86/17191	0.017744	0.143415	Rph3a/Trpc4/Sidt1/Itpr1/Trpc5/Trpc1/Astn2/Osbpl10/Gramd1c/Vdac2	10
	GO:0042625	ATPase-coupled ion transmembrane transporter activity	5/932	29/17191	0.0185909	0.143415	Atp6v1g2/Atp6v1d/Atp5f1b/Atp6v1e1/Atp6v1a	5
	GO:0044769	ATPase activity, coupled to transmembrane movement of ions, rotational mechanism	5/932	29/17191	0.0185909	0.143415	Atp6v1g2/Atp6v1d/Atp5f1b/Atp6v1e1/Atp6v1a	5
	GO:0001786	phosphatidylserine binding	9/932	75/17191	0.0197738	0.145148	Smpd3/Mme/Syt12/Syt17/Syt13/Cpne6/Appl1/Sytl2/Osbpl10	9
	GO:0043548	phosphatidylinositol 3-kinase binding	6/932	40/17191	0.0197928	0.145148	Tyro3/Met/Calm1/Becn1/Dab1/Rasd2	6
	GO:0072341	modified amino acid binding	12/932	114/17191	0.0207048	0.146656	Mmut/Smpd3/Mme/Syt12/Gstm2/Syt17/Syt13/Cpne6/Lancl1/Appl1/Sytl2/Osbpl10	12
	GO:0008320	protein transmembrane transporter activity	4/932	20/17191	0.0207392	0.146656	Timm17a/Tomm70/Tomm20/Pex14	4
	GO:0045296	cadherin binding	8/932	64/17191	0.0217862	0.152247	Cdh13/Trpc4/Rtn4/Ctnna2/Cdh12/Cdh15/Akap5/Cdh11	8
	GO:0043531	ADP binding	6/932	43/17191	0.027436	0.187322	Prps1/Prkag1/Atp5f1b/Ppp5c/Atp5f1a/Msh2	6
	GO:0048487	beta-tubulin binding	6/932	45/17191	0.0334863	0.212432	Lrpprc/Fgf13/Gjb6/Hdac6/Appl1/Pex14	6
	GO:0098631	cell adhesion mediator activity	6/932	45/17191	0.0334863	0.212432	Itga11/Svep1/Cd200/Clstn3/Nrcam/Cntn4	6
	GO:0001222	transcription corepressor binding	7/932	57/17191	0.0336172	0.212432	Bcl6/Eloc/Zbtb16/Zfp644/Usp11/Hdac6/Per3	7
	GO:0005080	protein kinase C binding	7/932	57/17191	0.0336172	0.212432	Prkcb/Akt3/Hdac9/Pkp2/Dact2/Nell1/Pick1	7
	GO:0016597	amino acid binding	8/932	70/17191	0.0350956	0.217154	Grin3a/Gad1/Sesn1/Grik1/Glrb/Shmt1/Grin2a/Fmo3	8
