# Supplementary material for: Dose-Dependent Effects of Myo-Inositol on Kainic Acid-Induced Epilepsy: Electrophysiological, Behavioral, Transcriptomic, and DNA Methylome Studies
Source: Int J Mol Sci. 2025 Nov 17;26(22):11102. doi: 10.3390/ijms262211102 (PMC12652981; doi:10.3390/ijms262211102)
Supplement: Supplementary file 1 [file ijms-26-11102-s001.zip › Supplementary File_S12.xlsx]

## Sheet: Supplementary_Table_S10
	Supplementary Table S12: differential methylation results between KA+MI and CON+SAL groups
	chr	start	end	logFC	AveExpr	t	P.Value	adj.P.Val	geneId	annotation	distanceToTSS	name
	2	149754382	149754382	-10.5556	-10.8561	-33.1424	3.71444e-11	2.12137e-05	ENSRNOG00000011238	Promoter (<=1kb)	700	Tiparp
	2	149754383	149754383	-10.5704	-10.8465	-33.0067	3.86122e-11	2.12137e-05	ENSRNOG00000011238	Promoter (<=1kb)	701	Tiparp
	18	82221214	82221214	-10.7611	-11.2109	-27.7703	1.96848e-10	6.04398e-05	ENSRNOG00000038200	Promoter (<=1kb)	164	Rttn
	18	82221213	82221213	-10.7562	-11.2138	-27.4439	2.20019e-10	6.04398e-05	ENSRNOG00000038200	Promoter (<=1kb)	163	Rttn
	18	82221206	82221206	-10.6633	-11.2805	-24.7711	5.7638e-10	8.67932e-05	ENSRNOG00000038200	Promoter (<=1kb)	156	Rttn
	2	196562100	196562100	10.6109	-14.4964	24.5694	6.22355e-10	8.67932e-05	ENSRNOG00000020438	Promoter (<=1kb)	150	Prpf38b
	18	82221205	82221205	-10.6459	-11.292	-24.4195	6.59142e-10	8.67932e-05	ENSRNOG00000038200	Promoter (<=1kb)	155	Rttn
	10	86362146	86362146	-11.8573	-14.0902	-24.368	6.72329e-10	8.67932e-05	ENSRNOG00000050347	Promoter (<=1kb)	-249	Ptges3l
	2	196562104	196562104	10.6207	-14.4938	24.2235	7.10894e-10	8.67932e-05	ENSRNOG00000020438	Promoter (<=1kb)	146	Prpf38b
	1	204605049	204605049	-10.2212	-11.1116	-21.3894	2.27882e-09	0.000250399	ENSRNOG00000032042	Promoter (<=1kb)	946	Zfta
	1	204605052	204605052	-10.2437	-11.0881	-20.8738	2.86197e-09	0.000285887	ENSRNOG00000032042	Promoter (<=1kb)	949	Zfta
	8	20833582	20833582	-10.5943	-11.2365	-19.6784	4.9593e-09	0.000345395	ENSRNOG00000014331	Promoter (<=1kb)	-37	Zfp717
	8	20833581	20833581	-10.5819	-11.2402	-19.521	5.34415e-09	0.000345395	ENSRNOG00000014331	Promoter (<=1kb)	-36	Zfp717
	8	20833587	20833587	-10.6145	-11.2408	-19.4978	5.40387e-09	0.000345395	ENSRNOG00000014331	Promoter (<=1kb)	-42	Zfp717
	10	57750025	57750025	-10.9715	-10.8732	-19.4657	5.4872e-09	0.000345395	ENSRNOG00000048660	Promoter (<=1kb)	487	Haspin
	8	20833588	20833588	-10.6212	-11.2402	-19.4576	5.50857e-09	0.000345395	ENSRNOG00000014331	Promoter (<=1kb)	-43	Zfp717
	10	57750026	57750026	-10.971	-10.8749	-19.31	5.91296e-09	0.000345395	ENSRNOG00000048660	Promoter (<=1kb)	486	Haspin
	10	57749996	57749996	-10.8678	-10.7847	-19.3096	5.91405e-09	0.000345395	ENSRNOG00000048660	Promoter (<=1kb)	516	Haspin
	8	20833579	20833579	-10.5632	-11.2481	-19.2656	6.04106e-09	0.000345395	ENSRNOG00000014331	Promoter (<=1kb)	-34	Zfp717
	8	20833578	20833578	-10.5454	-11.2578	-19.1832	6.2867e-09	0.000345395	ENSRNOG00000014331	Promoter (<=1kb)	-33	Zfp717
	13	39740754	39740754	10.116	-11.1176	18.7731	7.68539e-09	0.000402133	ENSRNOG00000003625	Promoter (<=1kb)	647	Ubxn4
	13	39740753	39740753	10.096	-11.129	18.6407	8.20727e-09	0.00040992	ENSRNOG00000003625	Promoter (<=1kb)	646	Ubxn4
	2	173438518	173438518	-10.4276	-10.8078	-18.5325	8.66328e-09	0.000413883	ENSRNOG00000018681	Promoter (<=1kb)	-216	Nes
	8	20833567	20833567	-10.415	-11.3352	-18.2448	1.0017e-08	0.000452988	ENSRNOG00000014331	Promoter (<=1kb)	-22	Zfp717
	8	20833566	20833566	-10.4032	-11.342	-18.1889	1.03063e-08	0.000452988	ENSRNOG00000014331	Promoter (<=1kb)	-21	Zfp717
	7	128961864	128961864	9.18053	-11.8882	17.6914	1.33279e-08	0.000558954	ENSRNOG00000055597	Promoter (<=1kb)	208	Hdac7
	8	20833555	20833555	-10.3025	-11.4227	-17.6318	1.37511e-08	0.000558954	ENSRNOG00000014331	Promoter (<=1kb)	-10	Zfp717
	8	20833554	20833554	-10.2962	-11.4289	-17.5649	1.42433e-08	0.000558954	ENSRNOG00000014331	Promoter (<=1kb)	-9	Zfp717
	10	57750034	57750034	-10.9316	-10.9244	-17.2724	1.66385e-08	0.000630434	ENSRNOG00000048660	Promoter (<=1kb)	478	Haspin
	5	128431381	128431381	-11.1997	-10.5669	-16.0833	3.21412e-08	0.00117724	ENSRNOG00000007759	Promoter (<=1kb)	-877	Foxd2
	2	181953606	181953606	-11.9245	-14.0742	-16.0159	3.34084e-08	0.00118418	ENSRNOG00000020829	Promoter (<=1kb)	56	Them4
	5	145901325	145901325	11.112	-14.3589	15.7204	3.96532e-08	0.0013501	ENSRNOG00000000121	Promoter (<=1kb)	208	Pigv
	7	128961868	128961868	9.36822	-11.8363	15.6593	4.10988e-08	0.0013501	ENSRNOG00000055597	Promoter (<=1kb)	204	Hdac7
	5	145901326	145901326	11.109	-14.3593	15.6315	4.17756e-08	0.0013501	ENSRNOG00000000121	Promoter (<=1kb)	207	Pigv
	8	103695796	103695796	10.5201	-11.3744	15.5776	4.3124e-08	0.00135386	ENSRNOG00000009198	Promoter (<=1kb)	165	Rab6b
	2	181953607	181953607	-11.9013	-14.0831	-15.3656	4.89082e-08	0.00147643	ENSRNOG00000020829	Promoter (<=1kb)	57	Them4
	8	20833533	20833533	-10.1417	-11.5876	-15.3382	4.97156e-08	0.00147643	ENSRNOG00000014331	Promoter (<=1kb)	12	Zfp717
	8	20833532	20833532	-10.1327	-11.5992	-15.2157	5.35145e-08	0.00154743	ENSRNOG00000014331	Promoter (<=1kb)	13	Zfp717
	8	103695795	103695795	10.4977	-11.4047	15.1262	5.64878e-08	0.00157957	ENSRNOG00000009198	Promoter (<=1kb)	164	Rab6b
	16	17868255	17868255	9.73769	-11.5861	15.0969	5.75012e-08	0.00157957	ENSRNOG00000060701	Promoter (<=1kb)	148	LOC102548917
	5	145901335	145901335	11.1089	-14.3532	14.9372	6.33927e-08	0.00169894	ENSRNOG00000000121	Promoter (<=1kb)	198	Pigv
	5	145901336	145901336	11.099	-14.3565	14.8625	6.63702e-08	0.00171894	ENSRNOG00000000121	Promoter (<=1kb)	197	Pigv
	16	17868254	17868254	9.72615	-11.5941	14.8407	6.72676e-08	0.00171894	ENSRNOG00000060701	Promoter (<=1kb)	149	LOC102548917
	18	27298261	27298261	8.97407	-12.0206	14.3955	8.88849e-08	0.00217198	ENSRNOG00000019995	Promoter (<=1kb)	83	Dnajc18
	5	145901346	145901346	11.0134	-14.3827	14.3943	8.89497e-08	0.00217198	ENSRNOG00000000121	Promoter (<=1kb)	187	Pigv
	8	103695793	103695793	10.4356	-11.4694	14.1909	1.01295e-07	0.00241964	ENSRNOG00000009198	Promoter (<=1kb)	162	Rab6b
	18	27298260	27298260	8.96364	-12.0312	14.0027	1.14413e-07	0.00267487	ENSRNOG00000019995	Promoter (<=1kb)	84	Dnajc18
	2	148451221	148451221	-9.33044	-11.8047	-13.7789	1.325e-07	0.0030002	ENSRNOG00000010023	Exon (ENSRNOT00000076292/ENSRNOG00000051151, exon 1 of 16)	-13463	Slc33a1
	8	103695792	103695792	10.3961	-11.5039	13.7643	1.3379e-07	0.0030002	ENSRNOG00000009198	Promoter (<=1kb)	161	Rab6b
	16	17868249	17868249	9.6891	-11.635	13.6438	1.44934e-07	0.00318509	ENSRNOG00000060701	Promoter (<=1kb)	154	LOC102548917
	16	17868248	17868248	9.68153	-11.6435	13.4354	1.66703e-07	0.00359166	ENSRNOG00000060701	Promoter (<=1kb)	155	LOC102548917
	2	148451219	148451219	-9.28633	-11.8529	-12.3233	3.64225e-07	0.00769643	ENSRNOG00000010023	Exon (ENSRNOT00000076292/ENSRNOG00000051151, exon 1 of 16)	-13461	Slc33a1
	16	17868241	17868241	9.61338	-11.7211	11.6551	6.00809e-07	0.0124561	ENSRNOG00000060701	Promoter (<=1kb)	162	LOC102548917
	18	27298254	27298254	8.9147	-12.0978	11.5925	6.3044e-07	0.0128284	ENSRNOG00000019995	Promoter (<=1kb)	90	Dnajc18
	2	148451218	148451218	-9.25757	-11.8834	-11.4653	6.95792e-07	0.0139008	ENSRNOG00000010023	Exon (ENSRNOT00000076292/ENSRNOG00000051151, exon 1 of 16)	-13460	Slc33a1
	16	17868240	17868240	9.59969	-11.7362	11.3451	7.6445e-07	0.0149998	ENSRNOG00000060701	Promoter (<=1kb)	163	LOC102548917
	18	27298253	27298253	8.90803	-12.1107	11.1743	8.75058e-07	0.0168688	ENSRNOG00000019995	Promoter (<=1kb)	91	Dnajc18
