# Supplementary material for: Dose-Dependent Effects of Myo-Inositol on Kainic Acid-Induced Epilepsy: Electrophysiological, Behavioral, Transcriptomic, and DNA Methylome Studies
Source: Int J Mol Sci. 2025 Nov 17;26(22):11102. doi: 10.3390/ijms262211102 (PMC12652981; doi:10.3390/ijms262211102)
Supplement: Supplementary file 1 [file ijms-26-11102-s001.zip › Supplementary File_S13.xlsx]

## Sheet: Supplementary_Table_S1
	Supplementary Table S13: hypomethylated Gene Ontology biological processes (KA+MI vs CON+SAL)
	ID	Description	GeneRatio	BgRatio	pvalue	p.adjust	geneID	Count
	GO:0003950	NAD+ ADP-ribosyltransferase activity	1/7	22/16402	0.00935311	0.0308993	Tiparp	1
	GO:1990404	NAD+-protein ADP-ribosyltransferase activity	1/7	22/16402	0.00935311	0.0308993	Tiparp	1
	GO:0005346	purine ribonucleotide transmembrane transporter activity	1/7	24/16402	0.0101997	0.0308993	Slc33a1	1
	GO:0000295	adenine nucleotide transmembrane transporter activity	1/7	25/16402	0.0106227	0.0308993	Slc33a1	1
	GO:0015216	purine nucleotide transmembrane transporter activity	1/7	28/16402	0.0118909	0.0308993	Slc33a1	1
	GO:0035173	histone kinase activity	1/7	29/16402	0.0123133	0.0308993	Haspin	1
	GO:0015215	nucleotide transmembrane transporter activity	1/7	32/16402	0.0135797	0.0308993	Slc33a1	1
	GO:0042887	amide transmembrane transporter activity	1/7	36/16402	0.015266	0.0308993	Slc33a1	1
	GO:0015605	organophosphate ester transmembrane transporter activity	1/7	39/16402	0.0165291	0.0308993	Slc33a1	1
	GO:0048020	CCR chemokine receptor binding	1/7	47/16402	0.0198905	0.0308993	Nes	1
	GO:0016763	pentosyltransferase activity	1/7	51/16402	0.0215676	0.0308993	Tiparp	1
	GO:0051879	Hsp90 protein binding	1/7	51/16402	0.0215676	0.0308993	Ptges3l	1
	GO:1901682	sulfur compound transmembrane transporter activity	1/7	57/16402	0.0240785	0.0308993	Slc33a1	1
	GO:0015932	nucleobase-containing compound transmembrane transporter activity	1/7	60/16402	0.0253319	0.0308993	Slc33a1	1
	GO:1901505	carbohydrate derivative transmembrane transporter activity	1/7	61/16402	0.0257494	0.0308993	Slc33a1	1
	GO:0051087	protein-folding chaperone binding	1/7	144/16402	0.0598714	0.0633933	Ptges3l	1
