# Supplementary material for: Dose-Dependent Effects of Myo-Inositol on Kainic Acid-Induced Epilepsy: Electrophysiological, Behavioral, Transcriptomic, and DNA Methylome Studies
Source: Int J Mol Sci. 2025 Nov 17;26(22):11102. doi: 10.3390/ijms262211102 (PMC12652981; doi:10.3390/ijms262211102)
Supplement: Supplementary file 1 [file ijms-26-11102-s001.zip › Supplementary File_S14.xlsx]

## Sheet: Supplementary_Table_S1
	Supplementary Table S14: hypermethylated Gene Ontology biological processes (KA+MI vs CON+SAL)
	ID	Description	GeneRatio	BgRatio	pvalue	p.adjust	geneID	Count
	GO:0000030	mannosyltransferase activity	1/5	23/16402	0.00699255	0.0305971	Pigv	1
	GO:0004407	histone deacetylase activity	1/5	23/16402	0.00699255	0.0305971	Hdac7	1
	GO:0033558	protein lysine deacetylase activity	1/5	24/16402	0.00729569	0.0305971	Hdac7	1
	GO:0071889	14-3-3 protein binding	1/5	35/16402	0.0106253	0.0305971	Hdac7	1
	GO:0019213	deacetylase activity	1/5	36/16402	0.0109275	0.0305971	Hdac7	1
	GO:0005080	protein kinase C binding	1/5	57/16402	0.0172577	0.0347796	Hdac7	1
	GO:0030544	Hsp70 protein binding	1/5	62/16402	0.0187601	0.0347796	Dnajc18	1
	GO:0016811	hydrolase activity, acting on carbon-nitrogen (but not peptide) bonds, in linear amides	1/5	71/16402	0.0214597	0.0347796	Hdac7	1
	GO:0017022	myosin binding	1/5	74/16402	0.0223583	0.0347796	Rab6b	1
	GO:0051087	protein-folding chaperone binding	1/5	144/16402	0.0431382	0.0537573	Dnajc18	1
	GO:0003714	transcription corepressor activity	1/5	179/16402	0.0533948	0.0548528	Hdac7	1
