# Supplementary material for: Dose-Dependent Effects of Myo-Inositol on Kainic Acid-Induced Epilepsy: Electrophysiological, Behavioral, Transcriptomic, and DNA Methylome Studies
Source: Int J Mol Sci. 2025 Nov 17;26(22):11102. doi: 10.3390/ijms262211102 (PMC12652981; doi:10.3390/ijms262211102)
Supplement: Supplementary file 1 [file ijms-26-11102-s001.zip › Supplementary File_S15.xlsx]

## Sheet: Supplementary_Table_S10
	Supplementary Table S15: differential methylation results between KA+MI and KA+SAL groups
	chr	start	end	logFC	AveExpr	t	P.Value	adj.P.Val	geneId	annotation	distanceToTSS	name
	14	7183446	7183446	-10.9772	-14.385	-46.6164	1.47104e-12	5.52785e-07	ENSRNOG00000056944	Promoter (<=1kb)	377	Arhgap24
	14	7183441	7183441	-11.0281	-14.3698	-46.5275	1.49791e-12	5.52785e-07	ENSRNOG00000056944	Promoter (<=1kb)	382	Arhgap24
	14	7183439	7183439	-11.0482	-14.3628	-46.4905	1.50923e-12	5.52785e-07	ENSRNOG00000056944	Promoter (<=1kb)	384	Arhgap24
	2	149754382	149754382	-11.0137	-10.8561	-34.5805	2.48664e-11	5.71382e-06	ENSRNOG00000011238	Promoter (<=1kb)	700	Tiparp
	2	149754383	149754383	-11.0223	-10.8465	-34.4178	2.6e-11	5.71382e-06	ENSRNOG00000011238	Promoter (<=1kb)	701	Tiparp
	5	103874589	103874589	10.1212	-11.2774	27.5786	2.10111e-10	2.44622e-05	ENSRNOG00000006615	Promoter (1-2kb)	1569	Mtap
	5	103874590	103874590	10.1325	-11.2758	27.5577	2.11614e-10	2.44622e-05	ENSRNOG00000006615	Promoter (1-2kb)	1570	Mtap
	5	103874594	103874594	10.1806	-11.2673	27.3087	2.30487e-10	2.44622e-05	ENSRNOG00000006615	Promoter (1-2kb)	1574	Mtap
	5	103874595	103874595	10.1937	-11.2643	27.1851	2.40538e-10	2.44622e-05	ENSRNOG00000006615	Promoter (1-2kb)	1575	Mtap
	5	103874597	103874597	10.2218	-11.2567	26.9195	2.6381e-10	2.44622e-05	ENSRNOG00000006615	Promoter (1-2kb)	1577	Mtap
	5	103874585	103874585	10.0909	-11.2916	26.858	2.69548e-10	2.44622e-05	ENSRNOG00000006615	Promoter (1-2kb)	1565	Mtap
	5	103874598	103874598	10.2372	-11.252	26.754	2.79564e-10	2.44622e-05	ENSRNOG00000006615	Promoter (1-2kb)	1578	Mtap
	5	103874584	103874584	10.0839	-11.2945	26.6557	2.89412e-10	2.44622e-05	ENSRNOG00000006615	Promoter (1-2kb)	1564	Mtap
	2	196562100	196562100	10.6109	-14.4964	24.5694	6.22355e-10	4.32034e-05	ENSRNOG00000020438	Promoter (<=1kb)	150	Prpf38b
	5	103874609	103874609	10.4031	-11.2011	24.4747	6.45333e-10	4.32034e-05	ENSRNOG00000006615	Promoter (1-2kb)	1589	Mtap
	18	82221214	82221214	-9.45796	-11.2109	-24.4074	6.62203e-10	4.32034e-05	ENSRNOG00000038200	Promoter (<=1kb)	164	Rttn
	5	103874610	103874610	10.4146	-11.1979	24.362	6.73876e-10	4.32034e-05	ENSRNOG00000006615	Promoter (1-2kb)	1590	Mtap
	2	196562104	196562104	10.6207	-14.4938	24.2235	7.10894e-10	4.32034e-05	ENSRNOG00000020438	Promoter (<=1kb)	146	Prpf38b
	18	82221213	82221213	-9.44394	-11.2138	-24.0958	7.47048e-10	4.32034e-05	ENSRNOG00000038200	Promoter (<=1kb)	163	Rttn
	18	82221206	82221206	-9.28584	-11.2805	-21.5713	2.10547e-09	0.000115676	ENSRNOG00000038200	Promoter (<=1kb)	156	Rttn
	1	204605049	204605049	-10.2103	-11.1116	-21.3667	2.30159e-09	0.000120429	ENSRNOG00000032042	Promoter (<=1kb)	946	Zfta
	18	82221205	82221205	-9.26079	-11.292	-21.2423	2.43058e-09	0.000121398	ENSRNOG00000038200	Promoter (<=1kb)	155	Rttn
	1	204605052	204605052	-10.2345	-11.0881	-20.8551	2.88607e-09	0.00013788	ENSRNOG00000032042	Promoter (<=1kb)	949	Zfta
	18	37266695	37266695	11.0123	-11.2001	20.1739	3.93384e-09	0.000168587	ENSRNOG00000011271	Promoter (<=1kb)	124	Mcc
	2	173438518	173438518	-11.3395	-10.8078	-20.1533	3.97149e-09	0.000168587	ENSRNOG00000018681	Promoter (<=1kb)	-216	Nes
	10	57749996	57749996	-11.3372	-10.7847	-20.1437	3.98908e-09	0.000168587	ENSRNOG00000048660	Promoter (<=1kb)	516	Haspin
	3	18054974	18054974	10.3961	-11.2006	20.0176	4.22952e-09	0.000172127	ENSRNOG00000017925	Promoter (<=1kb)	244	Gapvd1
	3	18054973	18054973	10.4061	-11.2006	19.8446	4.58569e-09	0.000179957	ENSRNOG00000017925	Promoter (<=1kb)	245	Gapvd1
	5	103874564	103874564	9.77019	-11.4451	19.2574	6.06483e-09	0.000222269	ENSRNOG00000006615	Promoter (1-2kb)	1544	Mtap
	10	57750025	57750025	-10.8534	-10.8732	-19.2562	6.06843e-09	0.000222269	ENSRNOG00000048660	Promoter (<=1kb)	487	Haspin
	10	57750026	57750026	-10.8481	-10.8749	-19.0937	6.56594e-09	0.000232733	ENSRNOG00000048660	Promoter (<=1kb)	486	Haspin
	5	103874563	103874563	9.71363	-11.4661	18.3866	9.32301e-09	0.000320132	ENSRNOG00000006615	Promoter (1-2kb)	1543	Mtap
	3	18054959	18054959	10.5173	-11.216	17.9958	1.1379e-08	0.000378889	ENSRNOG00000017925	Promoter (<=1kb)	259	Gapvd1
	10	91862398	91862398	10.8015	-11.0125	17.8427	1.23168e-08	0.000398054	ENSRNOG00000014623	Promoter (<=1kb)	90	Smurf2
	3	18054958	18054958	10.5199	-11.2182	17.7581	1.28708e-08	0.000404075	ENSRNOG00000017925	Promoter (<=1kb)	260	Gapvd1
	10	91862397	91862397	10.7921	-11.02	17.5932	1.4033e-08	0.000428323	ENSRNOG00000014623	Promoter (<=1kb)	91	Smurf2
	8	20833582	20833582	-9.29282	-11.2365	-17.261	1.67405e-08	0.000497154	ENSRNOG00000014331	Promoter (<=1kb)	-37	Zfp717
	8	20833581	20833581	-9.29567	-11.2402	-17.1482	1.77862e-08	0.00050125	ENSRNOG00000014331	Promoter (<=1kb)	-36	Zfp717
	10	91862419	91862419	10.9199	-10.9098	17.137	1.78943e-08	0.00050125	ENSRNOG00000014623	Promoter (<=1kb)	69	Smurf2
	10	57750034	57750034	-10.7521	-10.9244	-16.9886	1.93922e-08	0.00050125	ENSRNOG00000048660	Promoter (<=1kb)	478	Haspin
	8	20833579	20833579	-9.29582	-11.2481	-16.9541	1.97604e-08	0.00050125	ENSRNOG00000014331	Promoter (<=1kb)	-34	Zfp717
	8	20833587	20833587	-9.2286	-11.2408	-16.952	1.97831e-08	0.00050125	ENSRNOG00000014331	Promoter (<=1kb)	-42	Zfp717
	10	28961072	28961072	10.4449	-10.9168	16.9141	2.01959e-08	0.00050125	ENSRNOG00000004477	Promoter (<=1kb)	-76	Ublcp1
	8	20833578	20833578	-9.29072	-11.2578	-16.9008	2.03435e-08	0.00050125	ENSRNOG00000014331	Promoter (<=1kb)	-33	Zfp717
	8	20833588	20833588	-9.21658	-11.2402	-16.8843	2.05279e-08	0.00050125	ENSRNOG00000014331	Promoter (<=1kb)	-43	Zfp717
	10	91862394	91862394	10.7669	-11.0401	16.6903	2.28394e-08	0.000545569	ENSRNOG00000014623	Promoter (<=1kb)	94	Smurf2
	10	28961071	28961071	10.4467	-10.9154	16.5287	2.49859e-08	0.000584145	ENSRNOG00000004477	Promoter (<=1kb)	-75	Ublcp1
	10	91862393	91862393	10.7549	-11.0472	16.3628	2.74222e-08	0.000627746	ENSRNOG00000014623	Promoter (<=1kb)	95	Smurf2
	8	20833567	20833567	-9.31023	-11.3352	-16.3096	2.82583e-08	0.000629676	ENSRNOG00000014331	Promoter (<=1kb)	-22	Zfp717
	8	20833566	20833566	-9.31431	-11.342	-16.2851	2.86526e-08	0.000629676	ENSRNOG00000014331	Promoter (<=1kb)	-21	Zfp717
	5	128431381	128431381	-11.148	-10.5669	-16.009	3.35401e-08	0.000722632	ENSRNOG00000007759	Promoter (<=1kb)	-877	Foxd2
	8	20833555	20833555	-9.31532	-11.4227	-15.9423	3.4855e-08	0.000736521	ENSRNOG00000014331	Promoter (<=1kb)	-10	Zfp717
	8	20833554	20833554	-9.31599	-11.4289	-15.8928	3.58679e-08	0.000743624	ENSRNOG00000014331	Promoter (<=1kb)	-9	Zfp717
	5	145901325	145901325	11.112	-14.3589	15.7204	3.96532e-08	0.000806877	ENSRNOG00000000121	Promoter (<=1kb)	208	Pigv
	5	145901326	145901326	11.109	-14.3593	15.6315	4.17756e-08	0.000834608	ENSRNOG00000000121	Promoter (<=1kb)	207	Pigv
	5	145901335	145901335	11.1089	-14.3532	14.9372	6.33927e-08	0.00124387	ENSRNOG00000000121	Promoter (<=1kb)	198	Pigv
	5	145901336	145901336	11.099	-14.3565	14.8625	6.63702e-08	0.00127944	ENSRNOG00000000121	Promoter (<=1kb)	197	Pigv
	10	91862431	91862431	10.814	-10.9324	14.5881	7.87123e-08	0.00149121	ENSRNOG00000014623	Promoter (<=1kb)	57	Smurf2
	5	145901346	145901346	11.0134	-14.3827	14.3943	8.89497e-08	0.00165659	ENSRNOG00000000121	Promoter (<=1kb)	187	Pigv
	8	20833533	20833533	-9.28025	-11.5876	-14.0354	1.12009e-07	0.00205128	ENSRNOG00000014331	Promoter (<=1kb)	12	Zfp717
	8	20833532	20833532	-9.26573	-11.5992	-13.9137	1.21258e-07	0.00218425	ENSRNOG00000014331	Promoter (<=1kb)	13	Zfp717
	10	91862437	91862437	10.7288	-10.9613	13.0057	2.2385e-07	0.00396723	ENSRNOG00000014623	Promoter (<=1kb)	51	Smurf2
	2	148451221	148451221	-8.55231	-11.8047	-12.6298	2.91836e-07	0.00509004	ENSRNOG00000010023	Exon (ENSRNOT00000076292/ENSRNOG00000051151, exon 1 of 16)	-13463	Slc33a1
	10	104486312	104486312	10.3563	-11.4128	12.5266	3.14282e-07	0.00539588	ENSRNOG00000049758	Promoter (<=1kb)	358	Tbc1d16
	10	91862440	91862440	10.6814	-10.979	12.1619	4.10094e-07	0.00693255	ENSRNOG00000014623	Promoter (<=1kb)	48	Smurf2
	10	91862443	91862443	10.6305	-10.9988	11.2871	8.00158e-07	0.0133216	ENSRNOG00000014623	Promoter (<=1kb)	45	Smurf2
	2	148451219	148451219	-8.38316	-11.8529	-11.1247	9.10398e-07	0.0149307	ENSRNOG00000010023	Exon (ENSRNOT00000076292/ENSRNOG00000051151, exon 1 of 16)	-13461	Slc33a1
	10	91862382	91862382	10.4587	-11.2375	10.7488	1.23527e-06	0.0199608	ENSRNOG00000014623	Promoter (<=1kb)	106	Smurf2
	13	73173897	73173897	-10.2038	-11.7271	-10.5195	1.49484e-06	0.023805	ENSRNOG00000002750	Promoter (<=1kb)	-49	Rc3h1
	10	91862446	91862446	10.5691	-11.032	10.4196	1.62614e-06	0.025526	ENSRNOG00000014623	Promoter (<=1kb)	42	Smurf2
	13	73173898	73173898	-10.2256	-11.7463	-10.3019	1.79727e-06	0.027815	ENSRNOG00000002750	Promoter (<=1kb)	-48	Rc3h1
	2	148451218	148451218	-8.27054	-11.8834	-10.2429	1.89048e-06	0.028851	ENSRNOG00000010023	Exon (ENSRNOT00000076292/ENSRNOG00000051151, exon 1 of 16)	-13460	Slc33a1
	10	91862381	91862381	10.3826	-11.2776	9.91263	2.52023e-06	0.037935	ENSRNOG00000014623	Promoter (<=1kb)	107	Smurf2
	1	135478479	135478479	7.94926	-11.8213	9.83132	2.70844e-06	0.0402171	ENSRNOG00000063261	Promoter (<=1kb)	79
	1	135478456	135478456	8.03621	-11.8665	9.68094	3.09847e-06	0.045395	ENSRNOG00000063261	Promoter (<=1kb)	56
	10	91862449	91862449	10.4742	-11.0847	9.5653	3.44028e-06	0.0497397	ENSRNOG00000014623	Promoter (<=1kb)	39	Smurf2
