# Supplementary material for: Dose-Dependent Effects of Myo-Inositol on Kainic Acid-Induced Epilepsy: Electrophysiological, Behavioral, Transcriptomic, and DNA Methylome Studies
Source: Int J Mol Sci. 2025 Nov 17;26(22):11102. doi: 10.3390/ijms262211102 (PMC12652981; doi:10.3390/ijms262211102)
Supplement: Supplementary file 1 [file ijms-26-11102-s001.zip › Supplementary File_S16.xlsx]

## Sheet: Supplementary_Table_S1
	Supplementary Table S16: hypermethylated Gene Ontology biological processes (KA+MI vs KA+SAL)
	ID	Description	GeneRatio	BgRatio	pvalue	p.adjust	geneID	Count
	GO:0000030	mannosyltransferase activity	1/7	23/16402	0.00977646	0.0441824	Pigv	1
	GO:0005160	transforming growth factor beta receptor binding	1/7	26/16402	0.0110456	0.0441824	Smurf2	1
	GO:0016763	pentosyltransferase activity	1/7	51/16402	0.0215676	0.0487341	Mtap	1
	GO:0017018	myosin phosphatase activity	1/7	63/16402	0.0265839	0.0487341	Ublcp1	1
	GO:0046332	SMAD binding	1/7	82/16402	0.0344814	0.0487341	Smurf2	1
	GO:0004722	protein serine/threonine phosphatase activity	1/7	87/16402	0.0365506	0.0487341	Ublcp1	1
