# Supplementary material for: Dose-Dependent Effects of Myo-Inositol on Kainic Acid-Induced Epilepsy: Electrophysiological, Behavioral, Transcriptomic, and DNA Methylome Studies
Source: Int J Mol Sci. 2025 Nov 17;26(22):11102. doi: 10.3390/ijms262211102 (PMC12652981; doi:10.3390/ijms262211102)
Supplement: Supplementary file 1 [file ijms-26-11102-s001.zip › Supplementary File_S17.xlsx]

## Sheet: Supplementary_Table_S1
	Supplementary Table S17: hypomethylated Gene Ontology biological processes (KA+MI vs KA+SAL)
	ID	Description	GeneRatio	BgRatio	pvalue	p.adjust	geneID	Count
	GO:0003950	NAD+ ADP-ribosyltransferase activity	1/8	22/16402	0.0106824	0.033046	Tiparp	1
	GO:1990404	NAD+-protein ADP-ribosyltransferase activity	1/8	22/16402	0.0106824	0.033046	Tiparp	1
	GO:0005346	purine ribonucleotide transmembrane transporter activity	1/8	24/16402	0.0116486	0.033046	Slc33a1	1
	GO:0000295	adenine nucleotide transmembrane transporter activity	1/8	25/16402	0.0121314	0.033046	Slc33a1	1
	GO:0015216	purine nucleotide transmembrane transporter activity	1/8	28/16402	0.0135784	0.033046	Slc33a1	1
	GO:0035173	histone kinase activity	1/8	29/16402	0.0140604	0.033046	Haspin	1
	GO:0015215	nucleotide transmembrane transporter activity	1/8	32/16402	0.015505	0.033046	Slc33a1	1
	GO:0035198	miRNA binding	1/8	34/16402	0.016467	0.033046	Rc3h1	1
	GO:0042887	amide transmembrane transporter activity	1/8	36/16402	0.0174282	0.033046	Slc33a1	1
	GO:0015605	organophosphate ester transmembrane transporter activity	1/8	39/16402	0.0188685	0.033046	Slc33a1	1
	GO:0048020	CCR chemokine receptor binding	1/8	47/16402	0.0227002	0.033046	Nes	1
	GO:0061980	regulatory RNA binding	1/8	47/16402	0.0227002	0.033046	Rc3h1	1
	GO:0016763	pentosyltransferase activity	1/8	51/16402	0.0246112	0.033046	Tiparp	1
	GO:1901682	sulfur compound transmembrane transporter activity	1/8	57/16402	0.0274715	0.033046	Slc33a1	1
	GO:0015932	nucleobase-containing compound transmembrane transporter activity	1/8	60/16402	0.0288989	0.033046	Slc33a1	1
	GO:1901505	carbohydrate derivative transmembrane transporter activity	1/8	61/16402	0.0293742	0.033046	Slc33a1	1
	GO:0003725	double-stranded RNA binding	1/8	77/16402	0.0369528	0.0369528	Rc3h1	1
