# Supplementary material for: Dose-Dependent Effects of Myo-Inositol on Kainic Acid-Induced Epilepsy: Electrophysiological, Behavioral, Transcriptomic, and DNA Methylome Studies
Source: Int J Mol Sci. 2025 Nov 17;26(22):11102. doi: 10.3390/ijms262211102 (PMC12652981; doi:10.3390/ijms262211102)
Supplement: Supplementary file 1 [file ijms-26-11102-s001.zip › Supplementary File_S18.xlsx]

## Sheet: Supplementary_Table_S10
	Supplementary Table S18: differential methylation results between KA+SAL and CON+SAL groups
	chr	start	end	logFC	AveExpr	t	P.Value	adj.P.Val	geneId	annotation	distanceToTSS	name
	14	7183446	7183446	10.9521	-14.385	47.6584	1.19285e-12	4.49831e-07	ENSRNOG00000056944	Promoter (<=1kb)	377	Arhgap24
	14	7183441	7183441	10.9977	-14.3698	47.545	1.22011e-12	4.49831e-07	ENSRNOG00000056944	Promoter (<=1kb)	382	Arhgap24
	14	7183439	7183439	11.0189	-14.3628	47.5121	1.22814e-12	4.49831e-07	ENSRNOG00000056944	Promoter (<=1kb)	384	Arhgap24
	5	103874589	103874589	-10.1194	-11.2774	-28.2549	1.67262e-10	2.5176e-05	ENSRNOG00000006615	Promoter (1-2kb)	1569	Mtap
	5	103874590	103874590	-10.1152	-11.2758	-28.19	1.70922e-10	2.5176e-05	ENSRNOG00000006615	Promoter (1-2kb)	1570	Mtap
	5	103874594	103874594	-10.1028	-11.2673	-27.7693	1.96915e-10	2.5176e-05	ENSRNOG00000006615	Promoter (1-2kb)	1574	Mtap
	5	103874595	103874595	-10.1011	-11.2643	-27.6035	2.08335e-10	2.5176e-05	ENSRNOG00000006615	Promoter (1-2kb)	1575	Mtap
	5	103874585	103874585	-10.1066	-11.2916	-27.5643	2.1114e-10	2.5176e-05	ENSRNOG00000006615	Promoter (1-2kb)	1565	Mtap
	5	103874584	103874584	-10.1048	-11.2945	-27.3704	2.25638e-10	2.5176e-05	ENSRNOG00000006615	Promoter (1-2kb)	1564	Mtap
	5	103874597	103874597	-10.1002	-11.2567	-27.2561	2.34703e-10	2.5176e-05	ENSRNOG00000006615	Promoter (1-2kb)	1577	Mtap
	5	103874598	103874598	-10.1012	-11.252	-27.0505	2.52032e-10	2.5176e-05	ENSRNOG00000006615	Promoter (1-2kb)	1578	Mtap
	10	86362146	86362146	-11.8365	-14.0902	-24.926	5.43628e-10	4.97787e-05	ENSRNOG00000050347	Promoter (<=1kb)	-249	Ptges3l
	5	103874609	103874609	-10.1118	-11.2011	-24.377	6.70002e-10	5.54248e-05	ENSRNOG00000006615	Promoter (1-2kb)	1589	Mtap
	5	103874610	103874610	-10.113	-11.1979	-24.2408	7.0617e-10	5.54248e-05	ENSRNOG00000006615	Promoter (1-2kb)	1590	Mtap
	5	103874564	103874564	-9.91446	-11.4451	-20.0244	4.21618e-09	0.000291212	ENSRNOG00000006615	Promoter (1-2kb)	1544	Mtap
	13	39740754	39740754	10.5238	-11.1176	20.0121	4.2404e-09	0.000291212	ENSRNOG00000003625	Promoter (<=1kb)	647	Ubxn4
	13	39740753	39740753	10.5083	-11.129	19.8811	4.50793e-09	0.000291375	ENSRNOG00000003625	Promoter (<=1kb)	646	Ubxn4
	3	18054974	18054974	-9.91927	-11.2006	-19.5711	5.21834e-09	0.000318554	ENSRNOG00000017925	Promoter (<=1kb)	244	Gapvd1
	3	18054973	18054973	-9.90755	-11.2006	-19.3604	5.77124e-09	0.000333763	ENSRNOG00000017925	Promoter (<=1kb)	245	Gapvd1
	5	103874563	103874563	-9.89797	-11.4661	-19.1982	6.24122e-09	0.000342896	ENSRNOG00000006615	Promoter (1-2kb)	1543	Mtap
	7	128961864	128961864	9.14025	-11.8882	18.0487	1.10733e-08	0.000579403	ENSRNOG00000055597	Promoter (<=1kb)	208	Hdac7
	18	37266695	37266695	-9.51849	-11.2001	-17.8679	1.21566e-08	0.000592335	ENSRNOG00000011271	Promoter (<=1kb)	124	Mcc
	10	28961072	28961072	-10.7451	-10.9168	-17.8299	1.23986e-08	0.000592335	ENSRNOG00000004477	Promoter (<=1kb)	-76	Ublcp1
	10	91862398	91862398	-10.426	-11.0125	-17.6477	1.36365e-08	0.00062433	ENSRNOG00000014623	Promoter (<=1kb)	90	Smurf2
	10	28961071	28961071	-10.7435	-10.9154	-17.4182	1.53933e-08	0.000657798	ENSRNOG00000004477	Promoter (<=1kb)	-75	Ublcp1
	10	91862397	91862397	-10.4148	-11.02	-17.3974	1.55648e-08	0.000657798	ENSRNOG00000014623	Promoter (<=1kb)	91	Smurf2
	3	18054959	18054959	-9.73675	-11.216	-17.0715	1.85388e-08	0.000745907	ENSRNOG00000017925	Promoter (<=1kb)	259	Gapvd1
	10	91862419	91862419	-10.5874	-10.9098	-17.0255	1.90073e-08	0.000745907	ENSRNOG00000014623	Promoter (<=1kb)	69	Smurf2
	3	18054958	18054958	-9.72464	-11.2182	-16.821	2.12521e-08	0.000805242	ENSRNOG00000017925	Promoter (<=1kb)	260	Gapvd1
	10	91862394	91862394	-10.3865	-11.0401	-16.4984	2.54124e-08	0.000930781	ENSRNOG00000014623	Promoter (<=1kb)	94	Smurf2
	2	181953606	181953606	-11.8845	-14.0742	-16.3563	2.75226e-08	0.000975552	ENSRNOG00000020829	Promoter (<=1kb)	56	Them4
	10	91862393	91862393	-10.3792	-11.0472	-16.1812	3.03936e-08	0.00104365	ENSRNOG00000014623	Promoter (<=1kb)	95	Smurf2
	2	181953607	181953607	-11.8577	-14.0831	-15.6874	4.04277e-08	0.00134613	ENSRNOG00000020829	Promoter (<=1kb)	57	Them4
	7	128961868	128961868	9.0999	-11.8363	15.5864	4.28994e-08	0.00138642	ENSRNOG00000055597	Promoter (<=1kb)	204	Hdac7
	16	17868255	17868255	9.76915	-11.5861	15.5197	4.46235e-08	0.00140094	ENSRNOG00000060701	Promoter (<=1kb)	148	LOC102548917
	16	17868254	17868254	9.75215	-11.5941	15.2479	5.2486e-08	0.001602	ENSRNOG00000060701	Promoter (<=1kb)	149	LOC102548917
	8	103695796	103695796	9.73979	-11.3744	14.7782	6.99183e-08	0.0020764	ENSRNOG00000009198	Promoter (<=1kb)	165	Rab6b
	10	91862431	91862431	-10.6087	-10.9324	-14.6645	7.50402e-08	0.00216987	ENSRNOG00000014623	Promoter (<=1kb)	57	Smurf2
	18	27298261	27298261	8.81767	-12.0206	14.4939	8.35181e-08	0.00235309	ENSRNOG00000019995	Promoter (<=1kb)	83	Dnajc18
	8	103695795	103695795	9.67976	-11.4047	14.2921	9.4932e-08	0.00260781	ENSRNOG00000009198	Promoter (<=1kb)	164	Rab6b
	18	27298260	27298260	8.79563	-12.0312	14.0796	1.08843e-07	0.00291702	ENSRNOG00000019995	Promoter (<=1kb)	84	Dnajc18
	16	17868249	17868249	9.65138	-11.635	13.9263	1.20264e-07	0.00314637	ENSRNOG00000060701	Promoter (<=1kb)	154	LOC102548917
	16	17868248	17868248	9.63211	-11.6435	13.6969	1.39903e-07	0.00357504	ENSRNOG00000060701	Promoter (<=1kb)	155	LOC102548917
	1	135478479	135478479	-10.591	-11.8213	-13.422	1.68216e-07	0.00420086	ENSRNOG00000063261	Promoter (<=1kb)	79
	8	103695793	103695793	9.56247	-11.4694	13.3247	1.79699e-07	0.00438791	ENSRNOG00000009198	Promoter (<=1kb)	162	Rab6b
	10	91862437	91862437	-10.5961	-10.9613	-13.162	2.00888e-07	0.00479866	ENSRNOG00000014623	Promoter (<=1kb)	51	Smurf2
	8	103695792	103695792	9.50421	-11.5039	12.8942	2.41999e-07	0.00565769	ENSRNOG00000009198	Promoter (<=1kb)	161	Rab6b
	1	135478456	135478456	-10.2435	-11.8665	-12.6447	2.88749e-07	0.00661002	ENSRNOG00000063261	Promoter (<=1kb)	56
	10	91862440	91862440	-10.5846	-10.979	-12.3493	3.57366e-07	0.00801382	ENSRNOG00000014623	Promoter (<=1kb)	48	Smurf2
	16	17868241	17868241	9.46474	-11.7211	11.7582	5.55221e-07	0.0122017	ENSRNOG00000060701	Promoter (<=1kb)	162	LOC102548917
	10	104486312	104486312	-9.41102	-11.4128	-11.6642	5.96597e-07	0.0128539	ENSRNOG00000049758	Promoter (<=1kb)	358	Tbc1d16
	18	27298254	27298254	8.63504	-12.0978	11.5062	6.74023e-07	0.0140407	ENSRNOG00000019995	Promoter (<=1kb)	90	Dnajc18
	10	91862443	91862443	-10.57	-10.9988	-11.5	6.77239e-07	0.0140407	ENSRNOG00000014623	Promoter (<=1kb)	45	Smurf2
	16	17868240	17868240	9.43394	-11.7362	11.4245	7.18294e-07	0.0146161	ENSRNOG00000060701	Promoter (<=1kb)	163	LOC102548917
	18	27298253	27298253	8.60041	-12.1107	11.0549	9.62865e-07	0.0192365	ENSRNOG00000019995	Promoter (<=1kb)	91	Dnajc18
	10	91862382	91862382	-10.1499	-11.2375	-10.6889	1.29788e-06	0.0254665	ENSRNOG00000014623	Promoter (<=1kb)	106	Smurf2
	10	91862446	91862446	-10.5225	-11.032	-10.6299	1.36307e-06	0.0262764	ENSRNOG00000014623	Promoter (<=1kb)	42	Smurf2
	2	153565889	153565889	9.19919	-12.0908	10.3542	1.71889e-06	0.0325645	ENSRNOG00000065363	Promoter (<=1kb)	79
	10	91862381	91862381	-10.1216	-11.2776	-9.90205	2.54389e-06	0.0473772	ENSRNOG00000014623	Promoter (<=1kb)	107	Smurf2
