# Supplementary material for: Dose-Dependent Effects of Myo-Inositol on Kainic Acid-Induced Epilepsy: Electrophysiological, Behavioral, Transcriptomic, and DNA Methylome Studies
Source: Int J Mol Sci. 2025 Nov 17;26(22):11102. doi: 10.3390/ijms262211102 (PMC12652981; doi:10.3390/ijms262211102)
Supplement: Supplementary file 1 [file ijms-26-11102-s001.zip › Supplementary File_S3.xlsx]

## Sheet: Supplementary_Table_S1
	Supplementary Table S3: differential gene expression results between KA+MI and KA+SAL groups
	Gene.stable.ID	Gene.name	baseMean	log2FoldChange	lfcSE	stat	pvalue	padj
	ENSRNOG00000064553	Rbm25l1	355.262	-0.959099	0.14756	-6.49971	8.04758e-11	1.22774e-06
	ENSRNOG00000068044	Lypd6	182.849	0.794519	0.139454	5.69737	1.21671e-08	9.2811e-05
	ENSRNOG00000008992	Grik3	1324.1	0.499875	0.0935703	5.34224	9.18036e-08	0.000466852
	ENSRNOG00000005723	Grin3a	903.702	0.399122	0.0837512	4.76557	1.88319e-06	0.00718248
	ENSRNOG00000006526	Sema3c	3148.9	-0.633339	0.134261	-4.71722	2.39088e-06	0.00729504
	ENSRNOG00000040166	Ankrd34b	1044.64	0.587634	0.130154	4.51491	6.33427e-06	0.0161059
	ENSRNOG00000004727	Nup37	428.64	-0.432661	0.0992814	-4.35793	1.31299e-05	0.0286158
	ENSRNOG00000007048	Rap1b	5099.98	-0.375038	0.0867845	-4.32149	1.54977e-05	0.0293593
	ENSRNOG00000009630	Hsd17b12	2871.79	-0.312179	0.0736483	-4.23878	2.24739e-05	0.0293593
	ENSRNOG00000021758	Tnpo3	4886.53	-0.380483	0.0899363	-4.23058	2.33089e-05	0.0293593
	ENSRNOG00000012237	Rdx	9539.95	-0.285978	0.0677711	-4.21976	2.44562e-05	0.0293593
	ENSRNOG00000011321	Rftn1	398.657	0.407073	0.0968537	4.20297	2.63434e-05	0.0293593
	ENSRNOG00000030107	AABR07049329.1	2194.71	-0.485571	0.11576	-4.19464	2.7331e-05	0.0293593
	ENSRNOG00000016412	Fxyd6	1063.05	0.523638	0.12507	4.18677	2.82952e-05	0.0293593
	ENSRNOG00000059389	LOC120093414	920.803	0.541874	0.130398	4.15554	3.24518e-05	0.0293593
	ENSRNOG00000005660	Fam110c	44.3556	-4.3079	1.0374	-4.15258	3.28751e-05	0.0293593
	ENSRNOG00000021098	Rasgrp2	395.706	0.567833	0.13781	4.12039	3.78224e-05	0.0293593
	ENSRNOG00000003809	Sat1	3379.87	-0.784192	0.191319	-4.09887	4.15172e-05	0.0293593
	ENSRNOG00000004281	Cobl	1291.81	0.709169	0.173308	4.09195	4.27766e-05	0.0293593
	ENSRNOG00000025768	Clk1	1557.89	-0.511671	0.125226	-4.08597	4.38934e-05	0.0293593
	ENSRNOG00000004473	Ppargc1a	1695.58	0.350418	0.0858204	4.08315	4.44285e-05	0.0293593
	ENSRNOG00000005390	Nup210	1365.11	0.304554	0.0747636	4.07356	4.62993e-05	0.0293593
	ENSRNOG00000006617	Cntnap2	6464.66	0.558599	0.137319	4.0679	4.74383e-05	0.0293593
	ENSRNOG00000024799	Cd93	983.435	-0.631938	0.156036	-4.04995	5.12296e-05	0.0293593
	ENSRNOG00000063016	Hist2h3c2	719.135	0.635157	0.156886	4.04853	5.15404e-05	0.0293593
	ENSRNOG00000042903	Cox7a2	498.614	0.623002	0.153932	4.04725	5.18219e-05	0.0293593
	ENSRNOG00000001082	Abcb9	2287.75	0.317498	0.0785778	4.04056	5.33232e-05	0.0293593
	ENSRNOG00000016021	Lims2	200.104	0.622171	0.154075	4.03811	5.38845e-05	0.0293593
	ENSRNOG00000014371	Cdh13	3427.37	0.742151	0.18493	4.01314	5.99154e-05	0.0315196
	ENSRNOG00000038366	Larp1b	1781.68	-0.263517	0.0659267	-3.99712	6.4118e-05	0.0326061
	ENSRNOG00000057044	Garnl3	1656.21	0.44473	0.111596	3.9852	6.74235e-05	0.033181
	ENSRNOG00000020533	Htra1	8898.62	-0.320217	0.0807703	-3.96454	7.35377e-05	0.0350591
	ENSRNOG00000008738	Tp53i11	4040.15	0.296056	0.0749102	3.95214	7.74559e-05	0.0358081
	ENSRNOG00000049330	Mrpl30	507.892	0.362278	0.0918582	3.94389	8.01714e-05	0.0359734
	ENSRNOG00000026679	Scn4b	2895.29	0.478299	0.121963	3.92167	8.79383e-05	0.0371571
	ENSRNOG00000020771	Sap18	1977.19	-0.316189	0.0807272	-3.91676	8.97453e-05	0.0371571
	ENSRNOG00000015807	Pyroxd2	384.473	0.638212	0.162985	3.91577	9.01163e-05	0.0371571
	ENSRNOG00000007455	Tmem132e	1054.53	0.769265	0.198564	3.87415	0.000106999	0.0402614
	ENSRNOG00000026392	Cdh12	840.746	0.551146	0.142476	3.86834	0.000109577	0.0402614
	ENSRNOG00000060430	Y_RNA	191.069	1.12185	0.290314	3.86426	0.000111425	0.0402614
	ENSRNOG00000019079	Polr1c	1805.03	-0.312176	0.0808149	-3.86286	0.00011207	0.0402614
	ENSRNOG00000003714	Clk4	797.832	-0.461643	0.119562	-3.86111	0.000112873	0.0402614
	ENSRNOG00000020088	Klhl26	5444.46	0.363402	0.0942356	3.85631	0.000115111	0.0402614
	ENSRNOG00000050649	Tvp23b	1870.75	-0.430642	0.111734	-3.85418	0.000116118	0.0402614
	ENSRNOG00000015418	Klhl14	290.867	1.41372	0.367498	3.84688	0.000119631	0.0405577
	ENSRNOG00000062927		2333.27	0.35223	0.0918071	3.83663	0.000124736	0.0413689
	ENSRNOG00000022921	Dact2	973.957	0.501134	0.131116	3.82206	0.000132339	0.0429567
	ENSRNOG00000030199	Tmem192	477.392	0.629743	0.165078	3.81483	0.000136274	0.0429628
	ENSRNOG00000059857	Rnd1	902.621	0.714221	0.187374	3.81174	0.00013799	0.0429628
	ENSRNOG00000070594		814.903	0.304273	0.0803936	3.78479	0.00015384	0.0469396
	ENSRNOG00000011317	Pkn2	2388.95	-0.178538	0.047242	-3.77922	0.000157318	0.0470598
	ENSRNOG00000068717	Ccdc167	426.579	-0.5748	0.152545	-3.76807	0.000164513	0.0482655
	ENSRNOG00000004613	Gpm6b	46283.3	-0.22838	0.0606957	-3.7627	0.00016809	0.0483845
	ENSRNOG00000020438	Prpf38b	2768.41	-0.235747	0.0627329	-3.75795	0.00017131	0.0483982
	ENSRNOG00000016640	Dner	6287.69	0.335562	0.0896708	3.74215	0.000182452	0.0506089
	ENSRNOG00000000814	Fabp7	5315.45	-0.871835	0.233841	-3.72833	0.000192755	0.0525119
	ENSRNOG00000024457	Cyct	409.735	0.61463	0.165096	3.72285	0.000196983	0.0525728
	ENSRNOG00000005374	Lyar	689.777	-0.420455	0.113063	-3.71877	0.000200196	0.0525728
	ENSRNOG00000014562	Hnrnpf	11203.4	-0.336058	0.0904632	-3.71486	0.000203316	0.0525728
	ENSRNOG00000003689	Nono	9179.37	-0.236806	0.0648834	-3.64971	0.000262533	0.0667534
	ENSRNOG00000016143	Gpr162	10859.5	0.163469	0.0449306	3.63827	0.00027448	0.0680112
	ENSRNOG00000025285	Gfm2	3305.24	-0.327484	0.0900554	-3.63647	0.000276396	0.0680112
	ENSRNOG00000001930	Ccdc50	4866.45	-0.243273	0.0670215	-3.62978	0.000283659	0.0686906
	ENSRNOG00000019492	Pomgnt2	2346.54	0.280881	0.0775551	3.62169	0.000292686	0.0697691
	ENSRNOG00000007441	Klhl32	779.583	0.374417	0.103604	3.61394	0.000301577	0.0700709
	ENSRNOG00000021536	Plxdc1	707.212	0.799248	0.221269	3.6121	0.000303724	0.0700709
	ENSRNOG00000016267	Chst15	2676.07	0.332928	0.0925504	3.59727	0.000321579	0.0700709
	ENSRNOG00000065235		384.115	-0.663026	0.184537	-3.59291	0.000326999	0.0700709
	ENSRNOG00000009046	Phf13	1242.41	-0.28702	0.0799123	-3.59169	0.000328541	0.0700709
	ENSRNOG00000016055	Fkrp	4542.09	0.257895	0.0718826	3.58772	0.000333583	0.0700709
	ENSRNOG00000019317	Cplx3	162.029	0.790833	0.220523	3.58618	0.000335561	0.0700709
	ENSRNOG00000069182	LOC120096084	567.696	0.974558	0.271848	3.58494	0.000337156	0.0700709
	ENSRNOG00000005468	Rbm28	2254.93	-0.213924	0.0596891	-3.58397	0.000338412	0.0700709
	ENSRNOG00000052033	LOC120102608	106.141	1.05012	0.293097	3.58284	0.000339883	0.0700709
	ENSRNOG00000022274	Slc2a8	1397.49	0.243696	0.0682849	3.56882	0.000358595	0.072943
	ENSRNOG00000012911	Erlin1	1420.85	-0.334671	0.0942426	-3.55117	0.000383523	0.0768069
	ENSRNOG00000067007		2179.93	-0.480769	0.13559	-3.54577	0.00039147	0.0768069
	ENSRNOG00000006956	Adamtsl1	335.445	0.888862	0.250793	3.54421	0.000393797	0.0768069
	ENSRNOG00000014328	Frs3	986.258	0.28504	0.0804836	3.54159	0.000397728	0.0768069
	ENSRNOG00000016103	Nkd2	598.962	0.887972	0.251047	3.53708	0.000404572	0.0771519
	ENSRNOG00000007937	Krit1	1907.63	-0.20349	0.0576237	-3.53135	0.000413441	0.0778698
	ENSRNOG00000019666	Ubxn1	6452.07	-0.201472	0.0571679	-3.52422	0.000424734	0.0790212
	ENSRNOG00000010966	Itgb1	6168.03	-0.27912	0.079458	-3.5128	0.000443407	0.0815015
	ENSRNOG00000018584	LOC100359583	26123.2	-0.324385	0.0925422	-3.50527	0.000456151	0.0818112
	ENSRNOG00000006818	Arl6ip5	5840.32	-0.192893	0.0550544	-3.50368	0.000458877	0.0818112
	ENSRNOG00000048297	Qki	34391.9	-0.19004	0.0542607	-3.50235	0.00046118	0.0818112
	ENSRNOG00000011599	Gldc	2637.16	-0.372587	0.106755	-3.49011	0.000482827	0.0841098
	ENSRNOG00000011622	Echdc1	2234.87	-0.34043	0.0975776	-3.48882	0.000485164	0.0841098
	ENSRNOG00000048187	Epop	460.992	0.695831	0.199785	3.48289	0.000496029	0.0850271
	ENSRNOG00000038166	Ptgr2	3218.07	-0.282748	0.0813808	-3.47438	0.000512027	0.0867943
	ENSRNOG00000051570	Znf845l-ps1	200.582	-0.681621	0.196978	-3.46039	0.000539392	0.0904282
	ENSRNOG00000007951	Galnt14	1034.11	0.399344	0.115833	3.44757	0.000565644	0.0927686
	ENSRNOG00000032618	Mst1r	246.347	0.739383	0.214616	3.44514	0.000570756	0.0927686
	ENSRNOG00000002094	Atg3	3239.68	-0.176575	0.0512592	-3.44475	0.000571595	0.0927686
	ENSRNOG00000009068	Phlda3	741.252	0.316836	0.0923284	3.43162	0.000599982	0.0963507
	ENSRNOG00000019985	Asic4	435.456	0.584535	0.170797	3.4224	0.000620707	0.0969769
	ENSRNOG00000007315	Thoc2	3540.87	-0.248403	0.0725883	-3.42208	0.000621447	0.0969769
	ENSRNOG00000034071	Chmp4bl1	2836.56	-0.280614	0.0820588	-3.41967	0.000626974	0.0969769
	ENSRNOG00000051416	Gabarapl2	523.081	-0.55325	0.161917	-3.41688	0.000633424	0.0969769
	ENSRNOG00000068306	LOC120099223	3495.32	-0.378045	0.110764	-3.41308	0.000642334	0.0969769
	ENSRNOG00000022598	Trerf1	1921.02	0.493391	0.144592	3.41229	0.000644207	0.0969769
	ENSRNOG00000027213	Asphd1	1073.47	0.345453	0.101471	3.40444	0.000662994	0.0969769
	ENSRNOG00000043048	LOC108348123	97.6115	-0.689394	0.202531	-3.40389	0.000664342	0.0969769
	ENSRNOG00000020744	Adar	12070	0.140939	0.0414075	3.40372	0.000664759	0.0969769
	ENSRNOG00000007402	LOC103694242	457.288	-0.341827	0.10046	-3.40261	0.000667447	0.0969769
	ENSRNOG00000019752	Slc29a1	329.804	0.527292	0.155315	3.39499	0.000686323	0.0986555
	ENSRNOG00000001991	Atp5po	4748.77	0.153917	0.0453663	3.39276	0.000691933	0.0986555
	ENSRNOG00000017052	Pianp	3845.68	0.55648	0.164272	3.38755	0.000705201	0.0992774
	ENSRNOG00000011435	Osbpl10	688.288	0.508898	0.150297	3.38596	0.00070931	0.0992774
	ENSRNOG00000013408	Npas2	2105.73	0.507864	0.150213	3.38097	0.000722317	0.0997973
	ENSRNOG00000014248	Erbb4	2802.67	0.263125	0.0778585	3.37953	0.000726107	0.0997973
	ENSRNOG00000029592	Srsf11	3430.24	-0.257004	0.0762323	-3.37133	0.000748071	0.101898
	ENSRNOG00000019018	Plat	4646.62	-0.466313	0.13842	-3.36881	0.000754931	0.101922
	ENSRNOG00000066953		2513.34	-0.39626	0.118011	-3.35781	0.000785618	0.105135
	ENSRNOG00000017231	Adam9	3611.8	-0.243273	0.0727279	-3.34497	0.000822926	0.108474
	ENSRNOG00000048145	Sstr1	750.354	0.596969	0.178501	3.34434	0.000824793	0.108474
	ENSRNOG00000024310	Kcnf1	1049.44	0.639732	0.191522	3.34026	0.000837002	0.109139
	ENSRNOG00000023639	Rpusd1	930.889	0.597493	0.179201	3.33421	0.000855427	0.110597
	ENSRNOG00000006527	Slc6a1	17153.5	0.444476	0.133522	3.32887	0.000872005	0.111792
	ENSRNOG00000006749	Tmtc3	1125.82	-0.26666	0.0803934	-3.31694	0.000910092	0.115703
	ENSRNOG00000064480	Gmfb	17950.5	-0.280165	0.0846127	-3.31115	0.00092915	0.11715
	ENSRNOG00000033837	Cdh9	1868.34	-0.536296	0.162155	-3.3073	0.000942009	0.117797
	ENSRNOG00000020923	Tuft1	285.478	-0.559451	0.169311	-3.30427	0.000952227	0.118052
	ENSRNOG00000006432	Trnt1	1501.98	-0.302424	0.0916027	-3.30148	0.000961779	0.118052
	ENSRNOG00000030644	Mt-nd1	93181.6	0.349847	0.106061	3.29855	0.000971841	0.118052
	ENSRNOG00000056608	Y_RNA	100.436	1.69211	0.513443	3.29562	0.000982061	0.118052
	ENSRNOG00000043324	Upk2	32.8392	0.979536	0.297384	3.29385	0.000988259	0.118052
	ENSRNOG00000031816	Nckipsd	3208.32	0.34913	0.106016	3.29317	0.000990655	0.118052
	ENSRNOG00000031766	Mt-cyb	121665	0.364337	0.110782	3.28876	0.0010063	0.118052
	ENSRNOG00000009863	Prrt3	3955.44	0.515371	0.156958	3.28349	0.0010253	0.118052
	ENSRNOG00000021800	Zfp541	49.7768	0.846185	0.257717	3.28339	0.00102567	0.118052
	ENSRNOG00000004900	Crhr1	255.182	0.755271	0.230091	3.28248	0.00102897	0.118052
	ENSRNOG00000052439	Snora73bl1	700.564	0.835513	0.254541	3.28243	0.00102917	0.118052
	ENSRNOG00000021881	Metap2	6768.41	-0.253146	0.077251	-3.27693	0.00104942	0.119477
	ENSRNOG00000007029	Dnaja1	14540.8	-0.22839	0.0698373	-3.27032	0.00107427	0.119915
	ENSRNOG00000061153	Hrh3	3911.43	0.586721	0.179431	3.26989	0.0010759	0.119915
	ENSRNOG00000030667	Ppm1b	6049.49	-0.373556	0.114316	-3.26775	0.00108408	0.119915
	ENSRNOG00000014226	Plch2	4535.08	0.451106	0.138194	3.26431	0.00109732	0.119915
	ENSRNOG00000068391	Hsp90aa1-ps17	78.1344	-1.08028	0.331098	-3.26272	0.00110347	0.119915
	ENSRNOG00000018149	Smarca5	7474.32	-0.274448	0.0841169	-3.26269	0.00110359	0.119915
	ENSRNOG00000016483	Myo16	2631.85	0.34126	0.104633	3.26149	0.00110829	0.119915
	ENSRNOG00000002660	Magee1	6746.11	0.300857	0.0923714	3.25704	0.00112582	0.120436
	ENSRNOG00000016356	Got1	12840	0.324264	0.0995892	3.25602	0.00112986	0.120436
	ENSRNOG00000045554	Faim2	13817.8	0.385102	0.118337	3.25428	0.00113679	0.120436
	ENSRNOG00000012121	Sdf2	2784.32	-0.161945	0.0498352	-3.24961	0.00115563	0.121275
	ENSRNOG00000024730	Ppm1e	27044.3	-0.223932	0.0689643	-3.24706	0.00116602	0.121275
	ENSRNOG00000036699	Faap100	1518.64	0.461211	0.142066	3.24645	0.00116856	0.121275
	ENSRNOG00000007377	Slit3	6706.71	0.381124	0.117471	3.24442	0.00117691	0.121317
	ENSRNOG00000012899	Rbbp8	942.251	-0.276275	0.0853521	-3.23689	0.0012084	0.123727
	ENSRNOG00000026787	Disp2	29823	0.434924	0.134483	3.23406	0.00122045	0.124128
	ENSRNOG00000000465	Slc39a7	4295.75	-0.245129	0.0759452	-3.22771	0.00124788	0.126077
	ENSRNOG00000032183	Slfnl1	1691.77	0.271003	0.084025	3.22527	0.00125854	0.126318
	ENSRNOG00000069113	Rpl26-ps2	1841.2	-0.515215	0.15988	-3.22252	0.00127069	0.126647
	ENSRNOG00000008000	Syt13	8780.96	0.279512	0.0867933	3.22044	0.00127994	0.126647
	ENSRNOG00000016207	Galnt1	5568.87	-0.291112	0.0904421	-3.21877	0.00128743	0.126647
	ENSRNOG00000032656	Ptprt	4692.75	0.400764	0.124574	3.21708	0.00129502	0.126647
	ENSRNOG00000014982	Slc35f4	138.753	0.732167	0.227782	3.21433	0.00130751	0.12685
	ENSRNOG00000004057	Ccdc88a	7637.27	-0.202448	0.0630098	-3.21296	0.00131373	0.12685
	ENSRNOG00000019404	Hhatl	251.139	0.585867	0.182599	3.2085	0.00133431	0.127296
	ENSRNOG00000005003	Ptprn2	17925.6	0.349024	0.108786	3.20834	0.00133504	0.127296
	ENSRNOG00000039357	Niban3	101.935	2.22406	0.694376	3.20297	0.00136019	0.128084
	ENSRNOG00000022507	Twf1	3008.54	-0.178921	0.0558693	-3.20249	0.00136243	0.128084
	ENSRNOG00000016213	Ssbp2	2360.09	0.292549	0.091387	3.20121	0.00136849	0.128084
	ENSRNOG00000015318	Heyl	1219.15	0.538363	0.168284	3.19913	0.00137844	0.128168
	ENSRNOG00000018233	Gas6	8425.25	0.21285	0.0666193	3.19503	0.00139818	0.128168
	ENSRNOG00000055226	Dab2ip	8535.79	0.220311	0.0689724	3.1942	0.0014022	0.128168
	ENSRNOG00000019091	Wtap	3238.82	-0.179956	0.0563413	-3.19403	0.001403	0.128168
	ENSRNOG00000070750		41.9849	-0.902584	0.282748	-3.19218	0.00141202	0.128225
	ENSRNOG00000066832	Surf2	536.277	0.293953	0.0921359	3.19043	0.00142064	0.128244
	ENSRNOG00000014201	Manf	963.801	-0.384281	0.120607	-3.18622	0.00144144	0.128797
	ENSRNOG00000009473	Osbpl7	1092.73	0.286957	0.0900744	3.18578	0.00144364	0.128797
	ENSRNOG00000016912	Btf3	4914.7	-0.267881	0.084175	-3.18244	0.00146042	0.129536
	ENSRNOG00000058393	Taf15	5583.12	-0.28072	0.0884005	-3.17555	0.00149554	0.131884
	ENSRNOG00000013654	Cbln2	607.474	0.700129	0.220865	3.16994	0.00152473	0.133323
	ENSRNOG00000009309	Meaf6	2201.44	0.22537	0.0711156	3.16906	0.00152933	0.133323
	ENSRNOG00000016281	Col4a1	4183.53	-0.519158	0.163921	-3.16712	0.00153959	0.133455
	ENSRNOG00000064462	Cntnap5b	546.831	0.536103	0.169392	3.16488	0.00155149	0.133726
	ENSRNOG00000017704	Sema3f	146.086	0.765129	0.242034	3.16124	0.001571	0.134647
	ENSRNOG00000017283	Kcnt1	1164.28	0.317958	0.100854	3.15266	0.00161789	0.137877
	ENSRNOG00000042492	Cop1	1603.39	-0.289073	0.0917381	-3.15106	0.00162677	0.137877
	ENSRNOG00000064737	LOC102552313	86.2664	0.835963	0.265767	3.14548	0.00165816	0.139595
	ENSRNOG00000020441	Vps25	3697.25	0.243	0.0772908	3.14397	0.00166672	0.139595
	ENSRNOG00000033575	Emid1	711.283	0.346195	0.110162	3.14261	0.00167448	0.139595
	ENSRNOG00000055292	LOC120102832	478.948	-0.530996	0.169374	-3.13506	0.00171821	0.142023
	ENSRNOG00000027341	Tenm2	9367.39	0.446247	0.14238	3.13419	0.00172329	0.142023
	ENSRNOG00000005924	Dstn	5419.25	-0.225811	0.0721108	-3.13145	0.00173946	0.142023
	ENSRNOG00000021441	Reln	6610.32	0.352037	0.112524	3.12854	0.00175679	0.142023
	ENSRNOG00000005767	Tulp3	1594.02	-0.23546	0.0752693	-3.12823	0.0017586	0.142023
	ENSRNOG00000000314	Sec63	8077.62	-0.244672	0.0782178	-3.12809	0.00175947	0.142023
	ENSRNOG00000069600	Rac3	2706.32	0.664253	0.212614	3.12422	0.00178278	0.143148
	ENSRNOG00000014173	Smc3	4415.17	-0.178965	0.0573324	-3.12153	0.00179915	0.143466
	ENSRNOG00000048226	Hmgn1	3071.38	-0.315149	0.101035	-3.11922	0.00181333	0.143466
	ENSRNOG00000011175	Hnrnpa2b1	24769.2	-0.297879	0.0955366	-3.11795	0.00182111	0.143466
	ENSRNOG00000014614	Cxxc1	2037.62	-0.161662	0.0518576	-3.11743	0.00182436	0.143466
	ENSRNOG00000003220	H3f3b	8746.98	-0.162578	0.0521863	-3.11534	0.00183731	0.143744
	ENSRNOG00000013790	Mfsd1	4445.69	-0.297689	0.095684	-3.11117	0.00186349	0.145048
	ENSRNOG00000002013	Sidt1	2575.95	0.552283	0.177659	3.10868	0.00187926	0.145533
	ENSRNOG00000002270	Hnrnpdl	8573.5	-0.459297	0.14786	-3.10631	0.00189441	0.145965
	ENSRNOG00000004660	Fzd6	473.406	-0.707523	0.228141	-3.10126	0.00192701	0.146798
	ENSRNOG00000004603	Srgap1	1854	0.309255	0.0997418	3.10056	0.00193157	0.146798
	ENSRNOG00000000613	Tfam	1627.42	-0.262093	0.0845415	-3.10017	0.00193408	0.146798
	ENSRNOG00000053462	LOC120098679	75.5431	1.04051	0.335809	3.09852	0.00194491	0.146832
	ENSRNOG00000005874	Tle2	218.213	0.535352	0.172852	3.09717	0.00195378	0.146832
	ENSRNOG00000027049	Atp5mf	6370.21	-0.251876	0.081414	-3.09377	0.00197631	0.147227
	ENSRNOG00000030877	Htr2c	2549.79	0.573507	0.185455	3.09243	0.00198523	0.147227
	ENSRNOG00000024954	Mgat5b	1988.63	0.52435	0.169582	3.09202	0.00198798	0.147227
	ENSRNOG00000000645	Reep3	3203.45	-0.200532	0.064996	-3.0853	0.00203346	0.149589
	ENSRNOG00000013255	Dnajc8	4781.04	-0.223205	0.0723653	-3.08442	0.0020395	0.149589
	ENSRNOG00000011029	Sec11a	1669.34	-0.250168	0.0812075	-3.0806	0.00206582	0.150795
	ENSRNOG00000004992	Rab1a	7218.45	-0.163157	0.0529981	-3.07853	0.00208022	0.150928
	ENSRNOG00000005634	Lingo2	631.839	0.483523	0.157115	3.0775	0.00208743	0.150928
	ENSRNOG00000014624	Selenok	1259.39	-0.260189	0.0848076	-3.06799	0.00215505	0.153476
	ENSRNOG00000012840	Sparc	45088.9	-0.442295	0.144189	-3.06747	0.00215876	0.153476
	ENSRNOG00000001238	Rsrc2	3004.64	-0.27241	0.0888141	-3.0672	0.00216077	0.153476
	ENSRNOG00000055401	Kcnc1	6939.07	0.48779	0.15905	3.0669	0.00216292	0.153476
	ENSRNOG00000015334	Fcho2	1343.89	-0.245275	0.0800299	-3.06479	0.00217821	0.153846
	ENSRNOG00000059083	LOC120100370	36.05	-7.73961	2.53136	-3.05749	0.00223198	0.156917
	ENSRNOG00000015421	Slc27a3	620.161	0.254169	0.0833606	3.04903	0.00229584	0.160008
	ENSRNOG00000059016	Tspan12	3369.38	-0.341148	0.112026	-3.04525	0.00232485	0.160008
	ENSRNOG00000015160	Gem	294.709	-0.987438	0.324339	-3.04447	0.00233094	0.160008
	ENSRNOG00000048795	Top2b	9402.65	-0.247132	0.0811941	-3.04372	0.0023367	0.160008
	ENSRNOG00000023086	LOC100360828	2023.75	-0.407648	0.133934	-3.04366	0.0023372	0.160008
	ENSRNOG00000030683	Vps26a	2928.37	-0.304227	0.0999726	-3.04311	0.00234147	0.160008
	ENSRNOG00000071022	LOC120096085	1021.21	0.793703	0.260906	3.0421	0.00234936	0.160008
	ENSRNOG00000005624	Zfx	2250.92	-0.202333	0.0665925	-3.03837	0.00237862	0.160947
	ENSRNOG00000028884	Atp5mg	2773.95	0.209127	0.0688448	3.03766	0.00238425	0.160947
	ENSRNOG00000000522	Cpne5	2566.18	0.562657	0.185705	3.02984	0.00244685	0.164046
	ENSRNOG00000006197	Calu	5231.64	-0.231289	0.0763519	-3.02924	0.00245166	0.164046
	ENSRNOG00000000406	Ros1	44.1143	0.851035	0.281115	3.02736	0.00246702	0.164353
	ENSRNOG00000010881	Trak2	23959	-0.290633	0.0960781	-3.02496	0.00248664	0.16482
	ENSRNOG00000022455	Cptp	1129.51	0.362447	0.119862	3.02387	0.00249564	0.16482
	ENSRNOG00000018040	Gins4	1488.94	-0.254048	0.0841433	-3.01923	0.00253416	0.166196
	ENSRNOG00000022176	Gpr75	789.348	0.23853	0.0790164	3.01874	0.00253826	0.166196
	ENSRNOG00000007431	Shroom1	401.519	0.450089	0.149242	3.01584	0.00256268	0.166775
	ENSRNOG00000026690	Kin	441.843	-0.28029	0.0929812	-3.01449	0.00257416	0.166775
	ENSRNOG00000010058	Spry2	4212.52	-0.550612	0.18279	-3.01226	0.00259311	0.166775
	ENSRNOG00000001931	Fgf12	1749.41	0.243748	0.0809866	3.00974	0.00261474	0.166775
	ENSRNOG00000071034	LOC120093114	77.3564	1.15866	0.385022	3.00934	0.00261818	0.166775
	ENSRNOG00000008656	Snca	17934.6	-0.406952	0.135257	-3.00873	0.00262344	0.166775
	ENSRNOG00000002142	Cds1	5762.93	0.328951	0.109333	3.00871	0.00262363	0.166775
	ENSRNOG00000000963	Tmem132c	252.536	0.64995	0.216246	3.0056	0.00265057	0.167376
	ENSRNOG00000001474	Tmem270	45.0988	0.852075	0.283544	3.00509	0.00265502	0.167376
	ENSRNOG00000008831	Hcn2	5859.03	0.25948	0.0866937	2.99307	0.0027619	0.173397
	ENSRNOG00000020357	Msto1	675.737	0.2486	0.0831171	2.99096	0.00278099	0.17388
	ENSRNOG00000011366	Pigs	2384.93	0.199114	0.0666515	2.98738	0.00281376	0.175211
	ENSRNOG00000007982	Slc9a1	4253.28	0.343993	0.115209	2.98582	0.00282823	0.175396
	ENSRNOG00000033722	Rnf207	70.2875	0.692468	0.232181	2.98244	0.00285959	0.176623
	ENSRNOG00000020444	Hcn3	831.216	0.360423	0.120933	2.98036	0.00287908	0.176657
	ENSRNOG00000061230	L1cam	9199.27	0.388655	0.130425	2.97991	0.0028833	0.176657
	ENSRNOG00000013128	Tmem179	4949.28	0.195348	0.0656405	2.97603	0.00292002	0.177282
	ENSRNOG00000021555	Mis18a	45.9507	2.10987	0.7091	2.97542	0.00292583	0.177282
	ENSRNOG00000020385	Fads3	1153.89	0.466353	0.156804	2.97411	0.00293836	0.177282
	ENSRNOG00000065402		46.3894	-0.842989	0.283458	-2.97394	0.00293999	0.177282
	ENSRNOG00000064284	LOC120100687	1460.45	-0.617876	0.207878	-2.9723	0.00295577	0.177532
	ENSRNOG00000030719	Csmd1	5387.5	0.284142	0.0957629	2.96714	0.00300585	0.179833
	ENSRNOG00000068106	Tcap	164.592	0.560183	0.188913	2.96529	0.00302397	0.180139
	ENSRNOG00000042960	Rgcc	1505.48	0.61019	0.205852	2.96421	0.00303458	0.180139
	ENSRNOG00000054746	Snora49	53.9112	1.07862	0.364438	2.95968	0.00307956	0.181456
	ENSRNOG00000014322	Kazn	4506.81	0.376973	0.127374	2.95958	0.00308057	0.181456
	ENSRNOG00000003205	Ldb2	881.378	0.665035	0.224872	2.95739	0.00310257	0.182049
	ENSRNOG00000042501	Tmem250	2329.31	0.180274	0.060983	2.95613	0.00311528	0.182094
	ENSRNOG00000013036	Epha8	1637.13	1.49152	0.504865	2.9543	0.00313377	0.182476
	ENSRNOG00000027593	Ndufv3-ps1	932.625	-0.344344	0.116738	-2.94972	0.00318061	0.184499
	ENSRNOG00000000075	Mtf2	1243.02	-0.279027	0.0947119	-2.94606	0.00321852	0.185903
	ENSRNOG00000018566	Ctsl	5131.54	-0.366002	0.124278	-2.94504	0.00322918	0.185903
	ENSRNOG00000053787	Mdfic	397.881	-0.559836	0.190204	-2.94335	0.00324686	0.186218
	ENSRNOG00000001729	Xxylt1	1279.67	0.293159	0.0996908	2.94068	0.00327488	0.187014
	ENSRNOG00000008146	Tox2	1378.18	0.475511	0.161769	2.93944	0.00328809	0.187014
	ENSRNOG00000068254		80.6408	0.703075	0.239259	2.93855	0.00329752	0.187014
	ENSRNOG00000016530	Nsa2	2466.09	-0.21203	0.0722809	-2.93341	0.00335259	0.188793
	ENSRNOG00000016163	Slc1a3	36294	-0.224959	0.076691	-2.93332	0.00335363	0.188793
	ENSRNOG00000057881	Sppl2b	1609.1	0.325704	0.111121	2.93107	0.00337799	0.188795
	ENSRNOG00000046667	Fosb	1238.83	-2.53227	0.864611	-2.9288	0.00340271	0.188795
	ENSRNOG00000025235	Tmem130	30958.7	0.260432	0.08893	2.9285	0.00340601	0.188795
	ENSRNOG00000017448	Exoc3l2	97.5207	0.76325	0.260722	2.92745	0.00341751	0.188795
	ENSRNOG00000011798	Mapre1	4499.61	-0.288692	0.0986159	-2.92743	0.00341773	0.188795
	ENSRNOG00000011921	Dusp4	3903.85	-0.796958	0.272356	-2.92616	0.00343174	0.188795
	ENSRNOG00000007442	Ubl7	3614.26	0.316154	0.108073	2.92539	0.00344028	0.188795
	ENSRNOG00000065509	Frmpd3	2009.88	0.303301	0.103774	2.9227	0.00347009	0.189748
	ENSRNOG00000016562	Zfp24	3469.15	-0.219382	0.0751379	-2.91972	0.0035034	0.190601
	ENSRNOG00000002146	Pkd2	2643.26	-0.308456	0.105697	-2.91832	0.00351925	0.190601
	ENSRNOG00000017392	Fgf2	1266.64	-0.586436	0.200974	-2.91797	0.00352317	0.190601
	ENSRNOG00000011060	Unc119	593.827	0.40778	0.139885	2.91511	0.00355563	0.191364
	ENSRNOG00000011572	Klc1	55610.1	-0.236128	0.0810387	-2.91377	0.00357092	0.191364
	ENSRNOG00000011623	Rab3c	2079.24	0.458646	0.157445	2.91305	0.00357923	0.191364
	ENSRNOG00000045636	Fasn	28734.8	0.352499	0.121037	2.91233	0.00358746	0.191364
	ENSRNOG00000010777	Tox	532.035	0.58028	0.199654	2.90642	0.00365588	0.194335
	ENSRNOG00000000306	Smpd2	1378.33	0.248045	0.0854155	2.90398	0.00368446	0.195174
	ENSRNOG00000012622	Mmp15	3630.26	0.339704	0.117054	2.90212	0.00370646	0.195204
	ENSRNOG00000007998	Ssb	6424.51	-0.250658	0.08639	-2.90148	0.0037141	0.195204
	ENSRNOG00000009484	Ptcd3	1282.27	0.207439	0.0715374	2.89973	0.00373489	0.195204
	ENSRNOG00000037951	Nhsl2	1686.26	0.523592	0.180573	2.89961	0.00373621	0.195204
	ENSRNOG00000001237	Cabin1	6724.32	0.382066	0.131822	2.89835	0.00375131	0.195324
	ENSRNOG00000063619		49.5773	-0.97811	0.33787	-2.89493	0.00379247	0.196795
	ENSRNOG00000070300		104.165	-0.867646	0.300223	-2.89	0.00385238	0.199227
	ENSRNOG00000029876	Gucy1a2	1383.42	0.340088	0.117751	2.8882	0.00387453	0.199475
	ENSRNOG00000004221	Lgr5	106.376	0.715048	0.247637	2.88749	0.00388334	0.199475
	ENSRNOG00000037165	Nipal3	3857.51	0.326024	0.112964	2.8861	0.0039005	0.199563
	ENSRNOG00000013503	Cdh24	596.478	0.320079	0.110937	2.88524	0.00391121	0.199563
	ENSRNOG00000043105	Lyrm2	816.799	-0.236291	0.0819538	-2.88322	0.00393629	0.200174
	ENSRNOG00000011290	Tm2d3	953.44	0.270805	0.0940939	2.87803	0.00400167	0.202399
	ENSRNOG00000010695	Pdgfc	453.619	-0.538653	0.187227	-2.877	0.00401473	0.202399
	ENSRNOG00000005861	Hsd11b1	2324.73	-0.401831	0.13969	-2.8766	0.00401985	0.202399
	ENSRNOG00000023935	Nrsn2	2913.91	0.592522	0.206091	2.87506	0.00403954	0.202431
	ENSRNOG00000046949	Kcnb1	11080.5	0.303599	0.105619	2.87447	0.00404704	0.202431
	ENSRNOG00000016961	Rps27	1580.54	0.63195	0.219983	2.87273	0.00406945	0.202887
	ENSRNOG00000011951	Plk2	13436.5	-0.69898	0.243457	-2.87106	0.00409097	0.203296
	ENSRNOG00000015340	Dnajc25	310.987	-0.341151	0.118913	-2.8689	0.00411902	0.203949
	ENSRNOG00000060293	Ndufa3	1710.41	0.331471	0.115576	2.86799	0.00413086	0.203949
	ENSRNOG00000064244	LOC102552823	34.7986	0.8815	0.307475	2.8669	0.00414512	0.203993
	ENSRNOG00000024186	Eef1b2	6195.52	-0.21612	0.0754398	-2.8648	0.00417272	0.204691
	ENSRNOG00000012995	Gpr165	262.737	0.57724	0.201576	2.86364	0.00418806	0.204785
	ENSRNOG00000051592	Sirt1	725.817	-0.292125	0.102135	-2.86017	0.00423408	0.205195
	ENSRNOG00000030269	Atp2b2	52732.1	0.168039	0.0587777	2.85889	0.00425133	0.205195
	ENSRNOG00000017810	Uros	391.114	1.10662	0.387117	2.8586	0.0042551	0.205195
	ENSRNOG00000062454	Tenm1	2837.7	0.380136	0.133047	2.85715	0.00427466	0.205195
	ENSRNOG00000009102	Fermt2	5408.17	-0.203256	0.0711566	-2.85646	0.00428388	0.205195
	ENSRNOG00000015416	Nabp1	479.243	-0.804755	0.281802	-2.85575	0.00429358	0.205195
	ENSRNOG00000001598	Usp16	797.786	-0.352667	0.123543	-2.85462	0.00430889	0.205195
	ENSRNOG00000015768	Nat8f5	227.002	0.690484	0.241922	2.85416	0.00431503	0.205195
	ENSRNOG00000061662	LOC120103239	1381.17	0.517934	0.181566	2.85258	0.00433653	0.205195
	ENSRNOG00000001851	Far2	956.802	0.369014	0.129441	2.85083	0.00436059	0.205195
	ENSRNOG00000033426	Cdc37	11920.1	-0.166304	0.0583521	-2.85002	0.00437169	0.205195
	ENSRNOG00000058533	LOC120103284	42.8307	1.11718	0.392062	2.84949	0.00437895	0.205195
	ENSRNOG00000010587	Crnkl1	1732.37	-0.216336	0.0759317	-2.84909	0.00438444	0.205195
	ENSRNOG00000019570	Gng3	4510.41	0.344281	0.120901	2.84764	0.00440453	0.205195
	ENSRNOG00000025181	Pigu	563.242	0.324237	0.113872	2.84738	0.00440804	0.205195
	ENSRNOG00000061508	Reps2	2213.18	0.355951	0.125043	2.84663	0.00441847	0.205195
	ENSRNOG00000055390	Snord10	32.6086	1.564	0.549555	2.84595	0.00442797	0.205195
	ENSRNOG00000008410	Cep63	1003.12	-0.314166	0.11042	-2.84519	0.00443854	0.205195
	ENSRNOG00000051135	Tug1	1192.44	0.268607	0.0945075	2.84217	0.0044807	0.205724
	ENSRNOG00000061484	Adamts2	409.416	0.4928	0.173395	2.84207	0.00448222	0.205724
	ENSRNOG00000020894	Lsm12	3615.51	-0.164328	0.0578318	-2.84148	0.00449044	0.205724
	ENSRNOG00000010558	Ppif	618.771	0.405854	0.142902	2.84008	0.00451022	0.205797
	ENSRNOG00000009790	Kcnk3	270.604	0.457053	0.160965	2.83946	0.00451902	0.205797
	ENSRNOG00000020354	Mrpl23	544.322	0.304238	0.107238	2.83703	0.0045535	0.20675
	ENSRNOG00000020097	Inha	248.613	0.565705	0.199634	2.83371	0.00460105	0.20829
	ENSRNOG00000017136	Syt17	1711.39	0.447739	0.158072	2.8325	0.00461852	0.208462
	ENSRNOG00000011540	Vta1	3653.85	-0.206388	0.0728979	-2.83119	0.00463755	0.208704
	ENSRNOG00000001314	Fam20c	3309.82	0.357528	0.126453	2.82737	0.00469326	0.21059
	ENSRNOG00000054284	Slc25a36l1	191.706	-3.74692	1.32577	-2.82623	0.00470994	0.210718
	ENSRNOG00000014013	Map4k4	20413	-0.227881	0.0806926	-2.82407	0.00474183	0.211524
	ENSRNOG00000048205	Ube2h	12849	-0.195663	0.069356	-2.82114	0.00478526	0.212301
	ENSRNOG00000004844	Med30	408.786	0.311113	0.110305	2.82049	0.0047951	0.212301
	ENSRNOG00000023786	Ybx1	7767.74	-0.332623	0.118004	-2.81875	0.00482115	0.212301
	ENSRNOG00000003242	Gulp1	302.402	-0.506433	0.179741	-2.81757	0.00483891	0.212301
	ENSRNOG00000003545	Uchl5	1009.54	-0.267401	0.0949248	-2.81698	0.00484782	0.212301
	ENSRNOG00000003031	Atp2b4	5089.56	1.11716	0.396731	2.81591	0.00486389	0.212301
	ENSRNOG00000053739	Rnu1-136	115.272	1.2456	0.442388	2.81564	0.00486806	0.212301
	ENSRNOG00000064429	Snx21	1536.22	0.391205	0.138948	2.81547	0.00487056	0.212301
	ENSRNOG00000002749	Spag9	24897.3	-0.167723	0.0596028	-2.81401	0.0048928	0.212662
	ENSRNOG00000024264	Amz1	505.082	0.431089	0.153244	2.81308	0.0049069	0.21267
	ENSRNOG00000011946	Ptn	13856.5	-0.31366	0.111674	-2.8087	0.00497419	0.214975
	ENSRNOG00000069840	Pcdh11x	303.198	0.423145	0.150798	2.80603	0.00501557	0.215931
	ENSRNOG00000011211	Pex5l	9044.25	0.365793	0.130387	2.80545	0.00502461	0.215931
	ENSRNOG00000008214	Fbxo9	4524.04	0.169779	0.0605471	2.80409	0.00504592	0.216173
	ENSRNOG00000010214	Scrn2	333.094	-0.358326	0.127824	-2.80328	0.00505858	0.216173
	ENSRNOG00000019930	Rhot2	2541.08	0.163206	0.0582557	2.80154	0.00508592	0.216435
	ENSRNOG00000033299	Mt-atp8	6091.63	0.424076	0.151397	2.80109	0.0050931	0.216435
	ENSRNOG00000003863	Trir	3712.58	-0.180696	0.0645439	-2.79959	0.00511679	0.216838
	ENSRNOG00000004908	Smc6	3834.45	-0.223635	0.0799244	-2.79808	0.00514071	0.216905
	ENSRNOG00000054955	Adgra1	5207.73	0.380854	0.136131	2.7977	0.0051468	0.216905
	ENSRNOG00000019065	Zfp385b	1873.68	0.359087	0.128603	2.79222	0.00523482	0.219358
	ENSRNOG00000017506	Cltb	12065.7	-0.225011	0.0806135	-2.79124	0.00525068	0.219358
	ENSRNOG00000011661	Hnrnph2	10135.2	-0.292286	0.104718	-2.79116	0.00525198	0.219358
	ENSRNOG00000059827	LOC691995	2894.98	-1.1124	0.398704	-2.79004	0.0052701	0.219358
	ENSRNOG00000001488	Psmb1	6610.79	-0.258443	0.0926445	-2.78963	0.00527691	0.219358
	ENSRNOG00000020828	Pde4a	3395.28	0.244962	0.0878718	2.78772	0.00530806	0.220054
	ENSRNOG00000019834	Hsp90ab1	120808	-0.159005	0.0570889	-2.78522	0.00534918	0.221158
	ENSRNOG00000019776	Sh3gl3	2377.73	-0.28094	0.100962	-2.78264	0.00539186	0.221205
	ENSRNOG00000033389	Susd2	783.385	0.499973	0.179681	2.78256	0.00539319	0.221205
	ENSRNOG00000020674	Rpl27	6264.79	-0.184451	0.066289	-2.78252	0.00539382	0.221205
	ENSRNOG00000063678	Mcl1	4069.15	-0.347563	0.12497	-2.78117	0.00541631	0.221532
	ENSRNOG00000019858	Rom1	411.06	-0.458193	0.1648	-2.7803	0.00543091	0.221535
	ENSRNOG00000016776	Extl1	1978.45	0.452943	0.163089	2.77727	0.0054817	0.222437
	ENSRNOG00000001654	Cpox	2529.59	-0.197176	0.0710127	-2.77663	0.00549261	0.222437
	ENSRNOG00000005037	Kif18a	45.5371	-1.23615	0.445236	-2.77638	0.00549678	0.222437
	ENSRNOG00000033024	LOC100910017	1152.97	-0.4541	0.16361	-2.7755	0.00551173	0.222452
	ENSRNOG00000014272	Rpl35	10690.5	-0.186908	0.0674059	-2.77287	0.00555649	0.223667
	ENSRNOG00000000579	Marcks	10048.6	-0.32124	0.115933	-2.77092	0.00558982	0.22422
	ENSRNOG00000020248	Ina	15541.7	0.263928	0.0952809	2.77	0.00560555	0.22422
	ENSRNOG00000021316	Tmem98	448.14	0.35056	0.126669	2.76753	0.00564829	0.22422
	ENSRNOG00000021748	Las1l	2587.48	-0.235742	0.0851853	-2.7674	0.00565055	0.22422
	ENSRNOG00000015496	Tpm4	3083.32	-0.363305	0.131298	-2.76703	0.00565704	0.22422
	ENSRNOG00000062247	Hsc70-ps2	581.065	-0.434196	0.156955	-2.76638	0.00566823	0.22422
	ENSRNOG00000016580	Rps23	17939.7	-0.301386	0.109033	-2.76417	0.00570677	0.22422
	ENSRNOG00000016038	Mgmt	97.0549	0.596021	0.215635	2.76403	0.00570929	0.22422
	ENSRNOG00000011817	Rpl22l1	955.504	-0.313979	0.113616	-2.76351	0.00571837	0.22422
	ENSRNOG00000014862	Gabrg3	225.491	0.610759	0.221052	2.76297	0.00572784	0.22422
	ENSRNOG00000054352	Atp6ap1	12301.6	0.191712	0.069392	2.76274	0.0057319	0.22422
	ENSRNOG00000054626	Rps8	12949.1	-0.190577	0.0690281	-2.76087	0.00576478	0.22493
	ENSRNOG00000009401	Lmo2	1604.37	-0.416513	0.150977	-2.7588	0.00580146	0.225332
	ENSRNOG00000007508	Lrtm2	3635.9	0.377899	0.136989	2.75862	0.00580464	0.225332
	ENSRNOG00000020315	Taf13	1245.87	-0.364192	0.132073	-2.7575	0.00582454	0.225334
	ENSRNOG00000052513	Wapl	5444.11	-0.197856	0.0717661	-2.75696	0.00583423	0.225334
	ENSRNOG00000034198	Tceal9	3207.48	-0.37047	0.134418	-2.7561	0.00584954	0.225355
	ENSRNOG00000018982	Entpd3	386.974	0.579341	0.210291	2.75495	0.00587003	0.225575
	ENSRNOG00000005291	Slc38a1	4793.14	0.190932	0.0693863	2.75172	0.00592825	0.226906
	ENSRNOG00000043095	Etv3	2244.09	-0.334781	0.121677	-2.75138	0.00593442	0.226906
	ENSRNOG00000036934	Abhd12	7184.31	0.149939	0.0545646	2.74792	0.00599747	0.227393
	ENSRNOG00000024657	Mfsd4a	2362.59	0.472657	0.172114	2.74618	0.00602941	0.227393
	ENSRNOG00000023407	Mrpl36	676.503	0.280309	0.102131	2.74461	0.00605822	0.227393
	ENSRNOG00000015594	Rftn2	2477.09	-0.264288	0.0963279	-2.74363	0.00607644	0.227393
	ENSRNOG00000058586	Tyro3	10049.3	0.336441	0.122668	2.7427	0.0060936	0.227393
	ENSRNOG00000003104	Trpv2	748.288	0.341723	0.124608	2.74238	0.0060995	0.227393
	ENSRNOG00000017446	Ndufs8	1848.35	0.244044	0.0889991	2.7421	0.0061048	0.227393
	ENSRNOG00000015437	Tmem14c	2373.7	-0.200729	0.0732091	-2.74186	0.00610933	0.227393
	ENSRNOG00000055012	Yme1l1	6007.35	-0.201829	0.0736275	-2.74122	0.00612122	0.227393
	ENSRNOG00000011912	Tmem38a	4314.44	0.371304	0.13546	2.74107	0.00612402	0.227393
	ENSRNOG00000033192	Osmr	150.646	-0.92526	0.337577	-2.74089	0.00612739	0.227393
	ENSRNOG00000015020	Idh1	2302.88	-0.285324	0.104107	-2.74067	0.00613133	0.227393
	ENSRNOG00000007044	L3mbtl1	100.318	0.781702	0.285454	2.73845	0.00617301	0.227393
	ENSRNOG00000020673	Pbxip1	6617.34	-0.359248	0.131217	-2.73782	0.00618473	0.227393
	ENSRNOG00000003198	Bmerb1	13674	-0.285683	0.104356	-2.73757	0.00618944	0.227393
	ENSRNOG00000001215	Cfap410	1180.65	0.267052	0.0975507	2.73757	0.00618948	0.227393
	ENSRNOG00000011231	Cntnap4	1548.79	0.275799	0.100836	2.73513	0.00623555	0.227393
	ENSRNOG00000020948	Pth1r	308.138	-0.387936	0.141853	-2.73478	0.00624213	0.227393
	ENSRNOG00000022391	Zfp711	338.275	-0.387033	0.141523	-2.73476	0.00624251	0.227393
	ENSRNOG00000020778	Chrnb2	3620.48	0.320296	0.117151	2.73404	0.00625629	0.227393
	ENSRNOG00000020902	G6pc3	1386.93	0.347621	0.127175	2.7334	0.00626837	0.227393
	ENSRNOG00000055567	Fmnl2	6739.33	-0.332444	0.121638	-2.73305	0.00627507	0.227393
	ENSRNOG00000071122	LOC102555043	67.8274	-3.13928	1.14951	-2.73096	0.00631505	0.22766
	ENSRNOG00000010244	Sarm1	1780.27	0.282249	0.103432	2.72884	0.00635582	0.22766
	ENSRNOG00000009773	Elovl4	1630.94	0.215367	0.0789548	2.72772	0.00637742	0.22766
	ENSRNOG00000014025	Rasgrf1	30984.9	0.360589	0.132226	2.72706	0.00639014	0.22766
	ENSRNOG00000023226	S100a10	957.238	-0.780584	0.286305	-2.72641	0.00640279	0.22766
	ENSRNOG00000059765	Asic1	1800.66	0.282725	0.103705	2.72625	0.00640587	0.22766
	ENSRNOG00000011732	Psmb7	10065.8	-0.251598	0.0922895	-2.72618	0.00640718	0.22766
	ENSRNOG00000015616	Rgs14	9695.16	-0.522619	0.191725	-2.72588	0.00641303	0.22766
	ENSRNOG00000017836	Rrp36	740.199	0.4395	0.161243	2.72569	0.00641673	0.22766
	ENSRNOG00000051056	Fndc4	4559.07	0.446087	0.163715	2.72478	0.00643447	0.227759
	ENSRNOG00000007091	Ly6e	4750	0.304468	0.111778	2.72387	0.0064522	0.227858
	ENSRNOG00000049959	Igsf21	1755.59	0.525264	0.192903	2.72294	0.00647037	0.227972
	ENSRNOG00000039924	Triqk	274.559	0.548428	0.201482	2.72198	0.0064893	0.228113
	ENSRNOG00000016949	Slc25a33	1194.52	0.278679	0.102622	2.71558	0.00661598	0.230956
	ENSRNOG00000017251	Wdr55	6327.9	-0.169611	0.0624591	-2.71555	0.00661663	0.230956
	ENSRNOG00000017108	Syngr1	6476.72	0.273588	0.100766	2.71508	0.0066259	0.230956
	ENSRNOG00000012620	Syngr3	7115.16	0.309324	0.113938	2.71484	0.00663075	0.230956
	ENSRNOG00000008939	Nxph1	1375.38	0.291326	0.107417	2.71209	0.00668595	0.231366
	ENSRNOG00000018262	Ampd3	3122.88	0.293795	0.108341	2.71177	0.0066925	0.231366
	ENSRNOG00000020696	Pmvk	2205.23	-0.27894	0.102867	-2.71164	0.00669503	0.231366
	ENSRNOG00000007830	Apold1	721.497	-1.2605	0.465181	-2.70969	0.00673456	0.231366
	ENSRNOG00000014670	Zmynd11	12501.7	-0.207343	0.0765614	-2.70819	0.00676516	0.231366
	ENSRNOG00000028356	Chchd10	6314.4	0.462109	0.170646	2.708	0.00676896	0.231366
	ENSRNOG00000025209	Plxnd1	2162.94	0.415011	0.15327	2.70771	0.00677484	0.231366
	ENSRNOG00000004680	Kif5c	52553.5	-0.23184	0.0856297	-2.70747	0.00677976	0.231366
	ENSRNOG00000009448	Papln	411.268	0.662258	0.244739	2.70598	0.00681041	0.231366
	ENSRNOG00000013236	Samd8	31.5236	-0.947176	0.350153	-2.70504	0.00682972	0.231366
	ENSRNOG00000018783	Bcas2	1895.22	-0.160991	0.0595536	-2.7033	0.00686547	0.231366
	ENSRNOG00000017706	Slc66a1	216.374	0.393642	0.145663	2.70241	0.00688392	0.231366
	ENSRNOG00000005486	Phf20l1	3093.04	-0.409684	0.151635	-2.70178	0.0068969	0.231366
	ENSRNOG00000030807	LOC100912427	406.669	-0.565138	0.209198	-2.70145	0.00690378	0.231366
	ENSRNOG00000049075	Fabp5	2788.77	-0.553507	0.204931	-2.70095	0.00691424	0.231366
	ENSRNOG00000007970	Plxnc1	2682.7	0.333059	0.123318	2.70082	0.00691696	0.231366
	ENSRNOG00000001259	Cux2	2138.64	0.379681	0.14061	2.70025	0.00692875	0.231366
	ENSRNOG00000002345	Rasgef1b	1356.35	0.300925	0.111458	2.6999	0.00693604	0.231366
	ENSRNOG00000017213	Cdk11b	6194.61	-0.208512	0.0772321	-2.69981	0.00693789	0.231366
	ENSRNOG00000003706	Ufc1	2956.39	-0.217176	0.0804673	-2.69893	0.00695628	0.231366
	ENSRNOG00000069005	Poln	1000.82	-0.28398	0.105228	-2.6987	0.00696099	0.231366
	ENSRNOG00000018063	Rad1	264.229	-0.361134	0.133865	-2.69775	0.006981	0.231456
	ENSRNOG00000017163	Pfkp	22308.8	-0.480311	0.178094	-2.69696	0.00699763	0.231456
	ENSRNOG00000004509	Eapp	3942.79	-0.236749	0.0878015	-2.69641	0.00700921	0.231456
	ENSRNOG00000026455	Gpd1l	3552.41	0.207838	0.0771113	2.6953	0.00703244	0.231537
	ENSRNOG00000043103	Frrs1l	20107.5	-0.331702	0.123087	-2.69485	0.00704201	0.231537
	ENSRNOG00000020975	Mrpl49	3156.33	-0.176476	0.0655111	-2.69383	0.00706357	0.231746
	ENSRNOG00000022432	Tmem59l	11634.6	0.254218	0.0944542	2.69144	0.00711435	0.232419
	ENSRNOG00000047545	Adra2a	621.015	0.434334	0.161409	2.6909	0.00712601	0.232419
	ENSRNOG00000049507	Septin10	622.391	-0.31041	0.115364	-2.6907	0.00713013	0.232419
	ENSRNOG00000042195	Pabpn1	7848.15	-0.254662	0.0946771	-2.6898	0.00714954	0.232419
	ENSRNOG00000000888	Sbds	5646.74	-0.238657	0.0887482	-2.68914	0.00716355	0.232419
	ENSRNOG00000020636	Spint2	1021.86	0.501692	0.1866	2.68859	0.00717551	0.232419
	ENSRNOG00000017676	Plvap	364.213	0.906681	0.337544	2.68611	0.00722884	0.23318
	ENSRNOG00000003122	Hdac8	1073.75	-0.249843	0.0930139	-2.68608	0.00722956	0.23318
	ENSRNOG00000004006	Dnajb9	1749.62	-0.16234	0.0604777	-2.68429	0.00726844	0.233629
	ENSRNOG00000014350	Ccn1	86.4525	-1.07844	0.402006	-2.68265	0.00730413	0.233629
	ENSRNOG00000008210	Ky	71.5305	0.663316	0.247288	2.68236	0.00731048	0.233629
	ENSRNOG00000001892	Tbx1	59.2374	0.79815	0.297645	2.68155	0.00732826	0.233629
	ENSRNOG00000018972	Rab18	8621.26	-0.284735	0.106197	-2.68119	0.00733608	0.233629
	ENSRNOG00000006800	Pgap4	3151.39	0.2881	0.107475	2.68061	0.00734875	0.233629
	ENSRNOG00000019509	Fbxl15	1000.43	0.297217	0.11088	2.68052	0.00735069	0.233629
	ENSRNOG00000010475	Casp3	913.294	-0.276986	0.103449	-2.67752	0.007417	0.234149
	ENSRNOG00000048088	Mest	1170.24	0.442356	0.165243	2.677	0.00742855	0.234149
	ENSRNOG00000004133	Slc7a3	138.135	0.515829	0.192715	2.67664	0.00743653	0.234149
	ENSRNOG00000050834	Eeig1	3581.06	0.284676	0.106384	2.67592	0.00745234	0.234149
	ENSRNOG00000000885	Auts2	7561.83	0.355496	0.132876	2.6754	0.00746402	0.234149
	ENSRNOG00000018091	Gdi2	12106.7	-0.187724	0.0701773	-2.67499	0.00747308	0.234149
	ENSRNOG00000014576	Dock3	11092.1	0.264015	0.0986998	2.67493	0.00747448	0.234149
	ENSRNOG00000018920	Slc25a17	11991.2	-0.168425	0.0630457	-2.67148	0.00755182	0.236087
	ENSRNOG00000018337	Caly	7465.33	0.247086	0.0925441	2.66993	0.00758668	0.236536
	ENSRNOG00000015215	Cript	2623.23	-0.278148	0.104205	-2.66923	0.00760249	0.236536
	ENSRNOG00000002182	Septin11	8923.13	-0.249975	0.0936731	-2.66859	0.00761698	0.236536
	ENSRNOG00000014276	Plce1	1090.14	-0.23474	0.0879843	-2.66798	0.00763088	0.236536
	ENSRNOG00000029061	Hirip3	2247.63	-0.254343	0.095352	-2.66742	0.0076437	0.236536
	ENSRNOG00000069875	LOC100361457	1489.39	0.524802	0.196871	2.66571	0.00768251	0.237256
	ENSRNOG00000010784	Scg3	13739.6	-0.152291	0.0571788	-2.66342	0.00773508	0.237992
	ENSRNOG00000006545	Septin7	22334.7	-0.221543	0.0831844	-2.66327	0.00773845	0.237992
	ENSRNOG00000005123	Emc2	2769.18	-0.263006	0.0988146	-2.66161	0.00777679	0.237992
	ENSRNOG00000028105	Hars1	5398.52	-0.270545	0.10165	-2.66153	0.00777854	0.237992
	ENSRNOG00000068180	Tmem91	107.514	0.700637	0.263307	2.66092	0.00779283	0.237992
	ENSRNOG00000013281	Mib1	16713.8	-0.169073	0.063556	-2.66022	0.00780887	0.237992
	ENSRNOG00000007650	Cd63	5494.76	-0.43057	0.161872	-2.65994	0.00781555	0.237992
	ENSRNOG00000010128	Slc27a2	59.8453	1.03279	0.388375	2.65926	0.0078312	0.237993
	ENSRNOG00000028411	Pcnp	7394.66	-0.207908	0.0782103	-2.65832	0.00785309	0.238184
	ENSRNOG00000004169	Fzr1	1690.17	0.349859	0.131652	2.65745	0.00787332	0.238241
	ENSRNOG00000007066	Htr5a	354.144	0.41877	0.157616	2.6569	0.00788618	0.238241
	ENSRNOG00000024372	Cwf19l2	1820.24	-0.220926	0.0831889	-2.65572	0.0079139	0.238577
	ENSRNOG00000016357	Golm2	8168.98	-0.323987	0.122081	-2.65387	0.00795751	0.238577
	ENSRNOG00000064090	Tmsb10	7857.42	-0.458735	0.172878	-2.65352	0.00796577	0.238577
	ENSRNOG00000029441	Klhl2	23858.1	-0.233977	0.0882023	-2.65273	0.00798445	0.238577
	ENSRNOG00000021265	Cds2	6315.25	0.27978	0.105476	2.65254	0.00798879	0.238577
	ENSRNOG00000016781	Ppib	4792.23	-0.232708	0.0877424	-2.65217	0.0079976	0.238577
	ENSRNOG00000060701	LOC102548917	424.646	-0.34961	0.131839	-2.65178	0.00800677	0.238577
	ENSRNOG00000019369	Slx1b	1205.87	0.397296	0.14987	2.65093	0.00802703	0.238617
	ENSRNOG00000025130	Ltk	245.01	0.581889	0.219547	2.65041	0.0080394	0.238617
	ENSRNOG00000009967	Otof	1114.74	0.725369	0.273903	2.64827	0.00809057	0.239461
	ENSRNOG00000046283	Tmem41a	1408.72	0.346848	0.131	2.6477	0.00810417	0.239461
	ENSRNOG00000050519	Rhoa	13100.5	-0.175421	0.0662964	-2.64601	0.00814472	0.239461
	ENSRNOG00000002632	Naca	9273.41	-0.142363	0.0538096	-2.64568	0.00815264	0.239461
	ENSRNOG00000064186	Tagln3	15842.1	-0.266763	0.100834	-2.64555	0.00815572	0.239461
	ENSRNOG00000012503	Dnajc16	4636.26	0.203035	0.0767532	2.64529	0.00816201	0.239461
	ENSRNOG00000009667	Mlst8	3069.66	0.191281	0.072362	2.6434	0.0082079	0.239644
	ENSRNOG00000018390	Pld3	12394.3	0.35398	0.133964	2.64235	0.00823338	0.239644
	ENSRNOG00000030478	AY172581.9	496372	0.533391	0.201891	2.64197	0.00824255	0.239644
	ENSRNOG00000019336	Gata3	57.5905	1.16016	0.439153	2.64182	0.00824626	0.239644
	ENSRNOG00000011148	Ssr3	6844.65	-0.220115	0.0833283	-2.64154	0.00825303	0.239644
	ENSRNOG00000031135	Smarcc2	30149	-0.167904	0.0635846	-2.64065	0.00827483	0.239644
	ENSRNOG00000003853	Scoc	4937.09	0.268786	0.101793	2.64051	0.00827821	0.239644
	ENSRNOG00000015835	Cacna2d2	2313.16	0.435466	0.165022	2.63884	0.00831895	0.240367
	ENSRNOG00000012008	S100a3	206.887	-1.11963	0.424402	-2.63814	0.00833622	0.240411
	ENSRNOG00000014078	Ndufb8	5685.95	-0.197197	0.0748044	-2.63617	0.00838469	0.241241
	ENSRNOG00000012802	Tenm3	14439.3	0.198248	0.0752166	2.63569	0.00839664	0.241241
	ENSRNOG00000017209	Tubb3	20707.1	0.278568	0.105744	2.63437	0.00842925	0.241324
	ENSRNOG00000008734	Zmym2	5842.54	-0.137378	0.0521499	-2.6343	0.00843116	0.241324
	ENSRNOG00000037710	Calr4	242.702	-0.705715	0.268018	-2.63309	0.0084613	0.241733
	ENSRNOG00000040287	Cyp1b1	750.416	-0.807424	0.306746	-2.63222	0.00848278	0.241894
	ENSRNOG00000056257	Cacng7	6792.21	0.19642	0.0746873	2.6299	0.00854095	0.242981
	ENSRNOG00000070479		4410.08	-0.186786	0.0710366	-2.62943	0.00855275	0.242981
	ENSRNOG00000066348	LOC100912294	130.384	0.453497	0.17271	2.62578	0.0086451	0.24508
	ENSRNOG00000001827	Masp1	1764.57	-0.319597	0.12174	-2.62524	0.00865877	0.24508
	ENSRNOG00000019990	Rex1bd	793.956	0.32602	0.124294	2.62297	0.00871679	0.245834
	ENSRNOG00000001742	Clcn2	2244.28	0.472602	0.18022	2.62236	0.00873226	0.245834
	ENSRNOG00000002407	Pdxdc1	3552.4	-0.128562	0.0490262	-2.6223	0.00873375	0.245834
	ENSRNOG00000071101	Tmem127	4106.84	0.260558	0.0994227	2.62071	0.00877468	0.246531
	ENSRNOG00000067072	LOC108349189	708.825	-0.520992	0.199043	-2.61748	0.00885819	0.24842
	ENSRNOG00000010147	Pdcd10	1799.24	-0.166977	0.0638339	-2.61581	0.00890162	0.248637
	ENSRNOG00000034180	Rpl37l1	540.374	0.883076	0.337848	2.61383	0.00895347	0.248637
	ENSRNOG00000032348	LOC103690996	416.082	-0.468439	0.179252	-2.6133	0.00896716	0.248637
	ENSRNOG00000053607	Fam217b	1928.87	0.325317	0.124487	2.61326	0.00896833	0.248637
	ENSRNOG00000011954	Kiss1r	100.028	0.800928	0.306514	2.61303	0.00897447	0.248637
	ENSRNOG00000001254	Col6a2	1054.25	-0.594742	0.227711	-2.61183	0.00900587	0.248637
	ENSRNOG00000067971	Sprn	7361.01	0.318865	0.122085	2.61182	0.00900606	0.248637
	ENSRNOG00000003201	Rps4x	11949.5	-0.253707	0.0971419	-2.61171	0.00900898	0.248637
	ENSRNOG00000048337	Hnrnpr-ps2	850.085	-0.500148	0.191552	-2.61103	0.00902708	0.248637
	ENSRNOG00000005502	Ankib1	5433.74	-0.17162	0.0657305	-2.61096	0.00902889	0.248637
	ENSRNOG00000063400	Shisa9	1838.6	0.503848	0.19316	2.60846	0.00909515	0.249398
	ENSRNOG00000001217	Lrrc3	100.008	0.647671	0.248315	2.60827	0.00910016	0.249398
	ENSRNOG00000020426	Erf	2853.88	-0.428108	0.164148	-2.60807	0.00910556	0.249398
	ENSRNOG00000061039	Prpf31	2304.73	-0.219344	0.0841259	-2.60733	0.00912514	0.249486
	ENSRNOG00000003635	Disp1	513.191	0.249637	0.0957919	2.60603	0.00915971	0.249983
	ENSRNOG00000004245	Mgst3	3252.58	0.385051	0.147818	2.6049	0.00919005	0.250363
	ENSRNOG00000008312	Stra6	159.356	0.993035	0.381371	2.60385	0.00921818	0.250411
	ENSRNOG00000059386	Nudt19	552.833	0.371545	0.142703	2.60362	0.00922462	0.250411
	ENSRNOG00000014806	Pnkd	10024.4	0.273979	0.105307	2.60171	0.00927593	0.251218
	ENSRNOG00000006505	Borcs5	1343.8	0.278081	0.106901	2.60129	0.00928729	0.251218
	ENSRNOG00000027032	Rhbdd3	660.945	0.280258	0.107869	2.59814	0.00937313	0.252149
	ENSRNOG00000032394	Tymp	366.786	0.378085	0.145522	2.59813	0.00937329	0.252149
	ENSRNOG00000006094	Cd44	1743.33	-0.773987	0.297909	-2.59806	0.00937516	0.252149
	ENSRNOG00000018774	Rps14	24157.7	-0.314635	0.121183	-2.59635	0.00942198	0.252149
	ENSRNOG00000021047	Lrrfip2	2265.33	-0.164761	0.0634588	-2.59635	0.00942211	0.252149
	ENSRNOG00000070422	Cstf2t	6087.64	-0.226906	0.0873956	-2.59631	0.00942315	0.252149
	ENSRNOG00000000007	Gad1	8567.57	0.17354	0.0668544	2.59579	0.00943741	0.252149
	ENSRNOG00000014485	Pdcd6	1067.52	0.159593	0.0614983	2.59508	0.00945682	0.252226
	ENSRNOG00000030700	Mt-co3	129670	0.229142	0.0883502	2.59356	0.00949868	0.252863
	ENSRNOG00000000954	Polr1d	2611.06	-0.194756	0.0751205	-2.59258	0.00952579	0.252863
	ENSRNOG00000019791	Sipa1l2	5392.51	0.450957	0.173972	2.59212	0.00953865	0.252863
	ENSRNOG00000012690	Nipa2	2098.64	-0.196755	0.0759138	-2.59182	0.00954702	0.252863
	ENSRNOG00000060464	Plxna3	2219.02	0.32643	0.126039	2.5899	0.00960027	0.253471
	ENSRNOG00000018241	Ank1	5750.69	0.181617	0.0701308	2.58969	0.00960628	0.253471
	ENSRNOG00000070835	Ndufc1	633.299	0.29367	0.113438	2.58882	0.00963066	0.253471
	ENSRNOG00000057556	Pdzrn3	2491.45	-0.338714	0.130848	-2.58861	0.00963643	0.253471
	ENSRNOG00000018445	Agt	10579.5	0.431051	0.166625	2.58696	0.00968275	0.253573
	ENSRNOG00000001053	Tmed2	5230.97	-0.156619	0.0605617	-2.58611	0.00970653	0.253573
	ENSRNOG00000011552	Mon1b	2614.74	0.141871	0.0548798	2.58512	0.00973457	0.253573
	ENSRNOG00000070022	LOC103690230	291.736	0.93684	0.362471	2.58459	0.00974945	0.253573
	ENSRNOG00000012937	Wwp2	1752.95	0.229576	0.0888458	2.58398	0.00976676	0.253573
	ENSRNOG00000031979	Mt-atp6	126184	0.252368	0.0976993	2.58311	0.0097913	0.253573
	ENSRNOG00000022356	Zc2hc1a	1421	0.3171	0.122851	2.58117	0.00984673	0.253573
	ENSRNOG00000012698	Chsy1	2539.86	-0.320903	0.12445	-2.57856	0.00992131	0.253573
	ENSRNOG00000019869	Lrfn1	3478.29	0.345256	0.133902	2.57841	0.00992549	0.253573
	ENSRNOG00000047746	AABR07000398.1	88160.1	-0.365102	0.141611	-2.5782	0.00993158	0.253573
	ENSRNOG00000002525	Ptgs2	5611.47	-1.40269	0.544109	-2.57795	0.00993873	0.253573
	ENSRNOG00000014808	Srfbp1	1064.45	-0.223335	0.0866628	-2.57706	0.00996447	0.253573
	ENSRNOG00000052573	Snord17	48.4134	0.905112	0.351344	2.57614	0.00999091	0.253573
	ENSRNOG00000007416	Clp1	525.848	-0.253789	0.0985627	-2.5749	0.010027	0.253573
	ENSRNOG00000047880	Ints1	8417.35	0.159162	0.0618185	2.57467	0.0100334	0.253573
	ENSRNOG00000000250	Jmjd6	778.815	-0.268892	0.104451	-2.57434	0.0100432	0.253573
	ENSRNOG00000003039	Wnt3a	52.5477	4.18802	1.62741	2.57343	0.0100697	0.253573
	ENSRNOG00000005724	Map3k7	3702.06	-0.226253	0.0879254	-2.57324	0.0100752	0.253573
	ENSRNOG00000034031	Vstm2l	1035.43	0.499859	0.194257	2.57318	0.0100769	0.253573
	ENSRNOG00000010912	Mrps25	2312.48	-0.256466	0.0996908	-2.57261	0.0100935	0.253573
	ENSRNOG00000045895	LOC103690064	1276.18	0.254834	0.099067	2.57234	0.0101015	0.253573
	ENSRNOG00000057153	Pla1a	201.403	-0.737277	0.28665	-2.57204	0.0101101	0.253573
	ENSRNOG00000003964	Nsmce2	786.29	-0.307523	0.119602	-2.57122	0.0101342	0.253573
	ENSRNOG00000011287	Minpp1	1970.94	0.197122	0.0766809	2.57068	0.0101498	0.253573
	ENSRNOG00000060237	Inhbb	862.315	0.685043	0.266493	2.57059	0.0101526	0.253573
	ENSRNOG00000011814	Cbx3	8238.31	-0.241249	0.0938644	-2.57018	0.0101645	0.253573
	ENSRNOG00000019634	Chrng	3474.53	-0.147862	0.05753	-2.57018	0.0101646	0.253573
	ENSRNOG00000014459	Phax	2360.36	-0.194183	0.0755752	-2.5694	0.0101874	0.253573
	ENSRNOG00000023601	Elavl4	2767.59	0.230493	0.0897176	2.56909	0.0101966	0.253573
	ENSRNOG00000021245	RGD1311739	1111.19	0.46125	0.179583	2.56845	0.0102155	0.253573
	ENSRNOG00000036856	Rnf223	30.753	0.822144	0.320149	2.568	0.0102286	0.253573
	ENSRNOG00000021528	Tusc2	3148.88	0.20498	0.0798285	2.56775	0.010236	0.253573
	ENSRNOG00000003248	Mpzl1	2705.85	-0.211037	0.0821906	-2.56765	0.010239	0.253573
	ENSRNOG00000009052	Igf2bp3	25.4164	-1.74342	0.679239	-2.56673	0.0102662	0.253573
	ENSRNOG00000005492	Hpcal1	1161.5	0.32558	0.126853	2.56658	0.0102706	0.253573
	ENSRNOG00000008292	Hif1a	5254.53	-0.184172	0.0717595	-2.56651	0.0102726	0.253573
	ENSRNOG00000028585	Tceal8	1499.34	-0.275388	0.107301	-2.5665	0.010273	0.253573
	ENSRNOG00000018111	Slc12a5	37288.2	0.234499	0.0913773	2.56627	0.0102799	0.253573
	ENSRNOG00000005618	Fmc1	404.46	0.309265	0.120525	2.56598	0.0102885	0.253573
	ENSRNOG00000015213	Fxn	558.234	0.276916	0.108044	2.563	0.0103771	0.254797
	ENSRNOG00000070706	Hist1h4m	1332.62	0.345773	0.134959	2.56206	0.0104054	0.254797
	ENSRNOG00000011498	Psip1	11265.1	-0.234793	0.0916543	-2.56172	0.0104154	0.254797
	ENSRNOG00000068920		615.257	-0.767215	0.299511	-2.56156	0.0104203	0.254797
	ENSRNOG00000025787	Spag6l	273.902	0.614491	0.239894	2.56151	0.0104217	0.254797
	ENSRNOG00000062652	Fau	1244.4	-0.421878	0.164832	-2.55944	0.0104842	0.255051
	ENSRNOG00000004755	Commd9	1158.96	0.381804	0.149189	2.5592	0.0104913	0.255051
	ENSRNOG00000018796	Herpud1	1870.52	0.391998	0.153239	2.55808	0.0105252	0.255051
	ENSRNOG00000012455	Tardbp	7049.95	-0.270195	0.105639	-2.55772	0.010536	0.255051
	ENSRNOG00000020456	Nucb2	1522.59	-0.266696	0.104277	-2.55758	0.0105403	0.255051
	ENSRNOG00000066201	Lgi2	677.019	0.321194	0.125602	2.55723	0.0105509	0.255051
	ENSRNOG00000002908	Slc35a4	2722.93	0.25152	0.0983887	2.55639	0.0105764	0.255051
	ENSRNOG00000016462	LOC102547287	701.255	-0.184049	0.0720082	-2.55595	0.0105899	0.255051
	ENSRNOG00000028517	Rhno1	349.755	0.333355	0.130472	2.55498	0.0106193	0.255051
	ENSRNOG00000027623	LOC680039	11659.9	-0.150104	0.0587723	-2.55398	0.0106498	0.255051
	ENSRNOG00000063347	Nrip2	1002.68	0.31578	0.123705	2.55269	0.0106896	0.255051
	ENSRNOG00000054063	Naa80	453.038	0.446363	0.174878	2.55242	0.0106976	0.255051
	ENSRNOG00000020650	Slc17a7	101154	-0.203245	0.0796368	-2.55215	0.0107061	0.255051
	ENSRNOG00000062461	Rex2	205.096	-0.386944	0.151619	-2.55207	0.0107084	0.255051
	ENSRNOG00000004032	Tmem94	8214.86	0.226511	0.0887622	2.55189	0.0107142	0.255051
	ENSRNOG00000005718	Llph-ps1	482.556	-0.382034	0.149745	-2.55124	0.010734	0.255051
	ENSRNOG00000047513	Mdn1	4038.17	0.135028	0.0529363	2.55077	0.0107487	0.255051
	ENSRNOG00000011575	Adamts18	70.6586	0.870094	0.341184	2.55022	0.0107655	0.255051
	ENSRNOG00000063421		65.355	-0.719516	0.282176	-2.54988	0.0107761	0.255051
	ENSRNOG00000013364	Hey2	504.514	-0.216104	0.0848038	-2.54829	0.0108253	0.255051
	ENSRNOG00000024349	Cbarp	19942	0.219549	0.0861727	2.54778	0.010841	0.255051
	ENSRNOG00000042886	Rps28	7040.2	-0.326281	0.128068	-2.54771	0.0108431	0.255051
	ENSRNOG00000018644	Slc6a7	2603.75	0.287106	0.112722	2.54703	0.0108645	0.255051
	ENSRNOG00000019316	Sh3bp4	3231.95	0.345509	0.135656	2.54694	0.0108671	0.255051
	ENSRNOG00000050741	Rbm4	1097.23	-0.274202	0.107667	-2.54675	0.010873	0.255051
	ENSRNOG00000022681	Bbln	2060.11	0.259022	0.101715	2.54654	0.0108797	0.255051
	ENSRNOG00000047656	Gaa	13344.8	0.240149	0.0943122	2.54632	0.0108864	0.255051
	ENSRNOG00000015701	Rreb1	1306.18	0.297137	0.11672	2.54573	0.010905	0.255051
	ENSRNOG00000043387	Cpe	133101	-0.204529	0.080354	-2.54535	0.0109169	0.255051
	ENSRNOG00000037421	Zfp951	114.722	-0.586986	0.230792	-2.54335	0.0109795	0.255751
	ENSRNOG00000065944	Sc5d	2527.6	0.431395	0.169657	2.54274	0.0109986	0.255751
	ENSRNOG00000016447	RGD1310553	1770.47	-0.191374	0.0752635	-2.54272	0.0109994	0.255751
	ENSRNOG00000002227	Kit	5052.96	0.574367	0.225981	2.54165	0.0110329	0.255751
	ENSRNOG00000021256	Adra1d	4355.92	0.51925	0.204378	2.54063	0.0110652	0.255751
	ENSRNOG00000014581	Trappc2l	1165.8	0.164452	0.0647317	2.54052	0.0110686	0.255751
	ENSRNOG00000001618	Ripk4	33.2089	1.28797	0.506988	2.54044	0.0110712	0.255751
	ENSRNOG00000008728	Unc79	5063.18	0.153316	0.0603667	2.53975	0.0110931	0.255751
	ENSRNOG00000012985	Pfdn5	2895.7	-0.22989	0.0905277	-2.53945	0.0111028	0.255751
	ENSRNOG00000027098	Sez6l2	30064.1	0.277875	0.109439	2.53908	0.0111145	0.255751
	ENSRNOG00000015133	Kmt2a	12652.9	0.232032	0.0914066	2.53847	0.011134	0.255813
	ENSRNOG00000013506	Zfand6	1901.39	-0.273302	0.107761	-2.53617	0.0112071	0.255907
	ENSRNOG00000009567	Mrpl10	1617.8	0.2068	0.0815567	2.53566	0.0112234	0.255907
	ENSRNOG00000033791	Apc2	25224.1	0.313632	0.123719	2.53504	0.0112436	0.255907
	ENSRNOG00000023376	Riok3	3730.6	-0.253555	0.100022	-2.535	0.0112448	0.255907
	ENSRNOG00000047194	Arl13b	658.18	-0.287712	0.113538	-2.53407	0.0112748	0.255907
	ENSRNOG00000014660	Usp53	3794.21	-0.423539	0.167186	-2.53335	0.0112979	0.255907
	ENSRNOG00000061004	Asphd2	3786.69	0.296987	0.117252	2.5329	0.0113122	0.255907
	ENSRNOG00000005124	Plekhh2	655.396	-0.351753	0.138881	-2.53277	0.0113165	0.255907
	ENSRNOG00000031612	Gls2	1833.76	0.307967	0.121606	2.5325	0.0113251	0.255907
	ENSRNOG00000021128	Kcnj11	1914.12	0.203074	0.0801947	2.53226	0.0113331	0.255907
	ENSRNOG00000011116	Snx25	3422.41	-0.247247	0.0976441	-2.53213	0.0113372	0.255907
	ENSRNOG00000020271	Tial1	2989.36	-0.17649	0.0697022	-2.53206	0.0113394	0.255907
	ENSRNOG00000066117	Rpl37a-ps1	1990.46	0.310004	0.122497	2.53071	0.0113832	0.256516
	ENSRNOG00000010771	Pkd1	10353.2	0.162773	0.0643716	2.52864	0.0114504	0.257652
	ENSRNOG00000063015	LOC100360522	150.464	-0.577936	0.22873	-2.52671	0.0115135	0.257828
	ENSRNOG00000026517	Vrk3	1370.9	0.160144	0.0633861	2.52649	0.0115209	0.257828
	ENSRNOG00000008996	Dpysl5	3270.83	0.333499	0.132004	2.52643	0.0115229	0.257828
	ENSRNOG00000003785	Usp43	147.745	0.426684	0.168922	2.52592	0.0115395	0.257828
	ENSRNOG00000025324	Spire1	11344.7	-0.143843	0.0569491	-2.52582	0.0115428	0.257828
	ENSRNOG00000020642	Flad1	1700.8	0.169563	0.0671646	2.52459	0.0115834	0.258357
	ENSRNOG00000008666	Etl4	5407.95	0.300323	0.119013	2.52344	0.0116211	0.258821
	ENSRNOG00000070281	RGD1559747	908.295	0.273743	0.10861	2.52043	0.0117211	0.260558
	ENSRNOG00000021061	Map4k2	2347.1	0.254163	0.100881	2.51943	0.0117544	0.260558
	ENSRNOG00000013009	Ldha	19324	-0.326789	0.129715	-2.51929	0.0117592	0.260558
	ENSRNOG00000030759	Nhs	186	0.44916	0.178306	2.51904	0.0117675	0.260558
	ENSRNOG00000011617	Dguok	476.726	0.273142	0.108479	2.51793	0.0118048	0.261006
	ENSRNOG00000016414	Slc22a17	42681	0.296956	0.117984	2.51691	0.0118389	0.261075
	ENSRNOG00000068183	Socs4	1744.27	-0.182437	0.072488	-2.51678	0.0118432	0.261075
	ENSRNOG00000002848	Maoa	4181.29	-0.291827	0.115994	-2.51589	0.0118734	0.261075
	ENSRNOG00000011151	Tenm4	7269.25	0.321899	0.127951	2.5158	0.0118764	0.261075
	ENSRNOG00000014460	Hivep1	2467.79	0.396544	0.157673	2.51498	0.0119039	0.261302
	ENSRNOG00000019822	Gadd45b	1037.14	-0.814327	0.3239	-2.51414	0.0119325	0.261554
	ENSRNOG00000014674	Exosc9	1549.02	-0.239983	0.095513	-2.51257	0.0119855	0.261986
	ENSRNOG00000013977	Bzw1	9210.27	-0.283567	0.112889	-2.51191	0.012008	0.261986
	ENSRNOG00000009252	Poldip2	4689.35	0.159464	0.063493	2.51152	0.0120211	0.261986
	ENSRNOG00000014987	Mdfi	29.4619	0.811729	0.323262	2.51106	0.012037	0.261986
	ENSRNOG00000011285	Zdhhc22	498.152	0.730225	0.290807	2.51103	0.012038	0.261986
	ENSRNOG00000002736	Rabgap1l	7181.16	-0.276562	0.110175	-2.51021	0.012066	0.262115
	ENSRNOG00000013878	Hmgxb4	1148.4	-0.152483	0.0607563	-2.50975	0.0120817	0.262115
	ENSRNOG00000053334	Stmn4	14005.2	-0.204011	0.0813028	-2.50928	0.0120979	0.262115
	ENSRNOG00000053285	Mllt6	8486.85	0.172252	0.0686813	2.508	0.0121418	0.262115
	ENSRNOG00000011448	Eri1	1288.72	-0.237201	0.0945798	-2.50795	0.0121434	0.262115
	ENSRNOG00000018039	Sncb	18232.9	0.312442	0.124586	2.50784	0.012147	0.262115
	ENSRNOG00000019326	Cfdp1	5442.62	-0.229484	0.091545	-2.50679	0.0121832	0.262447
	ENSRNOG00000021101	Sema6c	748.096	0.392758	0.156726	2.50601	0.0122101	0.262447
	ENSRNOG00000009446	Rxra	1264.77	0.265182	0.105823	2.5059	0.012214	0.262447
	ENSRNOG00000008100	Rgs20	1045.28	-0.230997	0.0922076	-2.50518	0.0122387	0.262509
	ENSRNOG00000002835	Luc7l3	4593.25	-0.213077	0.0850668	-2.50482	0.0122513	0.262509
	ENSRNOG00000068084		1521.87	0.549119	0.219426	2.50252	0.0123312	0.26347
	ENSRNOG00000063221	Ncoa4	3458.88	-0.153454	0.0613197	-2.50252	0.0123312	0.26347
	ENSRNOG00000000894	Fry	18491.1	0.266712	0.106608	2.5018	0.0123562	0.26347
	ENSRNOG00000051816	Tigar	3348.54	-0.297287	0.118842	-2.50154	0.0123653	0.26347
	ENSRNOG00000033479	Pcdhb21	232.076	-0.371312	0.148548	-2.49961	0.0124329	0.264221
	ENSRNOG00000045795	Gatd1	1761.01	0.181968	0.0728004	2.49955	0.0124352	0.264221
	ENSRNOG00000030572	Smc5	2941.87	-0.265183	0.106153	-2.49812	0.0124854	0.26492
	ENSRNOG00000004232	G2e3	248.253	-0.481723	0.192905	-2.4972	0.0125178	0.265239
	ENSRNOG00000007124	Krcc1	1285.46	-0.247655	0.0991985	-2.49656	0.0125406	0.265352
	ENSRNOG00000066310	Rgs11	126.588	0.408317	0.163595	2.4959	0.0125638	0.265475
	ENSRNOG00000036841	Cbx5	8987.99	-0.214224	0.0858491	-2.49535	0.0125832	0.265518
	ENSRNOG00000000138	Glis1	127.437	0.664021	0.266168	2.49474	0.0126048	0.265607
	ENSRNOG00000006002	Stk35	1425.81	0.22871	0.0917512	2.49271	0.0126771	0.266761
	ENSRNOG00000018531	Mrps11	778.098	0.213226	0.0855581	2.49218	0.0126963	0.266769
	ENSRNOG00000016507	LOC687679	657.993	-0.209262	0.0839987	-2.49125	0.0127293	0.266769
	ENSRNOG00000000158	Cdo1	5676.89	-0.399499	0.160362	-2.49124	0.0127299	0.266769
	ENSRNOG00000008079	Ugp2	2570.35	-0.159008	0.0638531	-2.49022	0.0127665	0.266863
	ENSRNOG00000058909	Rps9	14071.1	-0.242766	0.0974909	-2.49014	0.0127694	0.266863
	ENSRNOG00000049471	Steap3	472.847	0.374874	0.150649	2.4884	0.012832	0.267568
	ENSRNOG00000013661	Kif26a	1208.49	0.370002	0.148737	2.48763	0.0128598	0.267568
	ENSRNOG00000046023	Exoc4	4738.65	-0.18888	0.0759317	-2.4875	0.0128644	0.267568
	ENSRNOG00000051624	Hspe1	3977.22	-0.328637	0.132129	-2.48726	0.0128733	0.267568
	ENSRNOG00000066875	Dcun1d3	1125.64	-0.226829	0.0912384	-2.48611	0.0129147	0.268029
	ENSRNOG00000014180	Prickle4	3568.41	0.161728	0.065064	2.48567	0.0129306	0.268029
	ENSRNOG00000012481	Ppm1j	113.145	0.66674	0.268423	2.48391	0.0129948	0.268667
	ENSRNOG00000047211	Fzd3	3342.23	-0.182428	0.0734585	-2.48342	0.0130129	0.268667
	ENSRNOG00000009746	Akap17b	1898.89	-0.190761	0.076815	-2.48338	0.0130142	0.268667
	ENSRNOG00000013937	Ankrd34c	463.805	0.542555	0.218674	2.48111	0.0130973	0.26919
	ENSRNOG00000066086	Pygo1	764.73	0.316506	0.127596	2.48053	0.0131187	0.26919
	ENSRNOG00000051905	Wnt2	1827.46	-0.73711	0.297294	-2.4794	0.0131605	0.26919
	ENSRNOG00000062383	Dio2	4527.15	-0.288791	0.116531	-2.47824	0.0132031	0.26919
	ENSRNOG00000009248	Pnrc2	1535.14	-0.217216	0.08767	-2.47766	0.0132247	0.26919
	ENSRNOG00000008036	Dennd4c	2176.64	-0.179814	0.0725943	-2.47698	0.01325	0.26919
	ENSRNOG00000008354	Slc9a8	2021.52	0.20657	0.0834081	2.47662	0.0132633	0.26919
	ENSRNOG00000005736	Eif1ax	8074.24	-0.292405	0.118075	-2.47644	0.0132699	0.26919
	ENSRNOG00000009640	Psmf1	1251.15	0.281988	0.113871	2.47639	0.0132718	0.26919
	ENSRNOG00000008115	Arhgap11a	391.291	-0.472582	0.190861	-2.47606	0.0132842	0.26919
	ENSRNOG00000010636	Coa7	638.598	-0.292797	0.118297	-2.4751	0.0133199	0.26919
	ENSRNOG00000019950	Peli3	828.564	0.177183	0.0715925	2.47489	0.0133278	0.26919
	ENSRNOG00000055042	Gprin2	172.334	0.483372	0.195356	2.47431	0.0133493	0.26919
	ENSRNOG00000020068	Ndufaf3	1062.78	0.199226	0.0805192	2.47427	0.013351	0.26919
	ENSRNOG00000058173	Sox3	35.5914	0.761692	0.307864	2.47412	0.0133565	0.26919
	ENSRNOG00000059347	Rbmxl1b	527.421	-0.348339	0.140817	-2.4737	0.0133721	0.26919
	ENSRNOG00000021144	Cebpg	3525.32	-0.224019	0.0905634	-2.47362	0.0133752	0.26919
	ENSRNOG00000028899	Zbtb33	1950.54	-0.209684	0.0847728	-2.47348	0.0133803	0.26919
	ENSRNOG00000069579	C1qtnf4	6938.66	0.338691	0.136938	2.47331	0.0133867	0.26919
	ENSRNOG00000023356	Eif5b	9565.09	-0.203665	0.0823784	-2.47231	0.0134243	0.26919
	ENSRNOG00000002165	Abraxas1	59.1617	-0.687001	0.277907	-2.47205	0.0134339	0.26919
	ENSRNOG00000065213	Ccdc85c	6885.05	0.405097	0.163907	2.4715	0.0134546	0.26919
	ENSRNOG00000001494	Napa	11628.8	0.242639	0.0982111	2.47058	0.0134892	0.26919
	ENSRNOG00000060061	Sowaha	1815.3	0.459909	0.186155	2.47057	0.0134897	0.26919
	ENSRNOG00000011771	Ptp4a1	6127.63	-0.227687	0.092181	-2.47	0.0135113	0.26919
	ENSRNOG00000019907	Nfkbie	946.963	0.355222	0.143817	2.46996	0.0135127	0.26919
	ENSRNOG00000071015	Tlcd1	418.073	0.310422	0.125683	2.46988	0.0135159	0.26919
	ENSRNOG00000036917	Amn1	406.085	-0.268482	0.108725	-2.46938	0.0135349	0.269216
	ENSRNOG00000002860	Ccdc181	3421.95	-0.233345	0.0945302	-2.46847	0.013569	0.269343
	ENSRNOG00000053303	Bend4	591.68	-0.3309	0.13408	-2.46792	0.01359	0.269343
	ENSRNOG00000070996	Spred1	11077.5	-0.253176	0.102591	-2.46781	0.0135943	0.269343
	ENSRNOG00000045791	Eif4a3	4020.78	-0.232436	0.094224	-2.46684	0.013631	0.269721
	ENSRNOG00000006911	Sptb	32191.3	-0.306708	0.124362	-2.46625	0.0136537	0.269754
	ENSRNOG00000055093	Cep43	749.909	-0.407487	0.165251	-2.46587	0.0136681	0.269754
	ENSRNOG00000029778	Maob	5395.73	-0.398058	0.161557	-2.46389	0.0137438	0.270898
	ENSRNOG00000024127	Atp13a5	451.808	-0.396617	0.161064	-2.46248	0.0137978	0.271582
	ENSRNOG00000024602	Plekha7	1265.2	0.360168	0.146306	2.46174	0.0138265	0.271582
	ENSRNOG00000015232	Pip5k1b	1432.79	0.431252	0.17527	2.46049	0.0138747	0.271582
	ENSRNOG00000032329	Insyn2b	152.048	0.597633	0.242907	2.46034	0.0138807	0.271582
	ENSRNOG00000028358	Edem3	8169.95	-0.17487	0.0710797	-2.46019	0.0138862	0.271582
	ENSRNOG00000002776	Sell	30.418	1.21903	0.495622	2.4596	0.0139091	0.271582
	ENSRNOG00000009538	Etfdh	1918.93	-0.179411	0.0729445	-2.45956	0.0139109	0.271582
	ENSRNOG00000058561	Srrm2	25418.8	0.239144	0.0972406	2.4593	0.0139209	0.271582
	ENSRNOG00000019702	Med29	1060.1	0.238269	0.0969305	2.45814	0.0139657	0.271968
	ENSRNOG00000047137	Erbin	4763.32	-0.299599	0.121911	-2.45752	0.01399	0.271968
	ENSRNOG00000021399	Cfap298	2452.05	-0.193635	0.0787986	-2.45734	0.0139969	0.271968
	ENSRNOG00000054563	Selenoh	173.563	0.370869	0.150995	2.45616	0.014043	0.271968
	ENSRNOG00000006695	Rbck1	2810.12	0.140784	0.057349	2.45486	0.0140941	0.271968
	ENSRNOG00000065867	AABR07015057.1	1.5003e+06	1.09349	0.445488	2.45459	0.0141045	0.271968
	ENSRNOG00000014886	Fam107b	1471.3	-0.481016	0.196008	-2.45406	0.0141252	0.271968
	ENSRNOG00000040281	Zc3h10	21498.1	-0.335966	0.136909	-2.45393	0.0141303	0.271968
	ENSRNOG00000001843	Bcl6	2501.25	0.380013	0.154867	2.4538	0.0141354	0.271968
	ENSRNOG00000005258	Myef2	6858.32	-0.276206	0.112586	-2.45329	0.0141556	0.271968
	ENSRNOG00000001516	Rapgef4	18124.1	-0.158201	0.0644872	-2.45322	0.0141584	0.271968
	ENSRNOG00000026490	Dnm3	3709	0.370752	0.151163	2.45266	0.0141803	0.271968
	ENSRNOG00000062358	Lilrb3l	38.2281	3.83529	1.56385	2.45247	0.0141878	0.271968
	ENSRNOG00000024923	Nnat	14089.2	0.43336	0.176708	2.45241	0.0141902	0.271968
	ENSRNOG00000016391	Arid4b	4339.95	-0.190827	0.0778652	-2.45073	0.0142566	0.272287
	ENSRNOG00000063733		229.938	-0.918083	0.374626	-2.45067	0.0142591	0.272287
	ENSRNOG00000060350	Iqsec1	21254.6	0.220029	0.0897923	2.45042	0.0142689	0.272287
	ENSRNOG00000053040	AC094643.2	827.02	0.225522	0.0920428	2.45019	0.0142783	0.272287
	ENSRNOG00000014661	Zfp385d	226.736	0.633206	0.258827	2.44644	0.0144274	0.274787
	ENSRNOG00000013166	Wnt4	1642.99	0.440507	0.180155	2.44516	0.0144787	0.275173
	ENSRNOG00000022957	Ctxn3	95.4236	0.820122	0.335423	2.44504	0.0144838	0.275173
	ENSRNOG00000018553	Pitpnm1	14728.5	0.283095	0.115818	2.44431	0.0145131	0.275387
	ENSRNOG00000066088	Ubb	43924.8	0.348287	0.142622	2.44203	0.0146047	0.276103
	ENSRNOG00000048838	Gjc1	282.833	-0.336103	0.137725	-2.44039	0.0146713	0.276103
	ENSRNOG00000026048	Gbf1	6908.74	0.240313	0.0984762	2.44031	0.0146745	0.276103
	ENSRNOG00000015389	Stag1	2551.14	-0.208742	0.0855748	-2.43929	0.0147162	0.276103
	ENSRNOG00000011282	Ppp2r1a	24651.3	0.184644	0.0757154	2.43865	0.0147421	0.276103
	ENSRNOG00000058906	Ptprh	153.081	-0.464298	0.190449	-2.43791	0.0147725	0.276103
	ENSRNOG00000013290	Nrip3	31498.3	-0.226924	0.0930948	-2.43756	0.0147869	0.276103
	ENSRNOG00000008390	Dcun1d5	1565.84	-0.2919	0.119751	-2.43756	0.014787	0.276103
	ENSRNOG00000034237	Rpl39	3474.78	-0.335666	0.137709	-2.4375	0.0147892	0.276103
	ENSRNOG00000013920	Arhgap26	3877.89	0.370231	0.151933	2.43681	0.0148176	0.276103
	ENSRNOG00000068756	Iba57	375.35	0.270783	0.111123	2.43678	0.0148187	0.276103
	ENSRNOG00000024482	Tnrc18	14305.5	0.229522	0.0942167	2.43611	0.0148461	0.276103
	ENSRNOG00000020435	Terf2	1405.54	-0.227591	0.0934426	-2.43562	0.0148662	0.276103
	ENSRNOG00000007280	Naa60	5076.65	0.305107	0.12527	2.4356	0.0148671	0.276103
	ENSRNOG00000002907	Plekha6	6957.33	0.36592	0.150266	2.43515	0.0148856	0.276103
	ENSRNOG00000028622	Pnpla1	226.969	0.9916	0.407286	2.43466	0.014906	0.276103
	ENSRNOG00000002579	Parm1	1661.7	0.425024	0.174589	2.43442	0.0149156	0.276103
	ENSRNOG00000065122	Hypk	2831.11	-0.224666	0.0922902	-2.43434	0.0149189	0.276103
	ENSRNOG00000047089	Alkbh7	659.686	0.240549	0.0988174	2.43428	0.0149215	0.276103
	ENSRNOG00000017528	Gpr157	102.256	0.529936	0.217762	2.43356	0.0149512	0.276103
	ENSRNOG00000015774	Mreg	199.822	0.419365	0.172354	2.43316	0.0149676	0.276103
	ENSRNOG00000016705	Prpf4b	3655.06	-0.197107	0.0810126	-2.43304	0.0149728	0.276103
	ENSRNOG00000020532	Kcnq1	30.8128	1.24551	0.511975	2.43276	0.0149841	0.276103
	ENSRNOG00000071046		558.703	-0.305771	0.12569	-2.43274	0.0149851	0.276103
	ENSRNOG00000047198	Tatdn1	306.541	-0.348505	0.143319	-2.43168	0.0150291	0.276485
	ENSRNOG00000018693	Asgr1	54.7951	-0.91414	0.37604	-2.43097	0.0150587	0.276485
	ENSRNOG00000008837	Ass1	593.875	0.434753	0.178853	2.43078	0.0150664	0.276485
	ENSRNOG00000008862	Abcg4	3451.72	0.239202	0.0984398	2.42993	0.0151018	0.276485
	ENSRNOG00000011588	Rnf146	3701.01	-0.190368	0.0783592	-2.42942	0.0151229	0.276485
	ENSRNOG00000000842	Ddah2	144.462	-0.80684	0.332114	-2.42941	0.0151235	0.276485
	ENSRNOG00000024845	Mrps21	1424.17	-0.210234	0.0865455	-2.42918	0.0151331	0.276485
	ENSRNOG00000008423	Gpr22	3257.78	-0.303243	0.124856	-2.42875	0.0151509	0.276485
	ENSRNOG00000014251	Capn5	2838.25	0.272785	0.112398	2.42694	0.0152266	0.276813
	ENSRNOG00000010727	Ube2r2	4542.12	-0.108087	0.0445382	-2.42684	0.0152309	0.276813
	ENSRNOG00000004310	Caskin2	3082.48	0.345325	0.142305	2.42666	0.0152385	0.276813
	ENSRNOG00000017872	LOC120099971	599.375	-0.455683	0.187832	-2.42602	0.0152656	0.276813
	ENSRNOG00000031421	Eif1a	2268.82	-0.226425	0.0933374	-2.42588	0.0152713	0.276813
	ENSRNOG00000049686	Mrpl40	729.517	0.221312	0.0912352	2.42573	0.0152777	0.276813
	ENSRNOG00000025423	Map3k13	1396.47	0.346546	0.142894	2.42519	0.0153002	0.276892
	ENSRNOG00000005931	Cpq	956.564	-0.305546	0.126054	-2.42394	0.0153533	0.277403
	ENSRNOG00000001796	Dgkg	7754.16	0.436624	0.18015	2.42366	0.0153648	0.277403
	ENSRNOG00000060349	Fam3c	5170.42	-0.210027	0.0866972	-2.42254	0.0154125	0.27787
	ENSRNOG00000032436	Tmod3	1509.1	-0.377408	0.155832	-2.42188	0.0154403	0.27787
	ENSRNOG00000010308	Nr2f2	1103.43	0.476033	0.19659	2.42145	0.0154587	0.27787
	ENSRNOG00000000204	Syncrip	5609.34	-0.218857	0.0903964	-2.42108	0.0154744	0.27787
	ENSRNOG00000008459	Anapc13	1715.53	-0.266503	0.110084	-2.42091	0.0154817	0.27787
	ENSRNOG00000012947	Metap1	3429.04	-0.16232	0.0670806	-2.41977	0.0155302	0.278068
	ENSRNOG00000001374	Rasal1	4208.57	0.536664	0.221823	2.41933	0.0155491	0.278068
	ENSRNOG00000019063	Fbxo38	3667.05	-0.189278	0.0782517	-2.41883	0.0155705	0.278068
	ENSRNOG00000001607	Adamts1	962.359	-0.397877	0.164505	-2.41863	0.0155789	0.278068
	ENSRNOG00000009265	Kcnk9	807.02	0.406149	0.167958	2.41816	0.0155993	0.278068
	ENSRNOG00000018260	Hrh2	430.924	0.246226	0.101833	2.41794	0.0156088	0.278068
	ENSRNOG00000069391		388.655	-1.0207	0.422185	-2.41767	0.0156204	0.278068
	ENSRNOG00000031915	Hdac10	400.101	-0.391032	0.161794	-2.41686	0.0156551	0.278191
	ENSRNOG00000031896	Stt3a	3453.66	-0.183463	0.075916	-2.41666	0.0156637	0.278191
	ENSRNOG00000016046	Hecw1	3587.61	0.15024	0.062198	2.41552	0.0157128	0.278739
	ENSRNOG00000013454	Rala	2266.87	-0.266828	0.110521	-2.41426	0.015767	0.278918
	ENSRNOG00000004889	Vangl2	942.976	0.356917	0.147906	2.41313	0.0158163	0.278918
	ENSRNOG00000046021	Pcsk1n	36479	0.258082	0.106974	2.41256	0.015841	0.278918
	ENSRNOG00000013152	Arhgap10	1448.02	-0.505904	0.20971	-2.41239	0.0158482	0.278918
	ENSRNOG00000064309		825.685	0.383605	0.15902	2.41231	0.0158516	0.278918
	ENSRNOG00000005828	Skp1	17323.7	-0.245049	0.101636	-2.41106	0.0159064	0.278918
	ENSRNOG00000012505	Ppwd1	684.923	-0.241036	0.0999787	-2.41087	0.0159144	0.278918
	ENSRNOG00000052880	Prph	242.605	0.606884	0.251736	2.4108	0.0159178	0.278918
	ENSRNOG00000010320	Efnb3	5288.6	0.559998	0.232297	2.4107	0.0159219	0.278918
	ENSRNOG00000047466	Bdnf	3037.22	-1.3103	0.543596	-2.41042	0.015934	0.278918
	ENSRNOG00000047573	Ttc39a	140.607	0.443499	0.184065	2.40947	0.0159759	0.278918
	ENSRNOG00000005573	Ntn4	583.639	0.363878	0.151029	2.40932	0.0159824	0.278918
	ENSRNOG00000010718	Gpr153	1166.59	0.572838	0.237769	2.40922	0.0159867	0.278918
	ENSRNOG00000049949	Hapln4	18660.1	0.380193	0.157807	2.40922	0.0159867	0.278918
	ENSRNOG00000011156	Clstn3	25205.6	0.162408	0.0674232	2.40878	0.0160059	0.278918
	ENSRNOG00000050509	Ebi3	96.2869	0.691522	0.28712	2.40847	0.0160194	0.278918
	ENSRNOG00000007175	Mier1	2757.87	-0.191586	0.079559	-2.4081	0.0160356	0.278918
	ENSRNOG00000000487	Grm4	2543.14	0.510651	0.212088	2.40773	0.0160521	0.278918
	ENSRNOG00000043410	Cfap300	147.457	0.596347	0.247981	2.40481	0.0161808	0.280671
	ENSRNOG00000006364	Dld	7083.49	-0.211205	0.0878448	-2.40429	0.0162038	0.280671
	ENSRNOG00000027592	Rerg	2542.63	-0.375865	0.156337	-2.4042	0.0162081	0.280671
	ENSRNOG00000061536	LOC120103240	1313.41	0.391238	0.162773	2.40358	0.0162353	0.280822
	ENSRNOG00000003559	Ccdc112	978.615	-0.27609	0.115054	-2.39966	0.0164104	0.28321
	ENSRNOG00000019922	Ntpcr	1513.63	-0.184654	0.0769691	-2.39906	0.0164372	0.28321
	ENSRNOG00000012196	Asah2	694.574	0.304879	0.12712	2.39836	0.0164688	0.28321
	ENSRNOG00000021168	Anp32e	10409.9	-0.284176	0.118489	-2.39832	0.0164703	0.28321
	ENSRNOG00000017746	Pard6a	422.286	0.307452	0.128206	2.39811	0.0164799	0.28321
	ENSRNOG00000006086	Lynx1	11714.1	0.177895	0.0741847	2.398	0.0164847	0.28321
	ENSRNOG00000020416	Zfr2	2368.23	0.344764	0.143804	2.39746	0.0165093	0.283314
	ENSRNOG00000001368	Rph3a	15134.4	0.199838	0.0834134	2.39575	0.0165863	0.284173
	ENSRNOG00000066437	Ntm	4359.58	0.277027	0.115644	2.39552	0.0165966	0.284173
	ENSRNOG00000018364	Kat2a	4496.54	0.150736	0.0629536	2.39439	0.0166479	0.284732
	ENSRNOG00000009145	Klf12	930.272	0.345157	0.144208	2.39346	0.0166904	0.284916
	ENSRNOG00000021882	Tmed9	4274.63	-0.157058	0.0656232	-2.39333	0.0166961	0.284916
	ENSRNOG00000006810	Lancl2	5881.36	-0.203073	0.0848744	-2.39264	0.0167278	0.28514
	ENSRNOG00000070285		118.361	-0.72446	0.302877	-2.39193	0.0167601	0.28537
	ENSRNOG00000024194	Rsf1	5991.58	-0.129193	0.0540427	-2.39057	0.0168224	0.286039
	ENSRNOG00000062776	Zfp563	622.546	-0.253824	0.106191	-2.39025	0.0168368	0.286039
	ENSRNOG00000049983	Shd	1480.59	0.297786	0.124622	2.38951	0.0168709	0.286298
	ENSRNOG00000019418	Lrrc4b	16096.7	0.280573	0.117453	2.38881	0.0169029	0.286421
	ENSRNOG00000060597	Syf2	4043.09	-0.207149	0.0867261	-2.38854	0.0169156	0.286421
	ENSRNOG00000060559	Scarna10	4869.89	-0.318301	0.133346	-2.38704	0.0169848	0.287272
	ENSRNOG00000021437	Hspg2	1928.64	0.43939	0.184105	2.38663	0.0170037	0.287274
	ENSRNOG00000012366	Mesd	4823.95	-0.245469	0.102908	-2.38532	0.0170643	0.28738
	ENSRNOG00000004481	Adss	4743.34	-0.194968	0.0817484	-2.38498	0.01708	0.28738
	ENSRNOG00000001681	Vps26c	1165.83	-0.200512	0.0840891	-2.38452	0.0171014	0.28738
	ENSRNOG00000011668	Nfil3	709.34	-0.546793	0.229327	-2.38434	0.0171098	0.28738
	ENSRNOG00000025792	Crk	5234.86	-0.182476	0.0765489	-2.38378	0.0171359	0.28738
	ENSRNOG00000014797	Tmbim1	2090.1	-0.527539	0.221329	-2.38351	0.0171486	0.28738
	ENSRNOG00000014289	Arpc2	15339.8	-0.269325	0.113021	-2.38297	0.0171738	0.28738
	ENSRNOG00000014453	Anxa5	2794.32	-0.314427	0.131949	-2.38294	0.0171751	0.28738
	ENSRNOG00000002292	Hnrnpd	7680.51	-0.219644	0.0921829	-2.3827	0.0171862	0.28738
	ENSRNOG00000032871	Mlc1	29669.6	-0.399329	0.16762	-2.38234	0.0172029	0.28738
	ENSRNOG00000012095	Pkia	6704.97	-0.26583	0.111598	-2.38204	0.0172172	0.28738
	ENSRNOG00000050877	Cetn3	1730.01	-0.26806	0.112561	-2.38147	0.0172439	0.287511
	ENSRNOG00000003786	Tspan6	819.83	-0.289884	0.121773	-2.38054	0.0172874	0.28772
	ENSRNOG00000014525	Hspd1	11111.3	-0.184708	0.0775955	-2.38039	0.0172941	0.28772
	ENSRNOG00000005376	Mad2l1	237.087	-0.288681	0.121318	-2.37955	0.0173338	0.28798
	ENSRNOG00000006551	Dcaf15	816.495	0.163852	0.0688753	2.37896	0.0173614	0.28798
	ENSRNOG00000038427	C14h4orf50	1713.13	0.311529	0.13096	2.37881	0.0173688	0.28798
	ENSRNOG00000064755	Hist1h2ail1	103.2	0.415748	0.174797	2.37846	0.0173853	0.28798
	ENSRNOG00000020542	Krtcap2	851.017	0.420067	0.176677	2.37759	0.0174261	0.288343
	ENSRNOG00000006589	Mif	4713.59	0.5958	0.250884	2.37481	0.0175581	0.290213
	ENSRNOG00000003332	Nt5m	671.397	0.404712	0.170463	2.37419	0.0175877	0.290387
	ENSRNOG00000017093	Pxdc1	485.757	0.4039	0.170157	2.37369	0.0176115	0.290466
	ENSRNOG00000004196	Rps29	5584.18	0.42031	0.177105	2.37322	0.0176336	0.290516
	ENSRNOG00000027489	Mn1	2565.61	0.328279	0.138389	2.37215	0.0176848	0.290645
	ENSRNOG00000009570	Pdxp	5679.21	0.229497	0.0967532	2.37199	0.0176927	0.290645
	ENSRNOG00000014626	Katnb1	2144.32	0.169157	0.071318	2.37186	0.0176986	0.290645
	ENSRNOG00000002669	Cluh	9351.34	0.140192	0.0591301	2.37091	0.0177443	0.291084
	ENSRNOG00000005015	Rabep1	12313.7	-0.148791	0.0627812	-2.36999	0.0177885	0.291216
	ENSRNOG00000006392	Xrcc6	1134.33	-0.199977	0.0843804	-2.36995	0.0177906	0.291216
	ENSRNOG00000021063	Grin2d	1495.16	0.465631	0.196514	2.36945	0.0178145	0.291294
	ENSRNOG00000000471	B3galt4	8585.81	-0.273241	0.115413	-2.3675	0.0179088	0.292285
	ENSRNOG00000052289	Ptdss1	5222.37	-0.113223	0.0478256	-2.3674	0.0179134	0.292285
	ENSRNOG00000017571	Ndufa2	2356.05	-0.184478	0.0779511	-2.36659	0.0179528	0.292503
	ENSRNOG00000031641	Rpl35a	499.349	0.621019	0.262439	2.36634	0.0179651	0.292503
	ENSRNOG00000008869	Ppp1r9a	13931.2	-0.225421	0.0953292	-2.36466	0.0180465	0.293261
	ENSRNOG00000019711	Isoc1	2818.11	0.157552	0.0666297	2.36459	0.0180501	0.293261
	ENSRNOG00000004127	Cep170	8572.72	-0.139892	0.0591743	-2.36408	0.0180751	0.293355
	ENSRNOG00000007839	Slc16a7	1011.96	-0.254915	0.107947	-2.36148	0.0182024	0.295102
	ENSRNOG00000039191	Yjefn3	746.326	0.395016	0.167303	2.36109	0.0182215	0.295102
	ENSRNOG00000012563	Arhgap29	1318.21	-0.244081	0.103412	-2.36027	0.0182617	0.295278
	ENSRNOG00000016886	Rnf25	592.133	0.235111	0.09962	2.36008	0.018271	0.295278
	ENSRNOG00000009184	Foxp1	2425.88	0.254886	0.108054	2.35888	0.0183302	0.295628
	ENSRNOG00000018231	Nacc2	5865.23	0.236372	0.100207	2.35885	0.0183318	0.295628
	ENSRNOG00000070230	Nhlrc3	1102.45	-0.191335	0.0811272	-2.35846	0.0183508	0.295628
	ENSRNOG00000068410		273.086	0.781029	0.331241	2.35789	0.0183791	0.295771
	ENSRNOG00000058663	Suz12	3222.37	-0.1926	0.0817177	-2.35689	0.0184286	0.296257
	ENSRNOG00000003947	Ntn1	1149.17	0.308163	0.130773	2.35646	0.0184498	0.296285
	ENSRNOG00000017445	Tubb2b	7637.02	-0.575804	0.244392	-2.35607	0.0184694	0.296287
	ENSRNOG00000058308	Asic2	2739.2	0.320539	0.136181	2.35377	0.0185842	0.297218
	ENSRNOG00000011893	Rps3a	13994.8	-0.222032	0.0943311	-2.35375	0.0185851	0.297218
	ENSRNOG00000017893	Baiap3	407.692	0.739187	0.314049	2.35373	0.0185859	0.297218
	ENSRNOG00000070818		111.089	-0.632719	0.269117	-2.3511	0.0187182	0.298695
	ENSRNOG00000020093	LOC100360573	690.411	0.68417	0.291038	2.35079	0.0187336	0.298695
	ENSRNOG00000006995	Ano6	1555.22	-0.245168	0.104309	-2.35041	0.018753	0.298695
	ENSRNOG00000010186	Cdv3	4878.35	-0.246568	0.104908	-2.35034	0.0187565	0.298695
	ENSRNOG00000060407	Cacna1i	8153.05	0.418227	0.178123	2.34797	0.0188759	0.299904
	ENSRNOG00000069160	Pitpnc1	4508.7	0.233699	0.0995496	2.34757	0.0188964	0.299904
	ENSRNOG00000031709	Ppfibp1	4270.05	-0.221518	0.0943656	-2.34744	0.0189027	0.299904
	ENSRNOG00000024144	Cdipt	4441.72	0.174075	0.0741606	2.34728	0.0189111	0.299904
	ENSRNOG00000065487		399.787	-0.381584	0.162635	-2.34626	0.018963	0.300415
	ENSRNOG00000056703	Atrx	18074.3	-0.205162	0.0874811	-2.34522	0.0190158	0.3006
	ENSRNOG00000018507	Gfpt1	8534.65	-0.143126	0.0610458	-2.34456	0.0190496	0.3006
	ENSRNOG00000005686	Suclg2	3331.08	-0.230594	0.0983661	-2.34424	0.0190657	0.3006
	ENSRNOG00000007147	Cyp46a1	13021.9	0.336558	0.143586	2.34394	0.0190812	0.3006
	ENSRNOG00000009713	Oxa1l	2424.95	0.279524	0.119267	2.34368	0.0190944	0.3006
	ENSRNOG00000062419		198575	-0.187721	0.0801189	-2.34303	0.0191277	0.3006
	ENSRNOG00000005290	Ywhae	65795.8	-0.208025	0.0888139	-2.34225	0.0191676	0.3006
	ENSRNOG00000059618	Scarf1	326.118	0.352065	0.150314	2.3422	0.0191705	0.3006
	ENSRNOG00000057464	Fmr1	3072.08	-0.208966	0.0892288	-2.34191	0.0191851	0.3006
	ENSRNOG00000012026	Psmc2	6623.6	-0.176732	0.075467	-2.34185	0.0191884	0.3006
	ENSRNOG00000061440	LOC120097670	85.1115	0.807869	0.345063	2.34122	0.0192206	0.3006
	ENSRNOG00000017418	Rps3	13972.4	-0.187424	0.08007	-2.34075	0.0192449	0.3006
	ENSRNOG00000066444		89.732	-0.671147	0.286751	-2.34052	0.019257	0.3006
	ENSRNOG00000000826	Flot1	7258.2	-0.176373	0.075365	-2.34026	0.0192705	0.3006
	ENSRNOG00000031730	Eloc	2578.44	-0.159673	0.0682305	-2.3402	0.0192734	0.3006
	ENSRNOG00000014654	C2h4orf3	2664.07	-0.295526	0.126321	-2.33947	0.019311	0.3006
	ENSRNOG00000045605	Uxs1	3706.69	-0.26817	0.114655	-2.33894	0.0193385	0.3006
	ENSRNOG00000070725		115.247	0.707364	0.30243	2.33893	0.0193388	0.3006
	ENSRNOG00000052062	Tut4	1429.85	-0.21631	0.09249	-2.33874	0.019349	0.3006
	ENSRNOG00000028856	Pknox2	1688.21	0.274392	0.117395	2.33734	0.0194217	0.301138
	ENSRNOG00000013981	Ptpn5	7751.62	-0.350388	0.149911	-2.33731	0.0194231	0.301138
	ENSRNOG00000031934	Enah	11828.6	-0.173319	0.0741678	-2.33686	0.0194466	0.301195
	ENSRNOG00000006471	Pvalb	1695.22	0.235451	0.100821	2.33534	0.0195254	0.302109
	ENSRNOG00000026466	Lrrtm3	982.779	0.342532	0.146697	2.33496	0.0195457	0.302117
	ENSRNOG00000016653	Ngef	6424.49	0.27769	0.118966	2.33419	0.0195855	0.302426
	ENSRNOG00000005203	Sec61g	517.09	0.341621	0.146426	2.33306	0.0196452	0.30267
	ENSRNOG00000027880	Nbeal2	710.828	0.252976	0.10845	2.33266	0.019666	0.30267
	ENSRNOG00000018980	Tjap1	1026.04	0.244061	0.104664	2.33186	0.0197081	0.30267
	ENSRNOG00000013443	Tm9sf3	8507.9	-0.18339	0.078648	-2.33178	0.0197122	0.30267
	ENSRNOG00000013944	Zc3hav1l	227.135	0.344014	0.147535	2.33175	0.0197137	0.30267
	ENSRNOG00000003343	Canx	36820	-0.14472	0.062073	-2.33145	0.0197295	0.30267
	ENSRNOG00000024363	Sertad1	580.055	-0.507363	0.217684	-2.33073	0.0197673	0.30267
	ENSRNOG00000020489	Tmem145	964.814	0.457595	0.196394	2.32998	0.0198073	0.30267
	ENSRNOG00000030374	Lsm6	471.906	-0.355073	0.1524	-2.32988	0.0198127	0.30267
	ENSRNOG00000009057	Sec62	12352.5	-0.180906	0.0776528	-2.32968	0.0198228	0.30267
	ENSRNOG00000029810	Tspan4	427.529	0.268923	0.115461	2.32913	0.0198522	0.30267
	ENSRNOG00000066942	Cox6b1	593.256	0.327751	0.140748	2.32863	0.0198785	0.30267
	ENSRNOG00000015347	Trim45	481.549	-0.607054	0.260757	-2.32805	0.0199096	0.30267
	ENSRNOG00000012379	Wdr18	1939.14	0.189145	0.0812604	2.32763	0.0199315	0.30267
	ENSRNOG00000047307	Cntfr	2321.76	0.327352	0.140685	2.32684	0.0199736	0.30267
	ENSRNOG00000056024	Bnip2	1226.98	-0.237388	0.102021	-2.32684	0.0199737	0.30267
	ENSRNOG00000016379	Jtb	1846.27	-0.167492	0.0719957	-2.32641	0.0199965	0.30267
	ENSRNOG00000011858	Unc5d	4691.61	-0.315423	0.135589	-2.32632	0.0200015	0.30267
	ENSRNOG00000014629	Lmo1	933.426	0.430097	0.184933	2.32569	0.0200353	0.30267
	ENSRNOG00000064565	Samd8	6217.93	-0.199787	0.0859166	-2.32536	0.0200526	0.30267
	ENSRNOG00000019477	Zmynd15	49.0576	-1.39516	0.599975	-2.32536	0.0200527	0.30267
	ENSRNOG00000067926		949.01	0.321673	0.138349	2.32509	0.0200674	0.30267
	ENSRNOG00000000633	Rhobtb1	531.751	-0.296159	0.127402	-2.3246	0.0200935	0.30267
	ENSRNOG00000003223	Degs1	2804.67	0.247058	0.106295	2.32427	0.0201111	0.30267
	ENSRNOG00000018019	Hspa12a	17796.8	0.290079	0.124816	2.32407	0.020122	0.30267
	ENSRNOG00000000541	Glo1	7384.16	-0.176458	0.0759346	-2.32382	0.0201353	0.30267
	ENSRNOG00000067362		475.246	0.260593	0.112142	2.32378	0.020137	0.30267
	ENSRNOG00000045949	Faah	4481.39	0.415113	0.178738	2.32246	0.020208	0.303439
	ENSRNOG00000010325	Ptger3	161.854	0.799905	0.344504	2.32191	0.020238	0.30359
	ENSRNOG00000021017	Car11	3917.62	0.400241	0.172537	2.31974	0.0203548	0.304937
	ENSRNOG00000070574	Atp5mpl-ps1	1007.93	0.239733	0.103355	2.3195	0.0203678	0.304937
	ENSRNOG00000008490	Cwc15	2491.22	-0.156405	0.0674509	-2.31881	0.0204056	0.305203
	ENSRNOG00000020025	Slc29a2	491.28	0.333543	0.1439	2.31789	0.0204556	0.305651
	ENSRNOG00000020979	Psmb4	8046.07	-0.182252	0.0786453	-2.31739	0.0204824	0.305754
	ENSRNOG00000052745	Met	810.345	0.620432	0.267835	2.31648	0.0205322	0.305859
	ENSRNOG00000025174	Kat6a	10552.6	-0.163016	0.0703848	-2.31607	0.0205545	0.305859
	ENSRNOG00000015233	Etfa	2077.81	-0.238926	0.103166	-2.31593	0.020562	0.305859
	ENSRNOG00000023202	Usp15	4153.15	-0.143891	0.0621346	-2.31579	0.0205697	0.305859
	ENSRNOG00000006391	Smarcad1	1785.78	-0.183709	0.0793807	-2.31428	0.0206523	0.306059
	ENSRNOG00000008634	Cc2d1b	2107.64	-0.235014	0.10156	-2.31405	0.0206647	0.306059
	ENSRNOG00000006324	Trpc6	578.056	-0.763593	0.329981	-2.31405	0.0206651	0.306059
	ENSRNOG00000004219	Dhps	2186.36	-0.241748	0.104499	-2.3134	0.0207006	0.306059
	ENSRNOG00000068001	Abcb4	613.701	-0.322067	0.139246	-2.31292	0.0207268	0.306059
	ENSRNOG00000020982	LOC687780	15994.6	-0.239215	0.103446	-2.31246	0.0207525	0.306059
	ENSRNOG00000003247	Sde2	2653.42	-0.22997	0.0994538	-2.31233	0.0207597	0.306059
	ENSRNOG00000024525	Alkbh8	1196.9	-0.177309	0.0766809	-2.3123	0.0207611	0.306059
	ENSRNOG00000066703	LOC103692025	1100.29	-0.209299	0.0905172	-2.31225	0.0207637	0.306059
	ENSRNOG00000018255	Clptm1	9374.14	0.172209	0.0745161	2.31103	0.020831	0.306475
	ENSRNOG00000002832	Slc16a2	2181.03	0.316578	0.136987	2.31101	0.0208321	0.306475
	ENSRNOG00000007261	Gli2	503.894	0.295256	0.127789	2.31049	0.0208609	0.306604
	ENSRNOG00000006523	Atl2	2870.86	-0.177836	0.0770175	-2.30904	0.0209415	0.307491
	ENSRNOG00000014093	Tom1	2149.08	0.214507	0.0929327	2.30819	0.0209884	0.307883
	ENSRNOG00000018304	Lars1	4473.41	-0.153428	0.0665185	-2.30654	0.0210805	0.308636
	ENSRNOG00000010890	Bmp1	1531.36	-0.289299	0.125438	-2.3063	0.0210937	0.308636
	ENSRNOG00000033733	Ccdc81	171.329	-0.549776	0.238402	-2.30609	0.0211057	0.308636
	ENSRNOG00000003125	Rogdi	6761.53	0.171287	0.0742869	2.30575	0.0211248	0.308636
	ENSRNOG00000004839	B4galnt1	3848.05	0.242153	0.105041	2.30532	0.0211485	0.308636
	ENSRNOG00000005929	Them6	1695.12	0.234203	0.101602	2.3051	0.0211611	0.308636
	ENSRNOG00000018081	Lactb	731.664	-0.305477	0.13257	-2.30427	0.0212072	0.309014
	ENSRNOG00000033280	Pam	23929.2	-0.38096	0.165386	-2.30347	0.0212527	0.309304
	ENSRNOG00000005302	Slc2a9	324.318	-0.397714	0.172679	-2.3032	0.0212677	0.309304
	ENSRNOG00000000412	Slc35f1	3594.02	0.195721	0.0849913	2.30284	0.021288	0.309305
	ENSRNOG00000020731	Ppfia3	16024.4	-0.186835	0.0811758	-2.30161	0.0213573	0.310016
	ENSRNOG00000012630	Rhoc	1330.55	-0.364721	0.158548	-2.30038	0.0214266	0.310644
	ENSRNOG00000047611	Top1	7133.99	-0.208168	0.0905031	-2.30012	0.0214413	0.310644
	ENSRNOG00000004214	Rpl26	4838.03	0.361972	0.157445	2.29904	0.0215024	0.310883
	ENSRNOG00000021812	Scx	45.3706	0.668221	0.290706	2.29862	0.0215268	0.310883
	ENSRNOG00000000230	Lmf1	614.835	0.267012	0.116185	2.29817	0.0215519	0.310883
	ENSRNOG00000012181	Lpl	2936.53	0.420502	0.182983	2.29804	0.0215594	0.310883
	ENSRNOG00000005916	Ppm1a	6436.61	-0.164568	0.0716187	-2.29783	0.0215713	0.310883
	ENSRNOG00000002202	Sowahb	247.091	-0.948881	0.413007	-2.29749	0.0215906	0.310883
	ENSRNOG00000020277	Cntnap1	23430.2	0.281642	0.122596	2.29732	0.0216004	0.310883
	ENSRNOG00000008480	Kcnab3	777.617	0.42524	0.185161	2.2966	0.0216416	0.310891
	ENSRNOG00000065672	LOC120101333	30.273	8.80252	3.83285	2.2966	0.0216418	0.310891
	ENSRNOG00000052343	Eif4e	5168.58	-0.251801	0.109659	-2.29622	0.0216632	0.310907
	ENSRNOG00000014833	Smndc1	1397.49	-0.189488	0.0825484	-2.29548	0.0217059	0.311226
	ENSRNOG00000031275	Sms-ps2	201.895	0.512073	0.223126	2.295	0.0217331	0.311325
	ENSRNOG00000069121	Atp5mc1	3276.12	0.246089	0.107311	2.29323	0.0218349	0.311729
	ENSRNOG00000015675	Nell1	4564.53	0.297834	0.129878	2.29319	0.0218371	0.311729
	ENSRNOG00000012255	Ktn1	6928.08	-0.151652	0.0661317	-2.29318	0.0218374	0.311729
	ENSRNOG00000017359	Itm2c	38783.8	0.248414	0.108333	2.29305	0.0218448	0.311729
	ENSRNOG00000028426	Mcf2l	11234.6	0.219998	0.0959666	2.29244	0.02188	0.311729
	ENSRNOG00000014434	Chd1	2561.37	-0.191208	0.0834103	-2.29238	0.0218839	0.311729
	ENSRNOG00000047526	Zfp526	1803.19	0.175192	0.0764476	2.29166	0.0219252	0.311817
	ENSRNOG00000008034	Tmeff1	5799.54	-0.315538	0.137695	-2.29156	0.021931	0.311817
	ENSRNOG00000029813	AABR07035218.1	6849.54	-0.232582	0.101514	-2.29115	0.0219549	0.311866
	ENSRNOG00000017447	Eif2s2	3433.8	-0.15012	0.065548	-2.29023	0.0220077	0.312325
	ENSRNOG00000010557	Smarcd2	1891.38	0.165086	0.0721137	2.28924	0.0220654	0.312692
	ENSRNOG00000032585	AABR07048992.1	26.9497	-0.840404	0.367136	-2.28908	0.0220746	0.312692
	ENSRNOG00000018692	Mc4r	43.6573	0.663757	0.290015	2.2887	0.0220968	0.312717
	ENSRNOG00000003139	Smc1a	9421.56	-0.156599	0.0684603	-2.28743	0.0221705	0.313172
	ENSRNOG00000007738	Hm13	2770.17	0.215766	0.0943475	2.28693	0.0221999	0.313172
	ENSRNOG00000060707	Atg2a	4166.92	0.232404	0.101633	2.28671	0.022213	0.313172
	ENSRNOG00000027761	Htatsf1	3864.3	-0.260354	0.113881	-2.2862	0.0222428	0.313172
	ENSRNOG00000062814	Cend1	15122.6	0.183712	0.0803584	2.28616	0.0222448	0.313172
	ENSRNOG00000021945	Ccdc184	1064.96	0.332899	0.145639	2.28577	0.0222675	0.313172
	ENSRNOG00000005667	Astn1	21065.2	0.212099	0.0927947	2.28569	0.0222727	0.313172
	ENSRNOG00000005775	Phf14	6596.08	-0.202886	0.0887898	-2.28502	0.0223119	0.313256
	ENSRNOG00000030371	Mt-co2	98100.8	0.157422	0.0688987	2.28483	0.022323	0.313256
	ENSRNOG00000025936	Rpl6	14336.5	-0.163728	0.0716782	-2.28421	0.0223591	0.313256
	ENSRNOG00000004342	Ahr	366.038	0.301961	0.132197	2.28418	0.0223608	0.313256
	ENSRNOG00000006304	Mdm2	1858.34	-0.204591	0.0896073	-2.2832	0.0224187	0.31378
	ENSRNOG00000016459	Eif3j	3247.11	-0.184028	0.0806339	-2.28226	0.0224739	0.313805
	ENSRNOG00000069984	Srsf12	303.516	0.378705	0.165939	2.28219	0.0224781	0.313805
	ENSRNOG00000014010	Gfra2	872.075	0.459368	0.20129	2.28212	0.0224822	0.313805
	ENSRNOG00000008825	Ssrp1	6562.85	-0.161751	0.0709377	-2.28018	0.0225968	0.314981
	ENSRNOG00000057378	Clec16a	4648.98	0.171472	0.0752069	2.28	0.0226078	0.314981
	ENSRNOG00000009577	Ndst4	1335.33	0.399708	0.175414	2.27865	0.0226879	0.315557
	ENSRNOG00000024456	Radil	589.305	0.306387	0.134462	2.27861	0.0226905	0.315557
	ENSRNOG00000001440	Mdh2	9778.67	0.212322	0.0932168	2.27772	0.0227434	0.315778
	ENSRNOG00000023337	Sema3a	167.001	-0.519355	0.22804	-2.27747	0.022758	0.315778
	ENSRNOG00000012602	Recql	1262.03	-0.236949	0.104057	-2.27711	0.0227796	0.315778
	ENSRNOG00000006779	Crot	1112.67	-0.400904	0.176076	-2.27688	0.0227934	0.315778
	ENSRNOG00000052600	Mboat7	5228.58	0.23385	0.10272	2.27657	0.0228121	0.315778
	ENSRNOG00000020005	Map2k2	3505.98	0.159351	0.0700056	2.27626	0.0228305	0.315778
	ENSRNOG00000028743	Gal3st3	4134.28	0.526579	0.231377	2.27585	0.0228548	0.315827
	ENSRNOG00000011535	Gcsh	3023.96	-0.194036	0.0853214	-2.27418	0.0229553	0.316427
	ENSRNOG00000052990	Cers5	1545.87	0.186604	0.0820558	2.27411	0.0229596	0.316427
	ENSRNOG00000008056	Ankrd9	1716.65	0.309551	0.136121	2.27409	0.0229604	0.316427
	ENSRNOG00000043210	Ppp3r1	236.933	-0.478487	0.210445	-2.27369	0.0229847	0.316475
	ENSRNOG00000009734	Akr1b8	140.208	0.358015	0.157542	2.2725	0.0230564	0.317176
	ENSRNOG00000011927	Sdc3	6274.74	0.381702	0.168017	2.2718	0.0230984	0.317213
	ENSRNOG00000013825	Rap1gap	10304.8	0.312216	0.137433	2.27177	0.0231007	0.317213
	ENSRNOG00000002595	Dpp10	1572.7	0.288761	0.127149	2.27106	0.0231436	0.317295
	ENSRNOG00000017851	Etfb	3514.95	-0.399198	0.175782	-2.27098	0.0231482	0.317295
	ENSRNOG00000002349	Gabra2	7899.61	-0.192349	0.084725	-2.27028	0.0231906	0.317591
	ENSRNOG00000020742	Pcnx3	7077.71	0.159866	0.0704418	2.26947	0.0232398	0.317854
	ENSRNOG00000020167	Reep5	18934.2	0.12511	0.0551454	2.26872	0.0232851	0.317854
	ENSRNOG00000051669	AABR07040855.1	1318.72	-0.272098	0.119955	-2.26833	0.0233092	0.317854
	ENSRNOG00000029885	Stag2	4990.22	-0.192205	0.0847727	-2.2673	0.0233718	0.317854
	ENSRNOG00000062793	Setsip	3558.53	-0.181088	0.0798858	-2.26683	0.0234005	0.317854
	ENSRNOG00000013516	Sf3b1	9928.59	-0.207449	0.0915243	-2.2666	0.0234144	0.317854
	ENSRNOG00000029903	Spock3	6368.2	-0.200417	0.0884521	-2.26582	0.0234623	0.317854
	ENSRNOG00000067048	Trim62	574.323	0.323226	0.14269	2.26523	0.0234983	0.317854
	ENSRNOG00000016381	Ust	799.348	0.282489	0.124739	2.26464	0.0235348	0.317854
	ENSRNOG00000015417	Kansl3	5200.47	0.154235	0.0681113	2.26445	0.0235464	0.317854
	ENSRNOG00000042731	Slc25a18	2564	0.403968	0.178397	2.26443	0.0235479	0.317854
	ENSRNOG00000066932	Pfdn2	5703.33	-0.225121	0.0994267	-2.26419	0.0235626	0.317854
	ENSRNOG00000020229	Homer3	6812.95	-0.336965	0.148864	-2.26357	0.0236006	0.317854
	ENSRNOG00000014658	Zfp423	4126.15	0.330425	0.14599	2.26334	0.0236144	0.317854
	ENSRNOG00000022767	Elfn1	2629.86	0.253097	0.111874	2.26235	0.0236756	0.317854
	ENSRNOG00000031032	Hmgn3	2032.32	-0.216952	0.0959077	-2.26209	0.0236919	0.317854
	ENSRNOG00000003127	Spryd4	388.815	0.235854	0.104281	2.26172	0.0237148	0.317854
	ENSRNOG00000003086	Cenpv	473.788	0.332006	0.146808	2.2615	0.0237282	0.317854
	ENSRNOG00000016610	Arhgap1	2181.62	0.200398	0.0886212	2.26129	0.0237413	0.317854
	ENSRNOG00000069091	Paqr4	3252.97	0.323612	0.14314	2.26082	0.0237706	0.317854
	ENSRNOG00000015300	Spsb3	1755.93	0.203318	0.0899343	2.26074	0.0237754	0.317854
	ENSRNOG00000013968	Comtd1	920.472	0.284657	0.125915	2.2607	0.0237778	0.317854
	ENSRNOG00000007127	Bbs5	399.309	-0.316067	0.139827	-2.26042	0.0237954	0.317854
	ENSRNOG00000047781	Slc25a23	20906.3	0.422431	0.186896	2.26024	0.0238061	0.317854
	ENSRNOG00000065195		956.389	0.448017	0.198222	2.26018	0.0238101	0.317854
	ENSRNOG00000033579	Glt8d2	82.4212	0.609313	0.269632	2.25979	0.0238341	0.317854
	ENSRNOG00000022373	Dennd4b	5306.38	0.176504	0.0781111	2.25966	0.0238425	0.317854
	ENSRNOG00000062864	LOC120100659	1636.68	-0.200374	0.0886753	-2.25964	0.0238436	0.317854
	ENSRNOG00000027230	Fhod3	2225.87	0.335131	0.148319	2.25953	0.0238504	0.317854
	ENSRNOG00000014811	Zftraf1	6722.16	0.132458	0.058624	2.25945	0.0238556	0.317854
	ENSRNOG00000004100	Trib1	736.294	-0.616259	0.272748	-2.25945	0.0238557	0.317854
	ENSRNOG00000021054	Men1	2956.34	0.190551	0.0843584	2.25882	0.0238944	0.318092
	ENSRNOG00000005491	Best3	62.3019	0.795774	0.352492	2.25757	0.0239725	0.318316
	ENSRNOG00000025155	Lmtk2	17164.4	0.153928	0.0681879	2.25741	0.0239825	0.318316
	ENSRNOG00000003614	Mgat5	2911.59	0.173713	0.0769623	2.25712	0.0240006	0.318316
	ENSRNOG00000046803	Arhgef16	35.3127	0.947298	0.419724	2.25696	0.0240107	0.318316
	ENSRNOG00000030264	Fam83h	286.238	0.308187	0.136554	2.25688	0.0240156	0.318316
	ENSRNOG00000053659	C1h11orf58	6299.24	-0.222292	0.0985384	-2.2559	0.0240771	0.318855
	ENSRNOG00000010302	Rasl10b	5365.88	0.265975	0.117923	2.2555	0.0241018	0.318905
	ENSRNOG00000052954	Cfap210	69.6042	-0.552716	0.245183	-2.2543	0.0241775	0.319626
	ENSRNOG00000031033	Mt-nd2	81825.9	0.218696	0.0970395	2.25368	0.0242164	0.319626
	ENSRNOG00000020480	Fads1	12948.5	0.181886	0.0807078	2.25363	0.0242192	0.319626
	ENSRNOG00000021615	Mettl26	308.07	0.268339	0.119111	2.25286	0.0242682	0.319997
	ENSRNOG00000012409	Exosc3	791.011	-0.261721	0.116237	-2.25161	0.0243467	0.320735
	ENSRNOG00000036687	Alyref	2219.89	-0.248295	0.11029	-2.2513	0.0243663	0.320735
	ENSRNOG00000069516	Scrg1	651.574	-0.209422	0.0930627	-2.25033	0.0244279	0.321269
	ENSRNOG00000007334	Ly6h	6420.61	0.383102	0.170291	2.24969	0.0244684	0.321481
	ENSRNOG00000047134	Gtf2f1	5416.45	-0.259928	0.115554	-2.24941	0.0244862	0.321481
	ENSRNOG00000016229	Bicral	2442.3	0.241062	0.107227	2.24814	0.0245671	0.322266
	ENSRNOG00000018143	Hpdl	95.5486	0.631209	0.281087	2.2456	0.0247295	0.324118
	ENSRNOG00000046086	Tmc8	29.7592	0.838643	0.373606	2.24472	0.0247859	0.324579
	ENSRNOG00000049943	Sinhcaf	132.248	-0.40184	0.179132	-2.24326	0.0248803	0.325265
	ENSRNOG00000000387	Dna2	1114.38	0.203713	0.0908242	2.24294	0.0249006	0.325265
	ENSRNOG00000029028	Mknk2	3995.31	0.210805	0.0939903	2.24284	0.024907	0.325265
	ENSRNOG00000068991		3219.33	-0.195798	0.0873091	-2.24258	0.0249236	0.325265
	ENSRNOG00000010117	Eif3a	19537.5	-0.213712	0.0953744	-2.24077	0.0250412	0.326521
	ENSRNOG00000022288	Pafah2	490.143	0.257526	0.115139	2.23664	0.0253096	0.329677
	ENSRNOG00000068672	LOC102549410	269.111	-0.290552	0.129937	-2.2361	0.025345	0.329677
	ENSRNOG00000015139	F12	405.156	-0.749315	0.335105	-2.23606	0.0253481	0.329677
	ENSRNOG00000000036	Klhdc8a	538.574	0.409866	0.183354	2.23538	0.0253921	0.329967
	ENSRNOG00000000990	Pdap1	9212.41	-0.185436	0.0830075	-2.23397	0.025485	0.330893
	ENSRNOG00000007779	Kank4	956.987	0.251169	0.112464	2.23333	0.0255273	0.330945
	ENSRNOG00000002593	Esrrg	900.808	0.346179	0.155046	2.23275	0.0255653	0.330945
	ENSRNOG00000054957	Sfrp4	72.8725	0.666155	0.298375	2.23261	0.0255746	0.330945
	ENSRNOG00000006870	Mtdh	6034.86	-0.188282	0.0843333	-2.23259	0.0255758	0.330945
	ENSRNOG00000024879	Polrmt	1786.11	0.143787	0.0644195	2.23204	0.0256124	0.331138
	ENSRNOG00000005151	Dync2li1	901.801	-0.233291	0.104559	-2.23118	0.025669	0.331359
	ENSRNOG00000049221	Kdm4b	4997.74	0.13468	0.0603642	2.23112	0.0256729	0.331359
	ENSRNOG00000016486	Nop58	1958.65	-0.240353	0.107774	-2.23015	0.0257375	0.331529
	ENSRNOG00000001043	Ddx55	946.367	-0.245468	0.1101	-2.22951	0.02578	0.331529
	ENSRNOG00000009823	Naa38	1603.18	0.131192	0.0588485	2.22932	0.0257929	0.331529
	ENSRNOG00000021886	B4galt7	1153.29	0.185362	0.0831507	2.22923	0.0257985	0.331529
	ENSRNOG00000012994	Pus3	571.839	-0.223888	0.100436	-2.22917	0.0258023	0.331529
	ENSRNOG00000029949	Serpina3a	84.9517	-3.3625	1.50855	-2.22896	0.0258165	0.331529
	ENSRNOG00000029738	Diras1	8159.47	0.26214	0.117626	2.22859	0.0258414	0.331565
	ENSRNOG00000004967	Snrpb2	566.092	-0.212764	0.0954892	-2.22815	0.0258707	0.331565
	ENSRNOG00000005357	Ctc1	2231.56	0.16521	0.0741535	2.22794	0.0258845	0.331565
	ENSRNOG00000048320	Ndufa11	2537.3	0.211696	0.0950669	2.22681	0.0259597	0.332249
	ENSRNOG00000021140	Kcnk4	562.786	0.357232	0.160535	2.22525	0.0260641	0.333306
	ENSRNOG00000030880	Hs6st2	948.72	0.307976	0.138421	2.22492	0.0260864	0.333312
	ENSRNOG00000042623	Sh2d4b	80.166	-0.572336	0.25733	-2.22413	0.0261394	0.333709
	ENSRNOG00000017090	RGD1308706	1213.91	-0.203308	0.0914442	-2.2233	0.0261956	0.334147
	ENSRNOG00000001223	Pttg1ip	5366.51	-0.236743	0.1065	-2.22293	0.0262206	0.334186
	ENSRNOG00000032776	Srp54a	3318.69	-0.206164	0.0928127	-2.22129	0.0263311	0.335241
	ENSRNOG00000020322	Asb1	2170.12	0.191002	0.0860055	2.22082	0.0263633	0.335241
	ENSRNOG00000018689	C8h15orf39	1033.71	0.359526	0.161988	2.21946	0.0264556	0.335241
	ENSRNOG00000012558	Orc2	1421.57	-0.190727	0.0859407	-2.21929	0.0264672	0.335241
	ENSRNOG00000011009	Cmtm4	2225.55	0.196169	0.0883953	2.21922	0.0264718	0.335241
	ENSRNOG00000066224	LOC102548728	69.73	0.567924	0.256021	2.21827	0.0265363	0.335241
	ENSRNOG00000020205	Agrn	7440.13	-0.251674	0.113457	-2.21824	0.0265387	0.335241
	ENSRNOG00000004276	Itga3	1848.04	0.26017	0.11729	2.21817	0.026543	0.335241
	ENSRNOG00000042607	Rhof	1710.05	0.349359	0.157504	2.2181	0.0265483	0.335241
	ENSRNOG00000017628	Tagln	1880.26	-0.517644	0.23343	-2.21755	0.0265854	0.335241
	ENSRNOG00000012098	Adcyap1r1	17413.8	0.290444	0.130988	2.21733	0.0266003	0.335241
	ENSRNOG00000047563	Mrpl39	543.309	-0.196381	0.0885662	-2.21733	0.0266003	0.335241
	ENSRNOG00000016477	Vangl1	1244.97	0.448799	0.202409	2.21729	0.0266035	0.335241
	ENSRNOG00000029941	Grina	23214.1	0.257976	0.116353	2.21718	0.026611	0.335241
	ENSRNOG00000011203	Farp1	2824.6	0.222431	0.100363	2.21625	0.0266741	0.335759
	ENSRNOG00000032902	Ybx1-ps20	1853.55	-0.301394	0.13605	-2.21531	0.0267388	0.335876
	ENSRNOG00000027161	C1h9orf85	356.345	-0.215176	0.0971677	-2.21448	0.026796	0.335876
	ENSRNOG00000007532	C3h9orf78	4308.47	-0.220186	0.0994462	-2.21413	0.0268202	0.335876
	ENSRNOG00000000549	Tspyl1	36.0487	-0.812766	0.36709	-2.21408	0.0268235	0.335876
	ENSRNOG00000048036	Ncan	30011.6	-0.573225	0.258964	-2.21353	0.0268611	0.335876
	ENSRNOG00000017466	Kif5b	16849.6	-0.129538	0.0585213	-2.21352	0.0268617	0.335876
	ENSRNOG00000060449	Rps21	4321.72	0.252454	0.114054	2.21346	0.0268659	0.335876
	ENSRNOG00000070277	LOC108349241	384.074	-0.210469	0.0951003	-2.21313	0.026889	0.335876
	ENSRNOG00000023411	Vsig10l	647.157	0.273415	0.123559	2.21283	0.0269092	0.335876
	ENSRNOG00000012247	Rab7a	16488.4	-0.162672	0.0735186	-2.21267	0.0269204	0.335876
	ENSRNOG00000001575	Grik1	618.484	0.213914	0.09668	2.2126	0.0269255	0.335876
	ENSRNOG00000014684	Npr1	1123.81	0.286725	0.129627	2.21192	0.0269722	0.336068
	ENSRNOG00000049920	Psma2	3956.57	-0.235666	0.106553	-2.21173	0.026985	0.336068
	ENSRNOG00000053583	Mapk3	4667.64	0.389216	0.176019	2.21122	0.0270206	0.336237
	ENSRNOG00000056162	Man2b2	32382.1	-0.229457	0.103788	-2.21082	0.0270481	0.33626
	ENSRNOG00000062728	Tctn3	552.738	0.284605	0.128748	2.21056	0.0270666	0.33626
	ENSRNOG00000019697	Ankrd28	6162.85	-0.281954	0.127585	-2.20993	0.0271101	0.336399
	ENSRNOG00000046984	St6galnac6	4693.98	0.175711	0.0795417	2.20905	0.0271712	0.336399
	ENSRNOG00000004149	Mgat4c	338.916	-0.384045	0.173855	-2.20899	0.0271753	0.336399
	ENSRNOG00000048723	Pros1	690.603	-0.334423	0.151392	-2.20899	0.0271753	0.336399
	ENSRNOG00000009253	Igsf9b	1400.04	0.30571	0.138424	2.20851	0.0272087	0.336399
	ENSRNOG00000008027	Cavin4	425.55	-0.438704	0.198644	-2.20849	0.02721	0.336399
	ENSRNOG00000020951	Slc4a1	100.447	-1.48815	0.674157	-2.20742	0.0272848	0.33705
	ENSRNOG00000046996	Pea15	30717.2	-0.261834	0.118654	-2.20671	0.0273347	0.337161
	ENSRNOG00000013766	Acaa2	1286.75	-0.357542	0.162047	-2.20641	0.0273552	0.337161
	ENSRNOG00000020762	Zfp260	3543.47	-0.151463	0.0686488	-2.20634	0.0273601	0.337161
	ENSRNOG00000018077	Gpat4	5498.73	-0.180264	0.081737	-2.20542	0.0274248	0.337676
	ENSRNOG00000014061	Dusp5	934.423	-0.582259	0.264085	-2.20481	0.0274672	0.337676
	ENSRNOG00000016366	Colec12	592.922	-0.614056	0.278646	-2.20371	0.0275447	0.337676
	ENSRNOG00000008055	Ccne2	177.417	-0.3954	0.179442	-2.20349	0.0275599	0.337676
	ENSRNOG00000006532	H3f3a	10803	-0.23559	0.106921	-2.2034	0.0275667	0.337676
	ENSRNOG00000018413	Per3	1303.83	0.24514	0.11126	2.20331	0.0275727	0.337676
	ENSRNOG00000012091	Ppa2	881.504	0.206919	0.0939428	2.2026	0.0276227	0.337676
	ENSRNOG00000065341		34.4783	-1.51527	0.688026	-2.20234	0.0276413	0.337676
	ENSRNOG00000017045	Zdhhc1	824.731	0.229129	0.104066	2.20176	0.0276822	0.337676
	ENSRNOG00000011589	Camk2d	1847.75	0.350101	0.159013	2.2017	0.0276862	0.337676
	ENSRNOG00000001252	Chst12	767.038	0.304888	0.138479	2.20169	0.027687	0.337676
	ENSRNOG00000013492	Cap1	18173	-0.161976	0.0735754	-2.2015	0.0277005	0.337676
	ENSRNOG00000008534	Dusp15	1421.73	0.342041	0.155371	2.20144	0.027705	0.337676
	ENSRNOG00000002960	Ndp	1300.06	-0.149219	0.0678052	-2.2007	0.0277574	0.337676
	ENSRNOG00000032463	Rap1a	2394.56	-0.169575	0.077077	-2.20008	0.0278014	0.337676
	ENSRNOG00000001884	Ranbp1	4950.4	-0.189889	0.0863124	-2.20002	0.0278055	0.337676
	ENSRNOG00000028390	Hhipl1	1601.51	0.278207	0.126472	2.19974	0.0278251	0.337676
	ENSRNOG00000002890	Slc9c2	2211.76	-0.279346	0.127	-2.19958	0.0278367	0.337676
	ENSRNOG00000018781	Map1s	4630.68	0.239958	0.109094	2.19955	0.0278388	0.337676
	ENSRNOG00000015294	Paxx	946.29	0.271506	0.123442	2.19947	0.0278445	0.337676
	ENSRNOG00000006048	Ezh2	236.047	-0.339361	0.154324	-2.19902	0.0278762	0.337791
	ENSRNOG00000008744	Cops2	4049.37	-0.147997	0.0673126	-2.19865	0.0279026	0.337843
	ENSRNOG00000033593	Osbpl9	2705.23	-0.273125	0.124262	-2.19797	0.027951	0.338161
	ENSRNOG00000006146	Trim54	120.889	0.366259	0.166679	2.1974	0.0279922	0.33839
	ENSRNOG00000009296	Snapc1	850.614	-0.173556	0.0790126	-2.19656	0.0280517	0.338525
	ENSRNOG00000009414	Creld1	5413.68	-0.205693	0.0936458	-2.1965	0.0280558	0.338525
	ENSRNOG00000064238	Rimklb	1958.43	-0.308881	0.140639	-2.19627	0.0280727	0.338525
	ENSRNOG00000010550	Trappc3	4307.13	-0.182166	0.0829537	-2.196	0.0280921	0.338525
	ENSRNOG00000065289	LOC120094954	2005.7	0.418375	0.190654	2.19442	0.0282052	0.33962
	ENSRNOG00000027514	Ube2m	6506.15	0.139825	0.0637627	2.1929	0.0283149	0.340034
	ENSRNOG00000003207	Fmnl1	7442.08	0.218097	0.0994607	2.19279	0.0283222	0.340034
	ENSRNOG00000015332	Thoc1	695.549	-0.221066	0.100824	-2.19259	0.0283368	0.340034
	ENSRNOG00000051948	Hcfc1	12623.3	0.211603	0.0965121	2.1925	0.0283432	0.340034
	ENSRNOG00000061058	Csde1	17217	-0.155114	0.070751	-2.19239	0.0283511	0.340034
	ENSRNOG00000012718	Zfp451	3377.34	-0.169492	0.077349	-2.19126	0.0284328	0.34052
	ENSRNOG00000018294	Hspa5	23155.1	-0.230887	0.105397	-2.19064	0.0284778	0.34052
	ENSRNOG00000027646	Pop4	857.153	-0.197245	0.0900406	-2.19062	0.0284791	0.34052
	ENSRNOG00000001700	Whrn	3025.08	0.347771	0.158776	2.19033	0.0285006	0.34052
	ENSRNOG00000019936	Anapc15	1145.86	-0.202589	0.0924941	-2.19029	0.0285031	0.34052
	ENSRNOG00000017890	Crhbp	410.956	-0.772947	0.353082	-2.18914	0.0285866	0.340969
	ENSRNOG00000013972	Pef1	1747.12	0.262468	0.11991	2.18888	0.0286055	0.340969
	ENSRNOG00000014287	Stk11	4176.72	-0.10481	0.0478892	-2.18859	0.0286265	0.340969
	ENSRNOG00000013816	Cmas	5108.54	-0.203995	0.0932132	-2.18848	0.0286346	0.340969
	ENSRNOG00000055499	Grid1	3925.8	0.195072	0.0891457	2.18823	0.0286525	0.340969
	ENSRNOG00000009006	Ccdc47	15417.2	-0.185221	0.084684	-2.1872	0.0287278	0.341599
	ENSRNOG00000064312		606.077	-0.237354	0.108592	-2.18574	0.0288348	0.342345
	ENSRNOG00000051498	Prpf6	6079.58	-0.157634	0.0721312	-2.18538	0.0288609	0.342345
	ENSRNOG00000020161	Zbtb7a	7206.29	0.176586	0.0808039	2.18536	0.0288626	0.342345
	ENSRNOG00000007030	Epha7	11405.3	-0.394785	0.180681	-2.18498	0.0288901	0.342345
	ENSRNOG00000011475	Srcin1	22888.7	0.201442	0.0922009	2.18481	0.0289027	0.342345
	ENSRNOG00000048736	Mllt1	4323.47	0.244115	0.111755	2.18438	0.0289342	0.342451
	ENSRNOG00000057102	Pafah1b2	9471.48	-0.132311	0.0605888	-2.18375	0.0289805	0.342734
	ENSRNOG00000007456	Calb1	2690.93	0.629357	0.288276	2.18318	0.0290229	0.342969
	ENSRNOG00000047287	Nucks1	10580.9	-0.22831	0.104595	-2.1828	0.0290502	0.343026
	ENSRNOG00000045764	Cxxc4	1395.21	0.25866	0.118539	2.18207	0.0291044	0.3434
	ENSRNOG00000047940	Mmp28	341.039	0.303705	0.139224	2.18141	0.0291532	0.343679
	ENSRNOG00000016849	Ppp2r5d	5347.05	0.180698	0.0828456	2.18114	0.0291731	0.343679
	ENSRNOG00000060816	LOC120095433	618.698	1.25598	0.575996	2.18054	0.0292178	0.34394
	ENSRNOG00000012360	Gtf2h1	2455.1	-0.184293	0.0845578	-2.1795	0.0292949	0.344582
	ENSRNOG00000019891	Sgta	8207.66	0.124828	0.0573003	2.17849	0.0293699	0.345124
	ENSRNOG00000039582	Cspg4b	276.989	0.624414	0.286666	2.17819	0.0293916	0.345124
	ENSRNOG00000018552	Slc25a38	1015.93	0.176015	0.0808166	2.17796	0.0294088	0.345124
	ENSRNOG00000019976	Spata24	144.561	-0.409955	0.188373	-2.1763	0.0295332	0.346131
	ENSRNOG00000005890	Serbp1	16201.5	-0.160541	0.0737712	-2.1762	0.02954	0.346131
	ENSRNOG00000014791	Peg3	46339.6	0.179168	0.0823681	2.17521	0.0296141	0.346607
	ENSRNOG00000017781	Dnajc7	7820.07	-0.175017	0.0804655	-2.17505	0.0296261	0.346607
	ENSRNOG00000063197	Atp6v1g1	6735.13	-0.163831	0.0753506	-2.17425	0.0296867	0.346976
	ENSRNOG00000048431	Nynrin	1643.2	0.209113	0.0961868	2.17403	0.0297031	0.346976
	ENSRNOG00000008039	Cul5	3170.77	-0.170366	0.0784043	-2.17292	0.0297862	0.347394
	ENSRNOG00000018273	Ncl	28100.2	-0.207493	0.0954907	-2.17291	0.0297873	0.347394
	ENSRNOG00000024128	Aco2	23186.1	0.0977736	0.0450077	2.17237	0.0298276	0.347394
	ENSRNOG00000067908	Gadl1	47.6031	-0.816868	0.376031	-2.17234	0.02983	0.347394
	ENSRNOG00000000108	Aga	1167.14	-0.266103	0.122516	-2.17199	0.0298567	0.34744
	ENSRNOG00000001419	Cldn15	32.614	0.64889	0.298829	2.17144	0.0298977	0.347652
	ENSRNOG00000002186	Nudt9	4433	-0.193585	0.0891827	-2.17066	0.0299569	0.348075
	ENSRNOG00000046493	Pnpo	3025.21	0.245327	0.113036	2.17034	0.0299814	0.348094
	ENSRNOG00000010922	Ppp2r1b	1450.54	-0.239936	0.110614	-2.16912	0.0300733	0.348604
	ENSRNOG00000049351	Nat8l	24610.9	0.228195	0.105206	2.16903	0.0300801	0.348604
	ENSRNOG00000011068	Papss2	962.881	-0.619881	0.28581	-2.16885	0.0300938	0.348604
	ENSRNOG00000033940	Adgrl4	586.81	-0.458302	0.211516	-2.16675	0.0302539	0.349441
	ENSRNOG00000024711	Sdk2	2533.31	0.344416	0.158965	2.16662	0.0302642	0.349441
	ENSRNOG00000064838		86.0636	-0.871875	0.402416	-2.1666	0.0302654	0.349441
	ENSRNOG00000002671	Nme2	10362.3	-0.172723	0.0797239	-2.16651	0.0302719	0.349441
	ENSRNOG00000021004	Rasip1	789.47	0.290743	0.134208	2.16637	0.0302829	0.349441
	ENSRNOG00000020776	Dhcr7	1306.23	0.209608	0.0967804	2.16581	0.0303257	0.349441
	ENSRNOG00000001352	Hectd4	38803.3	0.198078	0.0914592	2.16576	0.0303297	0.349441
	ENSRNOG00000017621	Spns1	2744.51	0.200728	0.0926937	2.16549	0.03035	0.349441
	ENSRNOG00000006340	Memo1	2269.93	-0.180018	0.0831447	-2.16512	0.0303787	0.349441
	ENSRNOG00000071176	Ndufa1	3932.39	-0.119226	0.0550722	-2.1649	0.0303952	0.349441
	ENSRNOG00000012828	Emg1	2206.67	-0.167938	0.0775943	-2.1643	0.030441	0.349499
	ENSRNOG00000017795	Hspbp1	3045.66	0.200473	0.0926295	2.16424	0.030446	0.349499
	ENSRNOG00000009063	Dnajc15	958.446	0.155302	0.0717812	2.16355	0.0304986	0.349839
	ENSRNOG00000012147	Nop14	1329.9	-0.14804	0.0684381	-2.16312	0.0305317	0.349876
	ENSRNOG00000042086	Rab26	1829.04	0.436482	0.201807	2.16286	0.0305517	0.349876
	ENSRNOG00000007686	Septin3	30022.1	-0.184705	0.0854083	-2.16262	0.0305706	0.349876
	ENSRNOG00000052564	Gpx3	350.461	0.870646	0.402693	2.16206	0.0306136	0.350106
	ENSRNOG00000006792	Cep57	1167.12	-0.210497	0.0974027	-2.1611	0.0306873	0.350686
	ENSRNOG00000012383	Ndufc2	5471.02	-0.221472	0.102505	-2.1606	0.0307265	0.350688
	ENSRNOG00000033581	AABR07044388.2	2956.64	0.353158	0.163483	2.16022	0.0307558	0.350688
	ENSRNOG00000014107	Omg	2566.15	0.255005	0.118046	2.16021	0.0307565	0.350688
	ENSRNOG00000062733	LOC102550011	183.384	-0.461565	0.213698	-2.15989	0.0307808	0.350703
	ENSRNOG00000018567	Slc20a1	6364.77	-0.314137	0.145499	-2.15903	0.030848	0.351207
	ENSRNOG00000048256	Fhip1a	154.677	0.924236	0.428334	2.15774	0.0309478	0.35208
	ENSRNOG00000020596	Dmac2	1508.1	0.171227	0.0794219	2.15592	0.0310902	0.353436
	ENSRNOG00000007338	Fbln2	1959.58	-0.573941	0.266255	-2.1556	0.0311147	0.353452
	ENSRNOG00000008870	Atf7ip	5840.08	0.194592	0.0902941	2.15509	0.0311549	0.353645
	ENSRNOG00000001926	Cldn1	122.516	1.17499	0.545359	2.15453	0.0311987	0.353752
	ENSRNOG00000005697	Slc6a11	7214.18	0.358027	0.166206	2.15412	0.0312311	0.353752
	ENSRNOG00000064360	LOC120094955	2006.33	0.415083	0.192701	2.15403	0.0312382	0.353752
	ENSRNOG00000023778	Gcnt2	403.243	-0.333302	0.154805	-2.15304	0.0313152	0.353752
	ENSRNOG00000013057	Prc1	342.992	-0.438884	0.203846	-2.15302	0.0313173	0.353752
	ENSRNOG00000048967	C9h6orf141	87.2446	-0.552968	0.256893	-2.15252	0.0313566	0.353752
	ENSRNOG00000023079	Nras	2157.43	-0.187948	0.0873194	-2.15242	0.0313642	0.353752
	ENSRNOG00000027860	Ggnbp2	4143.09	-0.19929	0.0925903	-2.15238	0.0313671	0.353752
	ENSRNOG00000047734	Chst2	31633.4	-0.228087	0.105973	-2.15231	0.031373	0.353752
	ENSRNOG00000003453	Lypd1	2281.26	0.295144	0.137154	2.15192	0.0314036	0.353773
	ENSRNOG00000027606	Neurl1b	1841.23	0.377334	0.175377	2.15156	0.031432	0.353773
	ENSRNOG00000007660	Fntb	2862.94	-0.217887	0.101279	-2.15135	0.0314485	0.353773
	ENSRNOG00000065514	Ubxn2a	277.03	-0.360492	0.167608	-2.15081	0.0314914	0.353773
	ENSRNOG00000015589	Smyd5	918.538	0.198718	0.0924018	2.15059	0.0315085	0.353773
	ENSRNOG00000008169	Slc24a2	36461.6	0.215003	0.0999839	2.15038	0.0315254	0.353773
	ENSRNOG00000036689	P4hb	8003.53	-0.194965	0.0907274	-2.14891	0.0316413	0.353773
	ENSRNOG00000064112	Arl5b	833.985	-0.33997	0.158209	-2.14886	0.0316453	0.353773
	ENSRNOG00000008277	Bag1	2287.78	-0.172997	0.0805163	-2.1486	0.0316665	0.353773
	ENSRNOG00000001203	Rrp1	4467.6	-0.235094	0.109454	-2.14789	0.0317225	0.353773
	ENSRNOG00000003889	Tbc1d15	1789.6	-0.141123	0.0657136	-2.14755	0.0317499	0.353773
	ENSRNOG00000003284	Epn3	569.792	0.571587	0.266177	2.14739	0.0317621	0.353773
	ENSRNOG00000019768	Ncoa4	3033.77	-0.135015	0.0628778	-2.14727	0.0317721	0.353773
	ENSRNOG00000016385	Gabrd	1486.67	0.548657	0.255533	2.1471	0.031785	0.353773
	ENSRNOG00000018158	Tmem181	2351.05	0.187152	0.087166	2.14708	0.0317871	0.353773
	ENSRNOG00000053060	Zfc3h1	3723.07	-0.204067	0.0950461	-2.14704	0.0317904	0.353773
	ENSRNOG00000010676	Smarce1	3815.98	-0.159323	0.0742114	-2.14689	0.0318024	0.353773
	ENSRNOG00000017556	Chrm4	1208.05	0.356108	0.165878	2.1468	0.0318088	0.353773
	ENSRNOG00000017852	Nars1	13723.8	-0.155306	0.0723459	-2.14672	0.0318154	0.353773
	ENSRNOG00000065968	Rn7sl1	2.97207e+06	0.334453	0.155943	2.14471	0.031976	0.355299
	ENSRNOG00000011157	Jak1	15871.2	-0.20405	0.0951605	-2.14427	0.0320113	0.355432
	ENSRNOG00000027099	Fbxl2	2466.45	0.20472	0.0954919	2.14384	0.0320455	0.355554
	ENSRNOG00000021823	Synb	57.374	0.816589	0.381175	2.1423	0.0321697	0.356258
	ENSRNOG00000047052	Clpp	1030.98	0.413626	0.193111	2.14191	0.032201	0.356258
	ENSRNOG00000017674	Ctcf	4190.86	-0.118392	0.0552766	-2.14181	0.0322085	0.356258
	ENSRNOG00000063649		169.627	-0.297198	0.138778	-2.14154	0.0322307	0.356258
	ENSRNOG00000067470		302.831	-0.339435	0.158535	-2.14107	0.0322683	0.356258
	ENSRNOG00000007687	Sema7a	11790.9	0.219032	0.102301	2.14106	0.032269	0.356258
	ENSRNOG00000010420	Sem1	2770.18	-0.230363	0.107597	-2.14097	0.0322761	0.356258
	ENSRNOG00000002376	Clasp1	9160.96	0.142339	0.0664906	2.14073	0.0322958	0.356258
	ENSRNOG00000027444	Nubpl	422.814	-0.348727	0.162971	-2.13982	0.0323697	0.356599
	ENSRNOG00000003890	Nap1l1	6912.24	-0.141541	0.0661476	-2.13977	0.0323735	0.356599
	ENSRNOG00000017832	Snx2	2274.63	-0.119246	0.0557614	-2.13851	0.0324753	0.357282
	ENSRNOG00000038933	Spcs3	3064.2	-0.216669	0.101324	-2.13839	0.0324852	0.357282
	ENSRNOG00000010682	Clcn3	14166	-0.184457	0.0862698	-2.13814	0.0325057	0.357282
	ENSRNOG00000015084	Necab2	5383.74	0.430257	0.20135	2.13687	0.0326087	0.357956
	ENSRNOG00000011857	Mtpn	23506.1	-0.193987	0.090788	-2.1367	0.0326222	0.357956
	ENSRNOG00000031706	RGD1563601	2390.3	0.118391	0.0554129	2.13652	0.0326374	0.357956
	ENSRNOG00000064162	LOC120095476	2008.3	0.414843	0.194206	2.13609	0.0326718	0.358075
	ENSRNOG00000053923	Thap12	2426.59	-0.145848	0.0683059	-2.13522	0.0327434	0.358603
	ENSRNOG00000063354		80.1064	0.480836	0.225296	2.13424	0.0328233	0.359119
	ENSRNOG00000039567	Trmt10c	1191.83	-0.235268	0.110244	-2.13406	0.0328377	0.359119
	ENSRNOG00000065511	Cacng2	1606.59	0.20959	0.0982582	2.13305	0.0329205	0.359537
	ENSRNOG00000034093	Hsc70-ps1	113.582	-0.512498	0.240268	-2.13302	0.032923	0.359537
	ENSRNOG00000017417	Gabarap	7922.68	-0.158129	0.0741481	-2.13261	0.0329565	0.359646
	ENSRNOG00000008924	Arhgef12	19856.4	-0.126166	0.0591762	-2.13203	0.0330043	0.35991
	ENSRNOG00000012051	Ncaph	49.841	-0.864469	0.405537	-2.13166	0.0330345	0.359982
	ENSRNOG00000003099	Ubqln2	10095.8	0.292214	0.137181	2.13014	0.03316	0.361067
	ENSRNOG00000024793	Kctd21	804.137	0.360202	0.169125	2.1298	0.0331884	0.361067
	ENSRNOG00000050469	Gng11	377.033	-0.405987	0.190662	-2.12936	0.0332245	0.361067
	ENSRNOG00000049988	Mbtd1	1344.8	-0.192645	0.0904848	-2.12903	0.0332521	0.361067
	ENSRNOG00000066495	LOC120095479	1660.81	1.57394	0.739277	2.12902	0.0332524	0.361067
	ENSRNOG00000057823	Ubc	26613.6	0.250544	0.1177	2.12867	0.033282	0.361098
	ENSRNOG00000023008	Fam131c	374.688	0.480631	0.225827	2.12831	0.0333111	0.361098
	ENSRNOG00000025629	Prpf3	1274.41	-0.152367	0.0716037	-2.12792	0.0333439	0.361098
	ENSRNOG00000059408	Prr12	10737.3	0.228519	0.107403	2.12768	0.033364	0.361098
	ENSRNOG00000004091	Cwc25	941.526	-0.28655	0.134686	-2.12754	0.0333753	0.361098
	ENSRNOG00000050206	Shank2	19416.7	0.200119	0.0940729	2.12727	0.0333973	0.361098
	ENSRNOG00000003496	Tbc1d9	5756.57	0.144033	0.06773	2.12657	0.0334555	0.361471
	ENSRNOG00000060429	Zfp446	687.075	-0.239942	0.112868	-2.12586	0.0335147	0.361624
	ENSRNOG00000003599	Utp3	1969.17	-0.222802	0.104816	-2.12564	0.0335333	0.361624
	ENSRNOG00000002318	Limch1	12610.1	-0.139333	0.0655514	-2.12555	0.0335407	0.361624
	ENSRNOG00000018630	LOC108351137	74396.8	0.226137	0.106444	2.12446	0.0336315	0.362346
	ENSRNOG00000024221	Mettl24	52.3326	-1.52601	0.718448	-2.12404	0.0336666	0.362468
	ENSRNOG00000011100	LOC120096281	1029.72	-0.36029	0.169658	-2.12362	0.0337017	0.362544
	ENSRNOG00000000054	Abhd8	13412.3	0.263518	0.12411	2.12326	0.0337322	0.362544
	ENSRNOG00000028085	Tmem255a	1524.87	0.346099	0.163043	2.12275	0.0337751	0.362544
	ENSRNOG00000048118	LOC108348276	681.741	-0.157172	0.0740491	-2.12254	0.0337924	0.362544
	ENSRNOG00000010526	Dennd1a	3402.48	0.233999	0.110291	2.12164	0.0338676	0.362544
	ENSRNOG00000011981	Slc39a13	1721.1	0.194181	0.0915246	2.12162	0.0338693	0.362544
	ENSRNOG00000014625	Atp5f1d	6635.37	0.277608	0.130855	2.1215	0.03388	0.362544
	ENSRNOG00000012957	Sh3glb1	2480.21	-0.195165	0.0919957	-2.12146	0.0338834	0.362544
	ENSRNOG00000051372	Mycn	413.205	0.460954	0.217287	2.12141	0.0338875	0.362544
	ENSRNOG00000002275	Fip1l1	3916.38	-0.141489	0.0667167	-2.12075	0.0339429	0.3626
	ENSRNOG00000021151	Ppp1r14b	1295.9	-0.185652	0.0875435	-2.12069	0.0339483	0.3626
	ENSRNOG00000055251	Prtg	183.008	0.514635	0.242695	2.1205	0.033964	0.3626
	ENSRNOG00000004846	Atp6v1c1	12586.5	-0.174451	0.0822899	-2.11996	0.0340094	0.362774
	ENSRNOG00000027410	Ccdc125	171.302	-0.465026	0.219379	-2.11974	0.0340279	0.362774
	ENSRNOG00000014509	Sacs	11094.1	0.188698	0.0890506	2.119	0.0340902	0.362937
	ENSRNOG00000020016	LOC100361543	2933.9	0.135701	0.0640402	2.119	0.0340908	0.362937
	ENSRNOG00000000321	Cd24	3608.66	-0.295146	0.139331	-2.11831	0.0341488	0.363203
	ENSRNOG00000019456	Kars1	4722.82	-0.118833	0.0561027	-2.11814	0.0341634	0.363203
	ENSRNOG00000027849	Wipf2	3046.63	0.286648	0.13539	2.1172	0.0342427	0.36369
	ENSRNOG00000020893	Snx27	10901.1	-0.0840027	0.0396794	-2.11704	0.0342569	0.36369
	ENSRNOG00000013594	Acp2	1321.94	0.285378	0.134849	2.11627	0.0343215	0.364122
	ENSRNOG00000042179	Cfap20	1374.25	0.286766	0.135564	2.11535	0.0343999	0.364427
	ENSRNOG00000012014	Fhip2b	2251.25	0.150585	0.0711894	2.11527	0.0344066	0.364427
	ENSRNOG00000010633	Acsl1	3381.51	-0.129917	0.0614306	-2.11486	0.0344417	0.364427
	ENSRNOG00000009245	Exosc2	1179.79	-0.291545	0.137858	-2.11481	0.0344457	0.364427
	ENSRNOG00000057162	RGD1564409	95.1433	1.09079	0.51587	2.11446	0.0344757	0.364491
	ENSRNOG00000067239	Ppm1l	6772.33	0.168121	0.0795352	2.1138	0.0345325	0.36484
	ENSRNOG00000001227	Adarb1	21482.3	0.35628	0.168611	2.11303	0.0345985	0.365284
	ENSRNOG00000019302	Stx4	2395.36	-0.205179	0.0971298	-2.11242	0.0346502	0.365576
	ENSRNOG00000019959	Kcnc3	13294.7	0.323067	0.152964	2.11204	0.0346827	0.365666
	ENSRNOG00000051720	Nudc	7654.93	-0.154598	0.0732116	-2.11166	0.0347152	0.365756
	ENSRNOG00000068389	LOC120095478	2006.85	0.415853	0.197024	2.11067	0.0348004	0.365894
	ENSRNOG00000001163	Srsf9	902.51	-0.211761	0.100336	-2.11052	0.0348134	0.365894
	ENSRNOG00000051480	Fxr1	4693.53	-0.134121	0.0635515	-2.11043	0.034821	0.365894
	ENSRNOG00000009104	Fnip1	4323.62	-0.105674	0.0500744	-2.11034	0.0348289	0.365894
	ENSRNOG00000003195	Caskin1	14168.3	0.204	0.0966772	2.11012	0.0348482	0.365894
	ENSRNOG00000010706	Ccdc117	857.033	-0.295559	0.140108	-2.10951	0.034901	0.365931
	ENSRNOG00000010610	Hpgd	132.912	-0.674998	0.319991	-2.10942	0.0349079	0.365931
	ENSRNOG00000018371	Tubb6	357.976	-0.798479	0.378562	-2.10924	0.0349237	0.365931
	ENSRNOG00000068504	LOC120095477	2009.08	0.413125	0.195931	2.10853	0.0349856	0.366328
	ENSRNOG00000002218	Stbd1	200.734	-0.588225	0.279072	-2.10779	0.0350491	0.366334
	ENSRNOG00000018129	Ndufab1	1861.92	0.303217	0.143857	2.10777	0.0350508	0.366334
	ENSRNOG00000008598	Btbd7	2260.92	-0.174617	0.0828586	-2.10741	0.0350818	0.366334
	ENSRNOG00000061499	Prkag1	32863.7	0.217208	0.103088	2.10702	0.0351162	0.366334
	ENSRNOG00000029068	Wdr44	1641.34	-0.175999	0.0835301	-2.10701	0.0351168	0.366334
	ENSRNOG00000059705	Elmo1	3309.97	0.36756	0.174484	2.10655	0.0351565	0.366334
	ENSRNOG00000056135	Tsc22d3	3396.88	0.263423	0.125062	2.10635	0.0351744	0.366334
	ENSRNOG00000004686	Spop	9678.37	-0.172742	0.0820195	-2.1061	0.0351953	0.366334
	ENSRNOG00000019381	Eri3	5141.3	0.163143	0.0774649	2.10602	0.0352022	0.366334
	ENSRNOG00000000665	Pitpnb	5514.54	-0.180454	0.0857469	-2.10449	0.0353356	0.367152
	ENSRNOG00000018164	Spcs2	4569.37	-0.170582	0.0810608	-2.10437	0.0353458	0.367152
	ENSRNOG00000011008	Bet1	647.549	-0.213543	0.101496	-2.10395	0.0353824	0.367152
	ENSRNOG00000006487	Casp8ap2	1635.47	-0.151133	0.0718529	-2.10337	0.0354333	0.367152
	ENSRNOG00000003206	Actr3	19103.1	-0.247237	0.117577	-2.10277	0.035486	0.367152
	ENSRNOG00000015840	Hsd17b4	4894.45	-0.17831	0.0848225	-2.10216	0.0355396	0.367152
	ENSRNOG00000009760	Palm	11623.2	-0.210457	0.100128	-2.10189	0.035563	0.367152
	ENSRNOG00000008484	Pdcl	1821.15	-0.299772	0.14263	-2.10175	0.0355754	0.367152
	ENSRNOG00000018683	Dock1	3540.69	-0.124285	0.0591356	-2.10169	0.0355801	0.367152
	ENSRNOG00000018604	Tufm	4309.82	-0.136255	0.0648318	-2.10167	0.0355826	0.367152
	ENSRNOG00000016997	Bnip5	75.3847	0.513884	0.244521	2.10159	0.035589	0.367152
	ENSRNOG00000062648		95.648	-1.21628	0.578777	-2.10147	0.0355993	0.367152
	ENSRNOG00000009034	Tdrd3	1582.47	-0.147446	0.0701642	-2.10143	0.0356028	0.367152
	ENSRNOG00000008629	Secisbp2l	19883.5	-0.11682	0.0555949	-2.10126	0.0356178	0.367152
	ENSRNOG00000007141	Preb	2480.76	-0.128337	0.0610853	-2.10095	0.0356454	0.367189
	ENSRNOG00000057645	Micb	55.1427	1.00372	0.477864	2.10043	0.0356915	0.367386
	ENSRNOG00000001136	Pebp1	19174.9	0.185727	0.0884335	2.10018	0.0357128	0.367386
	ENSRNOG00000058179	Metazoa_SRP	1687.21	-0.286279	0.136358	-2.09947	0.0357758	0.367787
	ENSRNOG00000033741	Ankrd34a	4687.05	0.194928	0.0928758	2.09881	0.0358341	0.368031
	ENSRNOG00000018808	Vip	429.071	0.299487	0.142708	2.0986	0.0358524	0.368031
	ENSRNOG00000056128	AABR07064719.2	2439.71	-0.242725	0.115673	-2.09838	0.035872	0.368031
	ENSRNOG00000016834	Wdr37	4505.37	-0.138428	0.0659776	-2.0981	0.0358965	0.368035
	ENSRNOG00000021223	Ptpra	12654.2	-0.120237	0.0573392	-2.09694	0.0359988	0.368627
	ENSRNOG00000007356	Chmp3	6147.65	-0.209984	0.10014	-2.0969	0.0360025	0.368627
	ENSRNOG00000002258	Tmem150c	4526.44	0.281702	0.134409	2.09586	0.0360949	0.369125
	ENSRNOG00000021158	Nudt22	315.545	0.252751	0.120598	2.0958	0.0360995	0.369125
	ENSRNOG00000064521	LOC102548682	440.495	0.344862	0.16462	2.09489	0.0361804	0.369704
	ENSRNOG00000026754	Usp47	10516	-0.152319	0.0727224	-2.09452	0.0362135	0.369792
	ENSRNOG00000005884	Emc7	3215.63	-0.133399	0.0636976	-2.09425	0.0362374	0.369792
	ENSRNOG00000024112	Dgkq	1981.51	0.153078	0.0731326	2.09316	0.0363351	0.370062
	ENSRNOG00000013729	RGD1306271	7393.24	0.28209	0.134787	2.09286	0.0363614	0.370062
	ENSRNOG00000004927	Supt7l	515.788	0.240549	0.114952	2.0926	0.0363846	0.370062
	ENSRNOG00000014961	Pdpn	1512.21	-0.52728	0.251975	-2.09259	0.0363858	0.370062
	ENSRNOG00000011980	Lrrc7	9266.3	0.226495	0.108255	2.09223	0.0364184	0.370062
	ENSRNOG00000016695	Mmp2	530.06	-0.282794	0.135192	-2.0918	0.0364564	0.370062
	ENSRNOG00000003018	Olfml2b	1168.23	-0.330328	0.157944	-2.09143	0.0364898	0.370062
	ENSRNOG00000062400	Nsrp1	1738.38	-0.155094	0.0741585	-2.09139	0.0364932	0.370062
	ENSRNOG00000032677	Tssc4	21684.9	-0.242371	0.115894	-2.09131	0.0365001	0.370062
	ENSRNOG00000002462	B9d1	650.371	0.245018	0.117179	2.09097	0.0365305	0.370062
	ENSRNOG00000065902	LOC102549789	916.411	0.22671	0.108423	2.09097	0.0365307	0.370062
	ENSRNOG00000001232	Slc19a1	420.13	0.38838	0.185799	2.09032	0.0365891	0.370407
	ENSRNOG00000065736	6330411D24Rik	29.2246	0.730945	0.349817	2.0895	0.0366623	0.370773
	ENSRNOG00000031092	Rock1	2445.89	-0.147567	0.0706271	-2.08938	0.0366738	0.370773
	ENSRNOG00000015668	Ccl19	35.1338	0.951562	0.455551	2.08881	0.0367245	0.370999
	ENSRNOG00000015655	Ptgfrn	2160.47	0.232138	0.111146	2.08859	0.0367448	0.370999
	ENSRNOG00000008663	Nat10	1426.93	0.149191	0.0714556	2.08789	0.0368078	0.371226
	ENSRNOG00000014619	Dhx38	3140.32	-0.145075	0.0694896	-2.08773	0.0368226	0.371226
	ENSRNOG00000020950	Syvn1	3292.92	0.245376	0.117544	2.08753	0.0368403	0.371226
	ENSRNOG00000011586	Ccnl1	598.539	-0.281617	0.134951	-2.08681	0.036905	0.371577
	ENSRNOG00000056462	Tmf1	7183.61	-0.10999	0.0527149	-2.0865	0.036933	0.371577
	ENSRNOG00000065110		102.859	-0.876751	0.420248	-2.08627	0.0369542	0.371577
	ENSRNOG00000010024	Cyb5r4	1266.68	-0.149123	0.0714851	-2.08607	0.0369726	0.371577
	ENSRNOG00000012297	Marchf8	4004.14	-0.198811	0.0953229	-2.08566	0.0370093	0.371603
	ENSRNOG00000016334	Ptbp3	1628.91	-0.316509	0.151766	-2.0855	0.0370239	0.371603
	ENSRNOG00000028939	LOC108348980	51.7873	0.722442	0.346508	2.08492	0.0370766	0.371887
	ENSRNOG00000001789	Zfp148	5738.32	-0.118549	0.0568907	-2.0838	0.037178	0.37266
	ENSRNOG00000026807	Ttc41	113.005	0.609803	0.292741	2.08308	0.0372438	0.373074
	ENSRNOG00000012594	Sugt1	1296.16	0.16508	0.0792615	2.08273	0.037276	0.373151
	ENSRNOG00000059491	Fgd4	2321.36	-0.152779	0.0733915	-2.0817	0.0373696	0.373844
	ENSRNOG00000053640	Kcng2	1712.85	0.472297	0.226923	2.08131	0.0374056	0.373958
	ENSRNOG00000031827	Arih2	3752.34	-0.136027	0.0653744	-2.08074	0.0374573	0.374229
	ENSRNOG00000038140	Nsd2	4561.27	-0.184491	0.0887006	-2.07993	0.0375323	0.374346
	ENSRNOG00000006844	Dnajc14	5530.76	-0.162209	0.0779958	-2.07972	0.0375512	0.374346
	ENSRNOG00000007851	Psma3	3185.47	-0.147516	0.0709546	-2.07902	0.0376152	0.374346
	ENSRNOG00000059714	Hsp90aa1	61701.5	-0.168001	0.0808094	-2.07898	0.037619	0.374346
	ENSRNOG00000016611	Hras	6088.26	-0.157126	0.0755794	-2.07896	0.0376213	0.374346
	ENSRNOG00000014440	Josd1	3031.66	-0.167563	0.0806189	-2.07845	0.0376677	0.374346
	ENSRNOG00000000437	Agpat1	7868.3	0.23197	0.11163	2.07803	0.0377063	0.374346
	ENSRNOG00000003908	Cep128	961.582	-0.254642	0.122551	-2.07785	0.037723	0.374346
	ENSRNOG00000001249	Col6a1	1285.19	-0.443232	0.213314	-2.07784	0.0377245	0.374346
	ENSRNOG00000008746	Dtd1	4247.92	-0.277638	0.133669	-2.07706	0.0377961	0.374346
	ENSRNOG00000020038	Chpf	6544.64	0.255874	0.123199	2.07691	0.0378097	0.374346
	ENSRNOG00000009857	Ftsj3	2422.15	-0.202533	0.0975273	-2.07668	0.0378314	0.374346
	ENSRNOG00000012386	Zbtb38	6820.38	0.120958	0.0582582	2.07623	0.0378723	0.374346
	ENSRNOG00000020857	Ppfia1	4198.04	-0.123031	0.0592602	-2.07611	0.0378841	0.374346
	ENSRNOG00000005956	Erich5	504.54	-0.548708	0.264299	-2.07609	0.0378858	0.374346
	ENSRNOG00000023393	Nup214	4645.7	0.204828	0.0986777	2.07572	0.0379194	0.374346
	ENSRNOG00000001049	Tpt1	22134.2	-0.250611	0.120737	-2.07568	0.0379237	0.374346
	ENSRNOG00000010635	Igfbp4	3435.51	-0.572959	0.276037	-2.07566	0.0379258	0.374346
	ENSRNOG00000058317	Pnck	1919.75	0.371271	0.178893	2.07538	0.0379513	0.374346
	ENSRNOG00000061526	Rsph6a	136.692	0.439524	0.211803	2.07515	0.0379723	0.374346
	ENSRNOG00000016087	Zmat2	8351.88	-0.164285	0.0791726	-2.07502	0.0379842	0.374346
	ENSRNOG00000006050	Med19	798.034	0.186249	0.0897753	2.07462	0.0380221	0.374477
	ENSRNOG00000018163	Ipcef1	1942.54	0.365982	0.176451	2.07413	0.0380668	0.374675
	ENSRNOG00000017914	Cavin3	914.425	-0.358026	0.17269	-2.07323	0.0381508	0.375035
	ENSRNOG00000046479	Chaf1a	1222.4	-0.250215	0.120704	-2.07297	0.0381752	0.375035
	ENSRNOG00000012734	Dcun1d1	2435.42	-0.168168	0.0811505	-2.0723	0.0382373	0.375035
	ENSRNOG00000018812	Rpp25	282.32	0.327091	0.157845	2.07222	0.0382447	0.375035
	ENSRNOG00000011262	Bicra	2212.44	0.368821	0.178	2.07203	0.0382623	0.375035
	ENSRNOG00000048738	Hdac6	4360.62	0.096556	0.0466203	2.07111	0.0383482	0.375035
	ENSRNOG00000065330	Mrgpre	1194.71	0.400499	0.193499	2.06977	0.0384741	0.375035
	ENSRNOG00000026114	Ap5b1	903.032	0.256622	0.123994	2.06963	0.0384866	0.375035
	ENSRNOG00000009568	Hdac1	2094.8	-0.156312	0.0755335	-2.06944	0.0385052	0.375035
	ENSRNOG00000015906	Tgif1	208.548	-0.442054	0.213611	-2.06944	0.0385052	0.375035
	ENSRNOG00000033110	Svep1	1133.51	0.53214	0.257146	2.06941	0.0385077	0.375035
	ENSRNOG00000000942	Pan3	2389.25	-0.133968	0.0647404	-2.06931	0.0385168	0.375035
	ENSRNOG00000005261	Fbxl5	3186.02	-0.140676	0.0679861	-2.06919	0.0385279	0.375035
	ENSRNOG00000065288	Tmem200b	117.106	-0.485835	0.234803	-2.06911	0.0385355	0.375035
	ENSRNOG00000009220	Tmem17	438.774	0.2055	0.0993358	2.06875	0.03857	0.375035
	ENSRNOG00000015925	Zfp131	2013.34	-0.189496	0.0916045	-2.06863	0.0385804	0.375035
	ENSRNOG00000008790	Gdap1l1	2399.26	0.152361	0.0736531	2.06863	0.0385805	0.375035
	ENSRNOG00000031643	Dchs1	4102.55	0.181603	0.0877945	2.0685	0.0385928	0.375035
	ENSRNOG00000020374	Pgap6	762.203	0.217539	0.105168	2.0685	0.0385934	0.375035
	ENSRNOG00000030101	Traip	253.121	0.524602	0.253629	2.06839	0.0386036	0.375035
	ENSRNOG00000043053	Zfp639	647.51	0.167287	0.0808847	2.06822	0.0386196	0.375035
	ENSRNOG00000070777	P2ry4	936.263	-0.224847	0.108744	-2.06767	0.0386712	0.37505
	ENSRNOG00000008625	Rimkla	1056.42	0.285206	0.137948	2.06748	0.0386888	0.37505
	ENSRNOG00000005437	Rida	1955.63	-0.362793	0.175513	-2.06705	0.0387295	0.37505
	ENSRNOG00000001080	Arl6ip4	3012.15	-0.206331	0.0998251	-2.06692	0.0387415	0.37505
	ENSRNOG00000031965	Impdh2	1085.28	-0.277379	0.134201	-2.0669	0.038744	0.37505
	ENSRNOG00000026474	Cad	2503.3	0.169304	0.081933	2.06638	0.0387931	0.375226
	ENSRNOG00000004864	Prpf40a	3383.73	-0.215219	0.104197	-2.06549	0.0388765	0.375226
	ENSRNOG00000024647	Ppp4r2	4985.32	-0.166267	0.0805014	-2.06539	0.038886	0.375226
	ENSRNOG00000026059	Paqr6	1185.48	0.350106	0.169513	2.06537	0.0388879	0.375226
	ENSRNOG00000014331	Zfp717	3392.33	-0.171838	0.0832033	-2.06527	0.038897	0.375226
	ENSRNOG00000009802	Fam124a	569.9	0.34631	0.167693	2.06514	0.0389097	0.375226
	ENSRNOG00000015654	Ghr	510.895	0.267633	0.129647	2.06432	0.0389871	0.375563
	ENSRNOG00000011238	Tiparp	1023.1	-0.509657	0.246897	-2.06425	0.038994	0.375563
	ENSRNOG00000029938	Pik3c2b	3007.81	0.262217	0.127056	2.0638	0.0390371	0.375741
	ENSRNOG00000024065	Zfp575	407.065	0.550292	0.266819	2.06242	0.0391678	0.376429
	ENSRNOG00000018822	Slc5a5	209.069	0.59616	0.289083	2.06225	0.0391842	0.376429
	ENSRNOG00000006261	Papolg	1273.32	-0.164347	0.0796948	-2.06221	0.0391878	0.376429
	ENSRNOG00000060810	LOC120103283	52.9146	0.921549	0.446929	2.06196	0.0392116	0.376429
	ENSRNOG00000013850	Hes5	470.84	0.458707	0.222485	2.06175	0.0392319	0.376429
	ENSRNOG00000017669	Chd1l	485.499	0.602401	0.292243	2.0613	0.0392742	0.376515
	ENSRNOG00000066378		1047.72	0.197022	0.095589	2.06113	0.0392902	0.376515
	ENSRNOG00000019892	Lrrfip1	3765.85	-0.223911	0.108681	-2.06025	0.0393742	0.377083
	ENSRNOG00000007057	Csmd2	4203.66	0.357553	0.173586	2.0598	0.0394176	0.377262
	ENSRNOG00000000105	Cplx2	52626.3	-0.160182	0.0777958	-2.059	0.0394942	0.377362
	ENSRNOG00000004679	Fign	205.803	0.653754	0.31752	2.05894	0.0395002	0.377362
	ENSRNOG00000062825	Zfp319	2651.47	0.221116	0.107394	2.05892	0.0395023	0.377362
	ENSRNOG00000015718	RGD1307461	317.584	0.262615	0.127573	2.05855	0.0395372	0.377459
	ENSRNOG00000011488	Sergef	3873.47	-0.313246	0.152277	-2.05709	0.039678	0.378473
	ENSRNOG00000015413	Qpctl	1074.71	0.188407	0.0915964	2.05693	0.0396934	0.378473
	ENSRNOG00000027136	Spast	3046.22	-0.137828	0.0670286	-2.05625	0.0397582	0.378473
	ENSRNOG00000051993	Gdf10	333.053	1.24647	0.606254	2.05601	0.0397813	0.378473
	ENSRNOG00000008015	Fos	732.12	-1.13141	0.550552	-2.05505	0.0398743	0.378473
	ENSRNOG00000017954	Prelid3a	610.216	0.253086	0.123176	2.05467	0.0399112	0.378473
	ENSRNOG00000015220	Crtac1	3430.47	0.350562	0.170633	2.05447	0.0399298	0.378473
	ENSRNOG00000000044	Tmem175	1494.99	0.18681	0.0909347	2.05433	0.0399434	0.378473
	ENSRNOG00000008364	Cat	3031.68	0.158909	0.0773607	2.05413	0.0399632	0.378473
	ENSRNOG00000020255	Sars1	11247.8	-0.152132	0.0740616	-2.05412	0.0399636	0.378473
	ENSRNOG00000009514	Mme	188.944	0.401855	0.195647	2.05398	0.0399778	0.378473
	ENSRNOG00000020915	Setd2	7062	-0.102662	0.0499834	-2.05392	0.0399832	0.378473
	ENSRNOG00000014274	Trit1	794.189	-0.176448	0.0859083	-2.05391	0.039984	0.378473
	ENSRNOG00000014419	Brd7	3726.06	-0.168369	0.0819773	-2.05385	0.0399907	0.378473
	ENSRNOG00000021463	Ppara	242.628	0.377759	0.183955	2.05353	0.0400207	0.378522
	ENSRNOG00000018586	Retreg2	12231.2	0.196089	0.0955102	2.05307	0.0400658	0.378714
	ENSRNOG00000019817	Ddx28	559.046	0.187952	0.0915731	2.05248	0.0401234	0.378936
	ENSRNOG00000005673	Runx1t1	1414.55	0.365599	0.178156	2.05212	0.0401576	0.378936
	ENSRNOG00000056753	Hectd2	1294.34	-0.475465	0.231725	-2.05185	0.040184	0.378936
	ENSRNOG00000000481	Cuta	1751.84	0.249342	0.121536	2.05159	0.0402096	0.378936
	ENSRNOG00000054118	Tpgs2	2337.21	-0.146648	0.0714891	-2.05134	0.0402339	0.378936
	ENSRNOG00000023020	Fdx2	1482.85	0.231743	0.112974	2.05129	0.0402383	0.378936
	ENSRNOG00000019295	Rab12	3844.34	-0.166674	0.0812827	-2.05055	0.0403107	0.379349
	ENSRNOG00000032048	Zfp462	4883.79	0.274391	0.133884	2.04947	0.0404159	0.379349
	ENSRNOG00000070170	Zfp46	4544.12	-0.472865	0.230757	-2.04919	0.0404438	0.379349
	ENSRNOG00000016398	Clstn1	84728.2	0.143184	0.0698762	2.04912	0.0404507	0.379349
	ENSRNOG00000013232	Nr6a1	194.255	0.274843	0.134138	2.04896	0.0404658	0.379349
	ENSRNOG00000014584	Odf2	2909.98	-0.155436	0.0758641	-2.04887	0.0404748	0.379349
	ENSRNOG00000017265	Tmem131	4159.99	0.24273	0.118481	2.0487	0.0404919	0.379349
	ENSRNOG00000013320	RGD1561916	159.941	0.521992	0.254826	2.04843	0.0405179	0.379349
	ENSRNOG00000016352	Cbfa2t2	4368.16	0.162955	0.0795517	2.04841	0.0405199	0.379349
	ENSRNOG00000012073	Abhd14b	596.837	0.311513	0.152093	2.04817	0.0405433	0.379349
	ENSRNOG00000010838	Araf	2127.32	0.166757	0.0814226	2.04804	0.0405557	0.379349
	ENSRNOG00000011422	Atmin	4033.42	0.134904	0.0658869	2.04751	0.0406082	0.379397
	ENSRNOG00000062661	LOC102550944	75.5883	0.53524	0.261433	2.04733	0.0406259	0.379397
	ENSRNOG00000002276	Phf6	1361.93	-0.141438	0.0690874	-2.04723	0.0406354	0.379397
	ENSRNOG00000016690	Idi1	1159.12	-0.176148	0.086085	-2.04621	0.0407361	0.379942
	ENSRNOG00000028477	Med8	1446.37	-0.147492	0.0720862	-2.04604	0.040752	0.379942
	ENSRNOG00000016248	Sox18	404.868	0.435127	0.212685	2.04588	0.0407685	0.379942
	ENSRNOG00000015335	Rpl13	7327.32	0.255512	0.124937	2.04512	0.0408433	0.380261
	ENSRNOG00000053606	LOC120094896	498.889	0.436819	0.213613	2.04491	0.0408638	0.380261
	ENSRNOG00000049604	Mvk	1106.02	0.170895	0.0835767	2.04477	0.0408776	0.380261
	ENSRNOG00000007291	Terf1	492.723	-0.204374	0.100006	-2.04361	0.0409918	0.380863
	ENSRNOG00000018719	Cir1	1906.58	-0.205487	0.100554	-2.04354	0.040999	0.380863
	ENSRNOG00000052405	Cdh4	1656.87	0.26115	0.127814	2.04321	0.0410318	0.380863
	ENSRNOG00000002001	Itsn1	22073.7	-0.136836	0.0669849	-2.0428	0.0410727	0.380863
	ENSRNOG00000018391	Cdk2ap2	771.259	0.326472	0.15983	2.04262	0.0410898	0.380863
	ENSRNOG00000033134	Mef2c	6390.93	-0.307494	0.150541	-2.0426	0.0410921	0.380863
	ENSRNOG00000028247	Ankrd13d	2601.05	0.181096	0.0886731	2.04229	0.0411227	0.380916
	ENSRNOG00000064126	LOC120095480	2012.44	0.409842	0.200705	2.04201	0.0411503	0.38094
	ENSRNOG00000029862	Spc24	227.795	-0.381806	0.187112	-2.04052	0.0412983	0.381756
	ENSRNOG00000010905	Dlx5	130.047	0.435408	0.213381	2.04052	0.0412987	0.381756
	ENSRNOG00000031136	Ntng1	3162.58	0.41933	0.205558	2.03996	0.0413543	0.381756
	ENSRNOG00000004505	Nfic	4866.91	0.242728	0.11902	2.03939	0.0414112	0.381756
	ENSRNOG00000026299	Mysm1	1856.28	-0.248606	0.121913	-2.03921	0.0414289	0.381756
	ENSRNOG00000016133	Sumo1	4691.93	-0.183268	0.0899067	-2.03842	0.0415079	0.381756
	ENSRNOG00000005908	Dmtf1	3663.68	-0.167575	0.0822092	-2.0384	0.0415096	0.381756
	ENSRNOG00000015735	Zswim1	920.66	0.2512	0.123239	2.03832	0.0415177	0.381756
	ENSRNOG00000006824	Hdac11	9207.44	0.212279	0.104145	2.03829	0.0415207	0.381756
	ENSRNOG00000016258	Zfp516	1583.33	0.205496	0.100824	2.03817	0.0415333	0.381756
	ENSRNOG00000005256	Zc3h15	7662.89	-0.181332	0.0889684	-2.03816	0.0415339	0.381756
	ENSRNOG00000003626	Atp5pd	12381.8	-0.227565	0.111655	-2.03811	0.0415387	0.381756
	ENSRNOG00000026813	Ak6	148.232	-0.492785	0.241853	-2.03754	0.0415956	0.382048
	ENSRNOG00000017730	Psmd1	11298.6	-0.153958	0.0756118	-2.03616	0.0417344	0.383092
	ENSRNOG00000015128	Sae1	4571.48	-0.163773	0.080504	-2.03435	0.0419161	0.384041
	ENSRNOG00000014516	Hs6st1	3164.3	0.171524	0.0843195	2.03422	0.0419294	0.384041
	ENSRNOG00000065378	LOC120098329	54.7902	0.720733	0.354318	2.03414	0.0419373	0.384041
	ENSRNOG00000051440	Ppp1r12b	12479.6	-0.121034	0.0595025	-2.0341	0.0419411	0.384041
	ENSRNOG00000021067	Fxyd7	1427.3	0.85531	0.420531	2.03388	0.0419636	0.384041
	ENSRNOG00000009735	Fibcd1	7479.44	1.03376	0.50843	2.03324	0.0420285	0.384405
	ENSRNOG00000036833	Zfp385a	3523.75	0.366459	0.180299	2.03251	0.0421021	0.38478
	ENSRNOG00000050706	Col25a1	10044.3	0.430409	0.211781	2.03233	0.04212	0.38478
	ENSRNOG00000049232	Tcf7l2	3910.19	0.564396	0.277768	2.0319	0.0421639	0.384787
	ENSRNOG00000011420	Mtmr7	2782.31	0.105618	0.0519865	2.03165	0.0421896	0.384787
	ENSRNOG00000004124	Grpr	46.1017	0.590772	0.290795	2.03158	0.0421964	0.384787
	ENSRNOG00000034242	Vcp	25523.4	-0.157027	0.0773139	-2.03102	0.0422525	0.385068
	ENSRNOG00000064891		88.6811	-0.799406	0.393698	-2.03051	0.0423049	0.385161
	ENSRNOG00000008711	Med24	2941.09	0.160991	0.0792903	2.0304	0.042316	0.385161
	ENSRNOG00000028753	B9d2	761.823	0.237791	0.117139	2.02998	0.0423584	0.385161
	ENSRNOG00000002773	Rgs4	5335.53	0.282747	0.139291	2.02991	0.0423657	0.385161
	ENSRNOG00000018915	Tagap	158.751	-0.575269	0.283428	-2.02968	0.0423889	0.385161
	ENSRNOG00000070904		187.903	-0.328879	0.162139	-2.02838	0.0425219	0.385264
	ENSRNOG00000023494	Tti2	952.748	-0.192668	0.094998	-2.02813	0.0425472	0.385264
	ENSRNOG00000000420	Nelfe	1648.17	-0.144213	0.0711126	-2.02795	0.0425655	0.385264
	ENSRNOG00000065502	LOC120095385	600.801	0.626878	0.30924	2.02716	0.0426466	0.385264
	ENSRNOG00000023546	Hspb1	826.66	-1.54061	0.759996	-2.02713	0.0426488	0.385264
	ENSRNOG00000009071	Gripap1	10372.8	-0.190077	0.0937747	-2.02695	0.0426674	0.385264
	ENSRNOG00000009207	Spata2	3291.44	0.222994	0.110017	2.02691	0.0426711	0.385264
	ENSRNOG00000004061	Pnn	4608	-0.19129	0.0943791	-2.02683	0.0426801	0.385264
	ENSRNOG00000012886	Maff	152.431	-0.672491	0.331846	-2.02651	0.0427123	0.385264
	ENSRNOG00000016737	Tcerg1l	139.758	0.632612	0.312188	2.02638	0.0427261	0.385264
	ENSRNOG00000008001	Rab3b	498.726	0.392315	0.193605	2.02636	0.0427274	0.385264
	ENSRNOG00000006329	Peli1	2783.8	-0.178546	0.0881124	-2.02634	0.0427299	0.385264
	ENSRNOG00000053691	Lama5	850.824	0.299756	0.147934	2.02629	0.0427355	0.385264
	ENSRNOG00000001774	Lrch3	2880.59	0.122001	0.0602147	2.02611	0.0427538	0.385264
	ENSRNOG00000013085	Nkain3	511.766	-0.297824	0.147017	-2.02577	0.0427879	0.385343
	ENSRNOG00000052025	Tle5	24381	0.28604	0.141266	2.02483	0.0428847	0.385988
	ENSRNOG00000019890	Folr2	41.7065	-0.595226	0.294142	-2.0236	0.0430109	0.386895
	ENSRNOG00000017481	Sucla2	6719.94	-0.156123	0.0771769	-2.02292	0.0430812	0.387102
	ENSRNOG00000031448	Stpg1	122.675	0.479076	0.236828	2.02289	0.0430847	0.387102
	ENSRNOG00000005733	Cpsf2	4507.83	-0.197444	0.0976281	-2.0224	0.0431347	0.387323
	ENSRNOG00000064743	LOC120093067	455594	1.07126	0.529871	2.02173	0.043204	0.387501
	ENSRNOG00000009139	Fubp3	3265.2	-0.177754	0.0879265	-2.02162	0.0432153	0.387501
	ENSRNOG00000009892	Adamts15	591.775	0.458462	0.226855	2.02095	0.0432853	0.387501
	ENSRNOG00000010392	Nrg1	281.677	0.424357	0.209984	2.0209	0.0432898	0.387501
	ENSRNOG00000000566	Pcbd1	237.365	0.45491	0.225108	2.02085	0.0432949	0.387501
	ENSRNOG00000053061	Ubl4a	1060	0.185493	0.0918019	2.02058	0.0433234	0.387501
	ENSRNOG00000047002	Fstl5	2418.74	-0.311557	0.154199	-2.02049	0.0433323	0.387501
	ENSRNOG00000017952	Septin2	6019.54	-0.178132	0.0881942	-2.01977	0.043407	0.387942
	ENSRNOG00000014686	Kcnd3	4865.24	0.236869	0.117313	2.01913	0.0434739	0.388237
	ENSRNOG00000025634	Zfhx2	4844.64	0.451006	0.223415	2.01869	0.043519	0.388237
	ENSRNOG00000032297	Msmo1	3954.16	-0.194365	0.0962951	-2.01843	0.0435467	0.388237
	ENSRNOG00000023150	Gpi	20561.1	0.187359	0.0928304	2.01829	0.0435613	0.388237
	ENSRNOG00000006604	Thy1	31328	0.176328	0.0873677	2.01823	0.0435672	0.388237
	ENSRNOG00000001769	Tnk2	13085.7	0.15346	0.0760776	2.01715	0.0436797	0.389012
	ENSRNOG00000066020	Mrps17	578.888	0.221188	0.109673	2.0168	0.0437164	0.389112
	ENSRNOG00000000233	Grm6	177.821	0.532169	0.263903	2.01653	0.0437441	0.389131
	ENSRNOG00000052528	Rnu105c	121.409	0.562811	0.27918	2.01594	0.0438061	0.389456
	ENSRNOG00000017036	Sec11c	6364.02	-0.210381	0.104407	-2.015	0.0439045	0.390103
	ENSRNOG00000020263	Atp1a3	170874	0.188526	0.0936174	2.01379	0.0440312	0.390232
	ENSRNOG00000012136	Mrps30	1177.9	0.175254	0.0870294	2.01374	0.0440371	0.390232
	ENSRNOG00000007164	Cln6	775.271	0.229171	0.113807	2.01367	0.0440439	0.390232
	ENSRNOG00000003969	Fam20a	205.466	0.449208	0.223128	2.01323	0.0440905	0.390232
	ENSRNOG00000011953	Supt16h	7817.68	-0.149068	0.0740445	-2.01322	0.0440916	0.390232
	ENSRNOG00000006542	Atp6v0c	28149.8	0.159568	0.0792617	2.01318	0.0440959	0.390232
	ENSRNOG00000060105	Astn2	3586.47	0.184146	0.091481	2.01294	0.044121	0.390232
	ENSRNOG00000042978	Ncald	10140.6	0.281341	0.139768	2.01291	0.0441236	0.390232
	ENSRNOG00000061572	Smarcd1	5450.01	0.125882	0.0625636	2.01207	0.0442126	0.390563
	ENSRNOG00000018569	Ahcyl1	24553.9	-0.156957	0.0780077	-2.01207	0.044213	0.390563
	ENSRNOG00000014366	Shc3	5242.99	0.306893	0.152544	2.01183	0.0442379	0.390563
	ENSRNOG00000005052	Slc39a9	4185.87	-0.139549	0.069375	-2.01152	0.0442704	0.390624
	ENSRNOG00000016724	Epb41l3	10749.9	0.236388	0.117561	2.01076	0.0443504	0.390635
	ENSRNOG00000021110	Mllt11	27.9607	-0.905161	0.450171	-2.01071	0.0443565	0.390635
	ENSRNOG00000010716	Atoh8	158.693	0.448076	0.222887	2.01032	0.044397	0.390635
	ENSRNOG00000007126	Gpr19	484.35	-0.207189	0.103063	-2.01032	0.0443978	0.390635
	ENSRNOG00000006941	Thumpd3	1459.26	-0.172704	0.0859095	-2.0103	0.0443996	0.390635
	ENSRNOG00000068427	Slc25a5-ps9	103.829	2.32026	1.15459	2.00959	0.0444747	0.390913
	ENSRNOG00000023588	Dmgdh	26.6173	1.09161	0.54322	2.00952	0.0444825	0.390913
	ENSRNOG00000059903	Thbs3	184.236	-0.336114	0.167284	-2.00924	0.044512	0.390947
	ENSRNOG00000005184	Nop10	2006	0.166239	0.0827677	2.0085	0.0445906	0.391412
	ENSRNOG00000028161	Tepsin	975.729	0.264713	0.131831	2.00797	0.0446467	0.39168
	ENSRNOG00000007792	Gcc1	1949.45	-0.146937	0.0731865	-2.00771	0.0446741	0.391695
	ENSRNOG00000067479	Hlf	8854.39	0.360498	0.179617	2.00703	0.044746	0.391768
	ENSRNOG00000002450	Rrp15	1583.71	-0.226654	0.112931	-2.00701	0.044749	0.391768
	ENSRNOG00000009432	Eif2s1	2009.65	-0.206925	0.103107	-2.00691	0.0447596	0.391768
	ENSRNOG00000064200		2506.66	0.184619	0.0920147	2.00641	0.0448127	0.39178
	ENSRNOG00000067606		76.4738	-0.608184	0.303126	-2.00638	0.0448162	0.39178
	ENSRNOG00000000986	Camsap3	1888.73	0.230241	0.114767	2.00617	0.0448381	0.39178
	ENSRNOG00000030954	Fat1	8452.69	0.209066	0.104224	2.00593	0.0448636	0.39178
	ENSRNOG00000015235	Fra10ac1	1012.72	-0.273973	0.136622	-2.00534	0.0449267	0.392106
	ENSRNOG00000008218	Atp6v0e2	9157.26	0.238127	0.118794	2.00453	0.0450132	0.392637
	ENSRNOG00000020552	Fosl1	40.0798	-1.02751	0.512687	-2.00417	0.0450521	0.392658
	ENSRNOG00000011751	Ncdn	86876.5	0.260271	0.129896	2.00369	0.0451028	0.392658
	ENSRNOG00000032929	Incenp	1060.85	-0.301642	0.150548	-2.00363	0.04511	0.392658
	ENSRNOG00000002434	Tmem100	1059.07	-0.365132	0.182243	-2.00355	0.0451186	0.392658
	ENSRNOG00000069919		220.432	-0.331646	0.165587	-2.00285	0.045193	0.393081
	ENSRNOG00000021096	Tmem143	779.332	0.219696	0.109716	2.0024	0.0452414	0.393233
	ENSRNOG00000017035	Cep120	2986.26	-0.159952	0.0798958	-2.00201	0.0452833	0.393233
	ENSRNOG00000014164	Paqr5	243.894	0.368386	0.184046	2.00159	0.0453286	0.393233
	ENSRNOG00000018107	Zfand5	6245.82	-0.18005	0.0899574	-2.00151	0.045338	0.393233
	ENSRNOG00000027747	Ninl	332.384	-0.451079	0.225371	-2.00149	0.0453393	0.393233
	ENSRNOG00000016152	Dek	2526.68	-0.164732	0.082327	-2.00095	0.0453982	0.393517
	ENSRNOG00000063150	Rab42	188.16	0.313678	0.156784	2.0007	0.045425	0.393517
	ENSRNOG00000019522	Ciao3	931.587	0.146863	0.0734186	2.00036	0.0454616	0.393517
	ENSRNOG00000002549	Htr5b	471.913	1.25619	0.628035	2.00019	0.0454796	0.393517
	ENSRNOG00000019450	Etf1	2942.91	-0.176058	0.0880294	-1.99999	0.0455011	0.393517
	ENSRNOG00000011884	Golga2	8446.05	-0.128003	0.0640165	-1.99953	0.0455509	0.393534
	ENSRNOG00000020729	Stc2	526.671	-1.76847	0.884458	-1.9995	0.0455546	0.393534
	ENSRNOG00000061474	Ctdp1	2272.2	-0.222925	0.111529	-1.9988	0.04563	0.393856
	ENSRNOG00000019560	Pde2a	18370.8	0.28859	0.144391	1.99867	0.0456435	0.393856
	ENSRNOG00000008411	Sec23b	1262.56	-0.172904	0.0865646	-1.9974	0.0457814	0.394784
	ENSRNOG00000059593	Cetn2	2446.72	-0.197895	0.0990858	-1.99721	0.0458028	0.394784
	ENSRNOG00000025167	Sema4b	1757.15	0.243359	0.121867	1.99693	0.0458325	0.394817
	ENSRNOG00000014582	Mrpl18	979.614	0.141688	0.0709868	1.99598	0.0459362	0.395486
	ENSRNOG00000033335	Cenpi	36.6679	-0.592671	0.297047	-1.99521	0.0460198	0.395983
	ENSRNOG00000046850	Thpol1	149.186	0.711518	0.356807	1.99413	0.0461381	0.396777
	ENSRNOG00000019394	Mpv17l2	1147.06	0.222319	0.111543	1.99313	0.0462472	0.397148
	ENSRNOG00000031178	LOC100362054	32.399	-0.78931	0.396035	-1.99303	0.0462579	0.397148
	ENSRNOG00000054294	Rprd2	3553.13	0.220864	0.110819	1.99302	0.0462594	0.397148
	ENSRNOG00000010038	Psmc5	9064.46	-0.15759	0.0791013	-1.99226	0.046343	0.397643
	ENSRNOG00000069709	Tmem167b	4087.34	-0.141541	0.07108	-1.99129	0.0464487	0.397689
	ENSRNOG00000026316	Wdr43	2169.19	-0.187997	0.0944108	-1.99126	0.0464519	0.397689
	ENSRNOG00000055049	Aldh1a2	696.693	-0.656	0.329458	-1.99115	0.0464648	0.397689
	ENSRNOG00000012881	Fgl2	718.528	-0.611519	0.307128	-1.99109	0.0464708	0.397689
	ENSRNOG00000000974	Zfp358	1360.68	0.311597	0.156501	1.99102	0.0464787	0.397689
	ENSRNOG00000065794	Mafk	1453.06	-0.213555	0.107311	-1.99006	0.0465841	0.397984
	ENSRNOG00000067240	LOC103690742	5030.97	0.376264	0.18908	1.98997	0.0465943	0.397984
	ENSRNOG00000063167	H3c1	265.091	0.403147	0.202603	1.98984	0.046609	0.397984
	ENSRNOG00000028891	Cyp2t1	151.822	0.477708	0.240084	1.98976	0.0466176	0.397984
	ENSRNOG00000020994	Slc25a39	1688.5	0.273264	0.137373	1.98922	0.0466774	0.398272
	ENSRNOG00000019465	Gnai3	2385.78	-0.172811	0.0868993	-1.98864	0.0467413	0.398594
	ENSRNOG00000010196	Glb1	838.192	0.249712	0.125625	1.98776	0.0468386	0.398634
	ENSRNOG00000001385	Plbd2	3873.4	0.145139	0.0730169	1.98775	0.0468394	0.398634
	ENSRNOG00000014132	Mypop	1655.5	0.284926	0.143351	1.98761	0.0468545	0.398634
	ENSRNOG00000059840	Unc5a	10699.5	0.242413	0.121972	1.98745	0.0468724	0.398634
	ENSRNOG00000026579	AC119332.1	248.649	-0.414508	0.208568	-1.9874	0.046878	0.398634
	ENSRNOG00000003385	Glrx2	2240.71	-0.18007	0.0906157	-1.98718	0.0469028	0.398634
	ENSRNOG00000004317	Vipr2	460.367	0.547321	0.27548	1.98679	0.0469461	0.39878
	ENSRNOG00000009451	Prpf38a	944.291	-0.234993	0.118366	-1.98531	0.0471101	0.39944
	ENSRNOG00000067485	LOC120098012	57.2076	0.745469	0.3755	1.98527	0.0471143	0.39944
	ENSRNOG00000047761	Zfp326	882.711	-0.180908	0.0911258	-1.98526	0.0471161	0.39944
	ENSRNOG00000066919	H2bu1	67.1145	0.650506	0.327687	1.98514	0.0471284	0.39944
	ENSRNOG00000008392	Sbf1	28522.9	-0.129977	0.0655009	-1.98436	0.0472158	0.399958
	ENSRNOG00000050071	Cdc45	5347.11	-0.230981	0.116454	-1.98346	0.0473163	0.400168
	ENSRNOG00000039856	Lrrc73	1641.52	0.273967	0.138145	1.98319	0.0473459	0.400168
	ENSRNOG00000014190	Hint3	376.788	0.267709	0.134998	1.98305	0.0473614	0.400168
	ENSRNOG00000018183	Ubr4	28405.2	0.149293	0.0752864	1.983	0.0473676	0.400168
	ENSRNOG00000009090	Dad1	2149.09	0.230868	0.116472	1.98217	0.0474604	0.400168
	ENSRNOG00000014128	Ecsit	1820.18	0.186189	0.0939335	1.98214	0.047464	0.400168
	ENSRNOG00000003929	Pcdh19	6590.71	0.491793	0.248114	1.98213	0.0474646	0.400168
	ENSRNOG00000063425	LOC691414	212.721	0.466761	0.235507	1.98194	0.0474858	0.400168
	ENSRNOG00000015055	Scg2	20543.9	-0.452056	0.228093	-1.98189	0.0474913	0.400168
	ENSRNOG00000011909	Rasa2	1143.68	-0.215623	0.108811	-1.98164	0.0475198	0.400168
	ENSRNOG00000004730	Meis2	1303.2	0.321778	0.162386	1.98155	0.0475291	0.400168
	ENSRNOG00000066109	Plekha2	2224.18	-1.34996	0.681625	-1.9805	0.0476468	0.400938
	ENSRNOG00000008664	AC127920.1	295.872	-0.312297	0.157735	-1.97988	0.0477175	0.401311
	ENSRNOG00000025791	Dync1li2	21881.3	-0.119686	0.0604617	-1.97954	0.0477556	0.401358
	ENSRNOG00000028930	Dab2	854.098	-0.323605	0.163505	-1.97917	0.047797	0.401358
	ENSRNOG00000005457	Lamp5	1087.93	0.467874	0.236405	1.97912	0.047802	0.401358
	ENSRNOG00000021215	Rbm8a	2429.34	-0.223648	0.11302	-1.97884	0.0478338	0.401404
	ENSRNOG00000055530	Panx2	10421.4	0.307377	0.155375	1.97829	0.0478955	0.401701
	ENSRNOG00000011553	Actl6a	437.331	-0.236883	0.11978	-1.97764	0.0479694	0.402037
	ENSRNOG00000011511	Stk24	3282.12	0.148155	0.0749223	1.97744	0.0479917	0.402037
	ENSRNOG00000016553	Vwa5b1	229.716	0.649894	0.328688	1.97724	0.0480147	0.402037
	ENSRNOG00000010673	Eral1	1263.16	0.245632	0.124273	1.97655	0.0480921	0.402291
	ENSRNOG00000065886	LOC102549173	117.292	0.783557	0.396482	1.97627	0.0481236	0.402291
	ENSRNOG00000007241	Fnbp4	1486.56	-0.247375	0.125173	-1.97627	0.0481241	0.402291
	ENSRNOG00000000048	Gak	38744.8	0.197015	0.0997176	1.97573	0.0481856	0.402585
	ENSRNOG00000048043	F2r	1473.35	0.230122	0.116532	1.97475	0.0482966	0.402947
	ENSRNOG00000010194	Ift43	473.386	-0.16406	0.0830812	-1.97469	0.048303	0.402947
	ENSRNOG00000017955	Nudt8	228.609	0.261163	0.132258	1.97465	0.0483082	0.402947
	ENSRNOG00000019982	Ethe1	363.743	0.271339	0.137441	1.97422	0.0483563	0.403033
	ENSRNOG00000006575	Ccdc96	360.778	-0.316995	0.160593	-1.97391	0.0483922	0.403033
	ENSRNOG00000068081		358.351	-0.280673	0.142208	-1.97369	0.0484175	0.403033
	ENSRNOG00000008400	Pml	1070.11	0.289499	0.146689	1.97356	0.0484323	0.403033
	ENSRNOG00000021918	Cep76	579.706	0.266312	0.134972	1.97309	0.0484856	0.403033
	ENSRNOG00000012789	Mlnr	499.698	0.699614	0.354675	1.97255	0.048547	0.403033
	ENSRNOG00000018272	Zfp511	266.646	0.322921	0.163727	1.97231	0.0485746	0.403033
	ENSRNOG00000001758	Dynlt2b	537.55	-0.236369	0.119898	-1.97142	0.0486755	0.403033
	ENSRNOG00000011979	Mrps24	745.441	0.285372	0.144767	1.97125	0.0486957	0.403033
	ENSRNOG00000020579	Col7a1	178.538	-0.465563	0.236181	-1.97121	0.0487001	0.403033
	ENSRNOG00000007548	Polr3f	1933.27	-0.15132	0.0767704	-1.97107	0.0487158	0.403033
	ENSRNOG00000038190	Dok6	3565.64	-0.173438	0.0880202	-1.97043	0.0487886	0.403033
	ENSRNOG00000008425	Nav1	8910.83	0.277525	0.140849	1.97037	0.0487965	0.403033
	ENSRNOG00000015630	Cct7	14424.4	-0.140952	0.0715397	-1.97026	0.048809	0.403033
	ENSRNOG00000025115	Exph5	241.983	0.607532	0.30836	1.9702	0.0488149	0.403033
	ENSRNOG00000008336	Tnfrsf11b	931.706	-0.446628	0.226704	-1.97009	0.0488276	0.403033
	ENSRNOG00000001170	Cox6a1	11937	0.20847	0.105818	1.97009	0.0488281	0.403033
	ENSRNOG00000009481	Ddhd1	6236.86	-0.368798	0.187246	-1.96959	0.0488849	0.403033
	ENSRNOG00000028380	Ccdc66	1037.98	-0.205579	0.104379	-1.96954	0.0488912	0.403033
	ENSRNOG00000014866	Pign	659.189	-0.223506	0.113482	-1.96953	0.0488919	0.403033
	ENSRNOG00000012263	Cnot7	2321.35	-0.199848	0.101487	-1.9692	0.04893	0.403033
	ENSRNOG00000020518	Entrep3	3538.77	0.295167	0.149907	1.969	0.0489536	0.403033
	ENSRNOG00000000800	Man1a1	3407.27	-0.328107	0.166655	-1.96878	0.0489783	0.403033
	ENSRNOG00000018867	Klhdc7a	445.9	0.620942	0.315404	1.96872	0.0489852	0.403033
	ENSRNOG00000010533	Arfip1	912.556	-0.174778	0.0887868	-1.96852	0.0490085	0.403033
	ENSRNOG00000025252	Yars2	254.212	0.315398	0.160251	1.96815	0.0490506	0.403033
	ENSRNOG00000039819	AABR07035338.1	1809.36	-0.166123	0.0844116	-1.96801	0.0490664	0.403033
	ENSRNOG00000068342	Coa4	698.857	-0.209332	0.106377	-1.96784	0.0490864	0.403033
	ENSRNOG00000051850	LOC120101374	15104	-0.305967	0.155494	-1.9677	0.0491021	0.403033
	ENSRNOG00000006816	Ubr5	19314.3	-0.144615	0.0734972	-1.96763	0.0491111	0.403033
	ENSRNOG00000003402	Stx6	9397.81	-0.18276	0.0929146	-1.96697	0.0491866	0.403412
	ENSRNOG00000025612	Sez6l	21024.6	0.262708	0.133573	1.96677	0.0492101	0.403412
	ENSRNOG00000025881	Rbms3	610.386	0.34269	0.174303	1.96606	0.0492914	0.403799
	ENSRNOG00000050282	Srcap	19122.6	-0.0977671	0.049735	-1.96576	0.0493264	0.403799
	ENSRNOG00000043128	Armcx4	7346.59	-0.198825	0.101149	-1.96567	0.0493368	0.403799
	ENSRNOG00000023467	Fam168b	19423.5	-0.12464	0.0634283	-1.96506	0.0494077	0.40416
	ENSRNOG00000021984	Rgs7	4232.35	0.203347	0.103493	1.96483	0.0494338	0.40416
	ENSRNOG00000061129	Psmd14	3514.74	-0.22916	0.116646	-1.96458	0.0494632	0.404183
	ENSRNOG00000012762	Zfp93	713.607	0.197858	0.100732	1.96419	0.0495076	0.40433
	ENSRNOG00000027801	Zpbp	37.502	-0.630766	0.321286	-1.96325	0.0496169	0.405005
	ENSRNOG00000007340	Dcp1b	580.69	0.198787	0.101297	1.96242	0.0497133	0.405575
	ENSRNOG00000050578	Rheb	3802.7	-0.310395	0.158218	-1.96182	0.0497837	0.405608
	ENSRNOG00000040110	Foxn2	2426.89	-0.166297	0.0847706	-1.96173	0.0497945	0.405608
	ENSRNOG00000003625	Ubxn4	5017.68	-0.123527	0.0629692	-1.9617	0.049797	0.405608
	ENSRNOG00000017765	Net1	2259.78	-0.260915	0.13305	-1.96103	0.0498759	0.406033
	ENSRNOG00000061040	Herc4	1312.09	-0.12647	0.0645025	-1.9607	0.0499143	0.406129
	ENSRNOG00000016813	Tia1	650.108	-0.241943	0.123421	-1.9603	0.0499606	0.406163
	ENSRNOG00000000505	Rpl10a	3792.49	0.236642	0.120727	1.96014	0.049979	0.406163
	ENSRNOG00000010877	Alg9	1176.66	0.139263	0.0710583	1.95984	0.0500145	0.406163
	ENSRNOG00000048109	LOC100365839	268.288	-0.752743	0.384101	-1.95975	0.0500249	0.406163
	ENSRNOG00000022392	Hspb8	1364.96	-0.250542	0.127887	-1.95909	0.0501019	0.406571
	ENSRNOG00000014933	Dnttip1	1805.32	-0.166483	0.0849945	-1.95875	0.0501415	0.406677
	ENSRNOG00000045918	Jarid2	3583.53	-0.392709	0.200539	-1.95827	0.0501981	0.40674
	ENSRNOG00000065004	Klf8	80.0341	0.469296	0.239653	1.95823	0.0502026	0.40674
	ENSRNOG00000017967	Asb13	2349.88	0.168048	0.0858572	1.95729	0.0503132	0.407166
	ENSRNOG00000058277	AC080157.1	39.5487	-0.564532	0.288461	-1.95705	0.0503419	0.407166
	ENSRNOG00000009076	Ttpal	3459.13	-0.17252	0.0881721	-1.95663	0.050391	0.407166
	ENSRNOG00000001064	Sbno1	11596.9	-0.172503	0.0881693	-1.9565	0.0504063	0.407166
	ENSRNOG00000029262	RGD1560017	364.33	-0.198851	0.10165	-1.95624	0.0504374	0.407166
	ENSRNOG00000066155		122.342	-0.525106	0.268432	-1.9562	0.0504416	0.407166
	ENSRNOG00000012645	Mecom	473.76	-0.241393	0.123426	-1.95577	0.0504922	0.407166
	ENSRNOG00000006087	Rnf20	4443.98	-0.158468	0.0810471	-1.95526	0.0505528	0.407166
	ENSRNOG00000031995	Smim15	1211.1	-0.152155	0.0778233	-1.95514	0.0505666	0.407166
	ENSRNOG00000007788	Gemin4	4158.88	-0.173605	0.0888016	-1.95498	0.0505854	0.407166
	ENSRNOG00000000718	Cggbp1	2618.94	-0.136943	0.0700529	-1.95485	0.0506003	0.407166
	ENSRNOG00000004402	Lpgat1	5509.84	0.0990985	0.0507037	1.95446	0.0506466	0.407166
	ENSRNOG00000027459	Zbtb45	1296.7	0.228697	0.117015	1.95442	0.050652	0.407166
	ENSRNOG00000012472	Pyroxd1	431.12	-0.176992	0.0905765	-1.95406	0.0506942	0.407166
	ENSRNOG00000013774	Lmnb1	557.076	-0.227247	0.116298	-1.954	0.0507014	0.407166
	ENSRNOG00000001823	St6gal1	1372.16	0.234423	0.119971	1.954	0.0507014	0.407166
	ENSRNOG00000012651	Cwc22	1195.47	-0.16037	0.0820813	-1.95379	0.0507261	0.407166
	ENSRNOG00000001189	Sik1	1887.66	-0.453965	0.232424	-1.95318	0.0507985	0.407166
	ENSRNOG00000006331	Elovl5	4897.13	-0.153818	0.0787535	-1.95316	0.0508005	0.407166
	ENSRNOG00000066866		2162.81	0.139389	0.0713716	1.953	0.0508196	0.407166
	ENSRNOG00000000129	Phf24	9357.46	0.142235	0.0728425	1.95264	0.0508619	0.407166
	ENSRNOG00000012847	Scgb1c1	58.405	1.63777	0.838856	1.95238	0.0508931	0.407166
	ENSRNOG00000020202	Asrgl1	10958.2	-0.211943	0.108564	-1.95224	0.0509094	0.407166
	ENSRNOG00000067232		608.278	0.378067	0.193676	1.95206	0.0509313	0.407166
	ENSRNOG00000028991	AC125757.1	949.533	0.26019	0.1333	1.95191	0.0509492	0.407166
	ENSRNOG00000003461	Zfp330	1782.04	-0.199971	0.102451	-1.95186	0.050955	0.407166
	ENSRNOG00000017410	Loxhd1	100.365	-0.740242	0.379311	-1.95154	0.0509925	0.407166
	ENSRNOG00000019659	Aspa	531.945	-0.306419	0.157021	-1.95146	0.0510026	0.407166
	ENSRNOG00000000931	Sfswap	2299	-0.176238	0.0903429	-1.95077	0.0510842	0.407523
	ENSRNOG00000010259	Esrrb	69.1144	0.636891	0.326505	1.95063	0.0511007	0.407523
	ENSRNOG00000046607	Cited4	91.4446	0.698119	0.35795	1.95032	0.0511375	0.407604
	ENSRNOG00000047057	Gpr26	750.588	0.399989	0.205117	1.95006	0.0511692	0.407643
	ENSRNOG00000026260	Rpl11	7428.79	-0.159909	0.0820274	-1.94946	0.0512406	0.40793
	ENSRNOG00000033261	Fam107a	33789.3	-0.302361	0.155132	-1.94906	0.0512882	0.40793
	ENSRNOG00000009980	Plpp1	1746.24	-0.281311	0.144349	-1.94882	0.0513168	0.40793
	ENSRNOG00000068887	Ddt	3905.15	0.260552	0.133704	1.94872	0.0513285	0.40793
	ENSRNOG00000002369	Rgs8	6457.66	0.279282	0.143358	1.94814	0.0513983	0.40793
	ENSRNOG00000015079	Ddost	5074.56	0.110588	0.0567683	1.94806	0.0514076	0.40793
	ENSRNOG00000049270	Ppp2r3b	237.794	0.271293	0.139307	1.94745	0.0514813	0.40793
	ENSRNOG00000022943	Dgka	2486.33	-0.388877	0.199753	-1.94679	0.0515596	0.40793
	ENSRNOG00000050051	Pin4	968.732	-0.235886	0.12119	-1.94642	0.0516047	0.40793
	ENSRNOG00000032919	Zfp105	586.351	-0.217996	0.112011	-1.9462	0.0516308	0.40793
	ENSRNOG00000011164	Coq6	902.409	0.211224	0.108535	1.94615	0.0516369	0.40793
	ENSRNOG00000020799	Polr2i	385.377	0.229335	0.117856	1.94589	0.0516679	0.40793
	ENSRNOG00000001172	Rnf10	16584.7	-0.108691	0.05586	-1.94578	0.0516813	0.40793
	ENSRNOG00000005987	Suox	1623.44	-0.212499	0.109214	-1.94571	0.051689	0.40793
	ENSRNOG00000033912	Fcho1	1937.02	0.25124	0.129126	1.94569	0.051692	0.40793
	ENSRNOG00000017758	Ns5atp4	3299.53	-0.19238	0.0988777	-1.94564	0.051698	0.40793
	ENSRNOG00000010347	Styk1	51.0935	0.719361	0.369739	1.94559	0.0517041	0.40793
	ENSRNOG00000005993	Oxsm	371.573	0.266781	0.137125	1.94554	0.0517101	0.40793
	ENSRNOG00000014031	Esco1	1126.6	-0.212208	0.109076	-1.94551	0.0517132	0.40793
	ENSRNOG00000027115	Zc2hc1c	186.787	0.307238	0.158023	1.94426	0.0518635	0.408596
	ENSRNOG00000013002	Gpbp1	4496.96	-0.180638	0.0929094	-1.94424	0.0518665	0.408596
	ENSRNOG00000015221	Eif3f	5416.15	0.150719	0.0775314	1.94398	0.0518979	0.408596
	ENSRNOG00000014556	Cdh20	1155.08	0.239882	0.123401	1.94392	0.0519047	0.408596
	ENSRNOG00000009074	AABR07017902.1	63.0436	0.921521	0.474226	1.94321	0.0519907	0.409061
	ENSRNOG00000019772	Dnpep	2738.51	0.132815	0.0683562	1.94299	0.0520178	0.409064
	ENSRNOG00000005642	Frs2	5693.9	-0.178885	0.0921431	-1.94138	0.0522117	0.409909
	ENSRNOG00000021081	Vps72	2853.97	-0.132418	0.0682087	-1.94136	0.0522148	0.409909
	ENSRNOG00000005528	Tbk1	2156.96	-0.119612	0.061628	-1.94086	0.0522748	0.409909
	ENSRNOG00000020325	Calhm2	595.195	0.28972	0.149275	1.94086	0.0522757	0.409909
	ENSRNOG00000003805	Rnft1	954.419	-0.240927	0.124136	-1.94083	0.0522788	0.409909
	ENSRNOG00000010832	Pdgfrl	29.4393	-0.820283	0.422659	-1.94077	0.0522865	0.409909
	ENSRNOG00000009845	Acadm	1981.44	-0.225788	0.116386	-1.94	0.0523798	0.410368
	ENSRNOG00000004234	Mgat2	969.849	0.161896	0.0834685	1.9396	0.0524282	0.410368
	ENSRNOG00000001786	Snx4	2094.66	-0.15169	0.0782232	-1.9392	0.0524772	0.410368
	ENSRNOG00000010514	Cachd1	2832.65	0.233438	0.120427	1.93841	0.0525727	0.410368
	ENSRNOG00000011508	Zc3h12b	921.044	0.229865	0.118592	1.93828	0.0525885	0.410368
	ENSRNOG00000010535	Cdh18	1256.23	0.311261	0.160597	1.93815	0.0526048	0.410368
	ENSRNOG00000005129	Dtx3	4905.93	0.192958	0.0995615	1.93808	0.0526136	0.410368
	ENSRNOG00000014690	Pigt	3370.23	0.262965	0.135685	1.93806	0.052616	0.410368
	ENSRNOG00000048981	Ahsa1	7827.52	-0.124723	0.0643551	-1.93805	0.0526172	0.410368
	ENSRNOG00000000926	Mrps17	159.4	-0.529818	0.273438	-1.93762	0.05267	0.410368
	ENSRNOG00000000598	Tube1	166.379	-0.305988	0.157922	-1.93759	0.0526729	0.410368
	ENSRNOG00000018823	Nisch	40426.6	0.159884	0.082519	1.93754	0.0526788	0.410368
	ENSRNOG00000024142	Arglu1	3212.82	-0.197768	0.102079	-1.93741	0.0526948	0.410368
	ENSRNOG00000056834	LOC120095726	128.177	0.710825	0.367129	1.93617	0.052847	0.411304
	ENSRNOG00000016939	Chmp7	7581.24	-0.124771	0.064448	-1.93599	0.0528689	0.411304
	ENSRNOG00000031203	Scfd1	1536.18	-0.160991	0.0831707	-1.93567	0.0529087	0.411326
	ENSRNOG00000019638	Lmna	4670.52	-0.278862	0.144075	-1.93553	0.0529257	0.411326
	ENSRNOG00000023208	Myorg	3754.01	0.259093	0.133901	1.93496	0.0529947	0.411651
	ENSRNOG00000003745	Atf3	75.3528	-1.13931	0.588978	-1.93439	0.0530651	0.411651
	ENSRNOG00000052620	Rack1	6454.7	0.230749	0.119291	1.93434	0.0530719	0.411651
	ENSRNOG00000052981	LOC108351606	122.854	-0.615988	0.318454	-1.93431	0.0530753	0.411651
	ENSRNOG00000018516	Impa2	294.518	0.390013	0.201703	1.9336	0.053162	0.411751
	ENSRNOG00000006485	Topors	2394.98	-0.145223	0.075131	-1.93293	0.0532446	0.411751
	ENSRNOG00000000557	Ppa1	8816.47	-0.189991	0.098307	-1.93263	0.0532817	0.411751
	ENSRNOG00000004996	Zcrb1	1137.58	-0.17693	0.0915535	-1.93253	0.0532946	0.411751
	ENSRNOG00000014739	Wfdc2	45.7233	0.599756	0.310361	1.93245	0.0533044	0.411751
	ENSRNOG00000001435	Ssc4d	145.776	0.566541	0.293173	1.93244	0.053305	0.411751
	ENSRNOG00000010233	Cald1	2434.18	-0.239389	0.123886	-1.93233	0.0533193	0.411751
	ENSRNOG00000026091	Slc10a4	109.999	0.780426	0.403894	1.93225	0.0533281	0.411751
	ENSRNOG00000021032	Sphk2	2454.5	0.151539	0.078427	1.93223	0.0533312	0.411751
	ENSRNOG00000066636		25.289	-0.791559	0.409755	-1.93179	0.053386	0.411966
	ENSRNOG00000016896	Rpl3	19541.5	-0.163948	0.084891	-1.93127	0.0534492	0.412146
	ENSRNOG00000030225	Clpx	2684.39	-0.165365	0.08563	-1.93116	0.0534633	0.412146
	ENSRNOG00000014882	Fgf11	663.397	0.437589	0.226648	1.93069	0.0535209	0.412381
	ENSRNOG00000028323	Dhrsx	727.631	0.193012	0.0999901	1.93031	0.0535685	0.412382
	ENSRNOG00000009948	Pip4p1	2667.72	0.119468	0.0618984	1.93007	0.0535988	0.412382
	ENSRNOG00000012349	Tlnrd1	1168.83	0.318653	0.165106	1.92998	0.0536089	0.412382
	ENSRNOG00000023593	Upf2	4414.33	-0.122255	0.0633502	-1.92982	0.0536291	0.412382
	ENSRNOG00000006178	Dync1h1	70622.3	0.152116	0.0788334	1.92959	0.0536577	0.412394
	ENSRNOG00000022736	Cdkn2aip	1009.16	-0.167486	0.0868125	-1.92928	0.0536962	0.412482
	ENSRNOG00000028090	Arhgef18	3872.95	0.149972	0.0777705	1.92839	0.0538061	0.41287
	ENSRNOG00000011949	Ndufb5	1675.12	0.162315	0.0841767	1.92826	0.0538223	0.41287
	ENSRNOG00000007033	Sorcs2	4783.72	0.183432	0.0951362	1.9281	0.0538423	0.41287
	ENSRNOG00000012693	Pmpcb	4165.52	-0.128466	0.0666419	-1.9277	0.0538919	0.41287
	ENSRNOG00000001717	Opa1	10864.5	-0.174155	0.090349	-1.92758	0.0539074	0.41287
	ENSRNOG00000024751	Macroh2a2	664.811	0.279027	0.144756	1.92757	0.0539091	0.41287
	ENSRNOG00000065643	Sox4	1929.09	-0.224933	0.116755	-1.92655	0.0540364	0.413386
	ENSRNOG00000017766	Car12	2476.4	0.424862	0.220558	1.92631	0.0540663	0.413386
	ENSRNOG00000019981	Sdf4	6213.22	-0.176527	0.0916411	-1.92628	0.054069	0.413386
	ENSRNOG00000018642	Leng8	3855.76	0.322986	0.167713	1.92583	0.0541258	0.413386
	ENSRNOG00000002075	Cnot6l	1820.1	-0.237075	0.123114	-1.92565	0.0541481	0.413386
	ENSRNOG00000004077	Kcnc2	6766.61	0.392656	0.203913	1.92561	0.0541529	0.413386
[truncated: 15,391 more rows]
