# Supplementary material for: Dose-Dependent Effects of Myo-Inositol on Kainic Acid-Induced Epilepsy: Electrophysiological, Behavioral, Transcriptomic, and DNA Methylome Studies
Source: Int J Mol Sci. 2025 Nov 17;26(22):11102. doi: 10.3390/ijms262211102 (PMC12652981; doi:10.3390/ijms262211102)
Supplement: Supplementary file 1 [file ijms-26-11102-s001.zip › Supplementary File_S4.xlsx]

## Sheet: Supplementary_Table_S1
	Supplementary Table S4: differential gene expression results between KA+MI and CON+SAL groups
	Gene.stable.ID	Gene.name	baseMean	log2FoldChange	lfcSE	stat	pvalue	padj
	ENSRNOG00000011648	Aqp1	556.033	4.46618	0.274514	16.2694	1.62726e-59	2.82964e-55
	ENSRNOG00000012811	Spint1	441.061	1.67717	0.181523	9.23945	2.47772e-20	2.15425e-16
	ENSRNOG00000053691	Lama5	850.824	1.147	0.143721	7.98076	1.45437e-15	8.43001e-12
	ENSRNOG00000049385	Adamtsl4	242.106	1.42774	0.187436	7.6172	2.59242e-14	1.12699e-10
	ENSRNOG00000007062	Rin3	419.62	1.39089	0.184272	7.54807	4.41767e-14	1.46318e-10
	ENSRNOG00000010196	Glb1	838.192	0.918717	0.121997	7.53065	5.04865e-14	1.46318e-10
	ENSRNOG00000039668	Col8a1	132.75	2.51083	0.335194	7.49068	6.85169e-14	1.70206e-10
	ENSRNOG00000010549	Tspo	213.267	1.88472	0.254362	7.4096	1.26683e-13	2.75362e-10
	ENSRNOG00000064277		57.7826	2.45011	0.334109	7.33327	2.24597e-13	4.33946e-10
	ENSRNOG00000048161	Tlr9	281.579	2.2722	0.310515	7.31754	2.52567e-13	4.39188e-10
	ENSRNOG00000020650	Slc17a7	101154	-0.555012	0.0765074	-7.25435	4.03581e-13	6.37988e-10
	ENSRNOG00000021437	Hspg2	1928.64	1.28257	0.177441	7.22815	4.89622e-13	6.64213e-10
	ENSRNOG00000059618	Scarf1	326.118	1.06703	0.14766	7.22624	4.96565e-13	6.64213e-10
	ENSRNOG00000014288	Fn1	3357.17	1.28522	0.180942	7.10292	1.22151e-12	1.5172e-09
	ENSRNOG00000021062	Fxyd5	331.057	1.92688	0.27469	7.01476	2.3035e-12	2.41997e-09
	ENSRNOG00000009037	Sulf1	517.214	1.70698	0.243433	7.01209	2.34786e-12	2.41997e-09
	ENSRNOG00000025094	Gpr183	180.951	3.1611	0.450875	7.01102	2.36583e-12	2.41997e-09
	ENSRNOG00000062101	Ace	2292.7	1.70825	0.244269	6.99333	2.68428e-12	2.59316e-09
	ENSRNOG00000010747	Dap	472.817	0.919533	0.132014	6.96544	3.27376e-12	2.78878e-09
	ENSRNOG00000064553	Rbm25l1	355.262	-0.989917	0.142152	-6.96378	3.31252e-12	2.78878e-09
	ENSRNOG00000002950	Lyl1	144.353	1.94247	0.279033	6.96145	3.3679e-12	2.78878e-09
	ENSRNOG00000015971	Slc12a2	9828.42	0.426788	0.0615547	6.93348	4.10617e-12	3.24555e-09
	ENSRNOG00000008209	St3gal1	1661.71	0.739342	0.107502	6.87748	6.09214e-12	4.60592e-09
	ENSRNOG00000007133	Plxnb2	7044.94	0.648474	0.0957318	6.77386	1.25387e-11	9.08481e-09
	ENSRNOG00000020845	Tyrobp	534.393	2.23415	0.330768	6.75442	1.43408e-11	9.97488e-09
	ENSRNOG00000067317	Cmtm7	231.273	1.43101	0.212538	6.73297	1.66238e-11	1.11181e-08
	ENSRNOG00000014833	Smndc1	1397.49	-0.530326	0.0789631	-6.71612	1.86624e-11	1.20193e-08
	ENSRNOG00000021323	Car13	34.5661	2.42005	0.362688	6.67255	2.51393e-11	1.51088e-08
	ENSRNOG00000018835	Notch2	6850.33	0.723972	0.108505	6.67221	2.51972e-11	1.51088e-08
	ENSRNOG00000024730	Ppm1e	27044.3	-0.438823	0.0662472	-6.62402	3.49559e-11	1.9854e-08
	ENSRNOG00000021316	Tmem98	448.14	0.818898	0.12366	6.62218	3.53945e-11	1.9854e-08
	ENSRNOG00000021758	Tnpo3	4886.53	-0.571067	0.0863906	-6.61029	3.83563e-11	2.0843e-08
	ENSRNOG00000070919	Foxc1	283.254	0.835645	0.127264	6.56624	5.16028e-11	2.71644e-08
	ENSRNOG00000013657	Stmn3	22387.7	-0.362963	0.0553135	-6.56194	5.31134e-11	2.71644e-08
	ENSRNOG00000027880	Nbeal2	710.828	0.682524	0.105301	6.48163	9.0739e-11	4.50817e-08
	ENSRNOG00000016496	Ctsc	504.409	1.54214	0.238128	6.47611	9.41193e-11	4.54623e-08
	ENSRNOG00000016611	Hras	6088.26	-0.46727	0.0725344	-6.44205	1.17869e-10	5.53951e-08
	ENSRNOG00000054251	Clec7a	147.272	3.65549	0.568594	6.429	1.28448e-10	5.87786e-08
	ENSRNOG00000001607	Adamts1	962.359	1.02813	0.160049	6.42384	1.32875e-10	5.92451e-08
	ENSRNOG00000046922	Phactr4	930.141	0.453962	0.070736	6.41769	1.38354e-10	6.01457e-08
	ENSRNOG00000011054	Laptm5	2118.53	1.51945	0.238328	6.37545	1.82426e-10	7.7371e-08
	ENSRNOG00000011796	C1r	1594.5	1.23173	0.193534	6.36443	1.96019e-10	8.11564e-08
	ENSRNOG00000011459	Rhbdf2	187.225	1.39264	0.219427	6.3467	2.1998e-10	8.89589e-08
	ENSRNOG00000031730	Eloc	2578.44	-0.413995	0.0653772	-6.3324	2.41377e-10	9.53934e-08
	ENSRNOG00000012693	Pmpcb	4165.52	-0.402171	0.0639302	-6.29079	3.15856e-10	1.22054e-07
	ENSRNOG00000004280	Tcn2	1321.58	0.985357	0.157557	6.25398	4.00127e-10	1.47228e-07
	ENSRNOG00000001274	Vps29	3780.67	-0.608048	0.0972543	-6.25215	4.04841e-10	1.47228e-07
	ENSRNOG00000014678	Fzd5	401.284	0.780431	0.124838	6.25155	4.06403e-10	1.47228e-07
	ENSRNOG00000016695	Mmp2	530.06	0.832598	0.133331	6.24461	4.24846e-10	1.50768e-07
	ENSRNOG00000025053	Lrp1	68573	0.690449	0.110939	6.2237	4.85558e-10	1.68867e-07
	ENSRNOG00000057855	F5	619.823	4.92266	0.793265	6.20556	5.45015e-10	1.85829e-07
	ENSRNOG00000068731		64.5862	2.40816	0.388674	6.19583	5.79773e-10	1.93878e-07
	ENSRNOG00000012611	Lpxn	204.24	0.820203	0.132476	6.19134	5.96558e-10	1.95727e-07
	ENSRNOG00000011161	Slc2a12	401.993	1.08366	0.175632	6.17005	6.82692e-10	2.19839e-07
	ENSRNOG00000004901	Slc4a1ap	3745.16	-0.46671	0.075839	-6.15396	7.55741e-10	2.38938e-07
	ENSRNOG00000005468	Rbm28	2254.93	-0.351047	0.0573247	-6.12384	9.13469e-10	2.83648e-07
	ENSRNOG00000016575	Tnfrsf1b	433.767	1.19822	0.195858	6.11779	9.48824e-10	2.89458e-07
	ENSRNOG00000021412	Slfn13	208.877	1.81694	0.298412	6.08869	1.13841e-09	3.41308e-07
	ENSRNOG00000011321	Rftn1	398.657	0.571312	0.0938909	6.08484	1.16604e-09	3.43666e-07
	ENSRNOG00000011947	Tifab	612.055	1.4661	0.241407	6.07314	1.25431e-09	3.63519e-07
	ENSRNOG00000018414	Csf1r	8072.95	1.32504	0.218447	6.06573	1.31352e-09	3.7444e-07
	ENSRNOG00000007437	Irf5	741.657	1.15802	0.191057	6.06113	1.3517e-09	3.79108e-07
	ENSRNOG00000013967	Blnk	367.291	1.32748	0.219377	6.05116	1.43803e-09	3.96918e-07
	ENSRNOG00000004179	Nts	2496.59	-1.36285	0.225351	-6.04766	1.4696e-09	3.99296e-07
	ENSRNOG00000005903	St14	380.93	2.14301	0.355372	6.03032	1.63638e-09	4.37769e-07
	ENSRNOG00000004409	Sash3	237.878	1.48688	0.249153	5.96773	2.4058e-09	6.33857e-07
	ENSRNOG00000020771	Sap18	1977.19	-0.461837	0.0774897	-5.95998	2.52273e-09	6.54742e-07
	ENSRNOG00000067086	Calm2	59478.8	-0.704967	0.118507	-5.94874	2.70217e-09	6.91e-07
	ENSRNOG00000014485	Pdcd6	1067.52	0.355028	0.0597116	5.9457	2.7527e-09	6.93721e-07
	ENSRNOG00000017874	Cd53	364.414	1.51305	0.255801	5.91496	3.31951e-09	8.16669e-07
	ENSRNOG00000016103	Nkd2	598.962	1.43204	0.242135	5.91422	3.33449e-09	8.16669e-07
	ENSRNOG00000013668	Capg	341.139	1.54642	0.2617	5.90911	3.43962e-09	8.19442e-07
	ENSRNOG00000046171	AABR07035839.1	241.9	1.16397	0.196979	5.90909	3.44006e-09	8.19442e-07
	ENSRNOG00000003463	Srebf1	7161.54	0.657662	0.11235	5.8537	4.8075e-09	1.1297e-06
	ENSRNOG00000010378	Slc4a5	697.907	4.944	0.845502	5.84742	4.99264e-09	1.14588e-06
	ENSRNOG00000013290	Nrip3	31498.3	-0.522901	0.0894322	-5.8469	5.00816e-09	1.14588e-06
	ENSRNOG00000014182	Tns1	3202.54	0.646842	0.110788	5.83854	5.26588e-09	1.1892e-06
	ENSRNOG00000054625	Fhod1	338.653	1.23458	0.211609	5.83424	5.40348e-09	1.19958e-06
	ENSRNOG00000028566	Pld4	1581.38	1.4718	0.25233	5.83282	5.4498e-09	1.19958e-06
	ENSRNOG00000029893	Rwdd3	392.057	-0.713285	0.122363	-5.82924	5.56814e-09	1.2103e-06
	ENSRNOG00000012160	Syk	665.841	1.00685	0.173148	5.81499	6.06378e-09	1.30177e-06
	ENSRNOG00000005933	Yap1	2372.85	0.395479	0.0681033	5.80704	6.35882e-09	1.33012e-06
	ENSRNOG00000014936	Ifitm2	213.119	1.36102	0.234442	5.80534	6.42358e-09	1.33012e-06
	ENSRNOG00000012172	Spi1	443.966	1.58869	0.273717	5.80413	6.47027e-09	1.33012e-06
	ENSRNOG00000039107	Mfrp	806.82	3.97745	0.685657	5.80093	6.5947e-09	1.33012e-06
	ENSRNOG00000036829	Nckap1l	1217.68	1.43712	0.247819	5.79908	6.66784e-09	1.33012e-06
	ENSRNOG00000016690	Idi1	1159.12	-0.477826	0.0824145	-5.79784	6.71742e-09	1.33012e-06
	ENSRNOG00000020699	Cd37	403.586	1.65659	0.285833	5.79564	6.80602e-09	1.33012e-06
	ENSRNOG00000002341	Trim25	447	1.06101	0.183071	5.7956	6.80777e-09	1.33012e-06
	ENSRNOG00000013267	Helz2	431.653	0.97235	0.168487	5.77106	7.87753e-09	1.52203e-06
	ENSRNOG00000005770	Sostdc1	353.152	5.16569	0.896507	5.76202	8.3115e-09	1.58823e-06
	ENSRNOG00000015894	Dock8	1145.15	1.6282	0.283292	5.74742	9.06147e-09	1.71272e-06
	ENSRNOG00000019689	Vwf	8161.56	0.881603	0.153503	5.74322	9.28947e-09	1.73693e-06
	ENSRNOG00000054391	Snrpn	48038.1	-0.382369	0.0667398	-5.72926	1.00872e-08	1.86602e-06
	ENSRNOG00000016275	Ttr	17831.7	5.498	0.963322	5.70733	1.14762e-08	2.10063e-06
	ENSRNOG00000020644	Nsg2	54535.4	-0.472534	0.0829437	-5.69704	1.21904e-08	2.2081e-06
	ENSRNOG00000010584	Tmem123	627.316	0.686832	0.120668	5.6919	1.25635e-08	2.25224e-06
	ENSRNOG00000016367	Vasp	1253.48	0.818693	0.144231	5.67625	1.3768e-08	2.44298e-06
	ENSRNOG00000002024	Epha5	11533.4	-0.438144	0.0774144	-5.65972	1.51621e-08	2.66317e-06
	ENSRNOG00000007457	Serping1	1357.01	2.61257	0.463662	5.63464	1.75423e-08	3.05042e-06
	ENSRNOG00000016630	Tln1	8447.52	0.746203	0.132611	5.62699	1.83379e-08	3.15721e-06
	ENSRNOG00000013907	Sall1	2964.26	1.0992	0.195716	5.6163	1.95091e-08	3.32592e-06
	ENSRNOG00000031058	Was	204.688	1.51701	0.270238	5.61361	1.98145e-08	3.34518e-06
	ENSRNOG00000010794	Dennd3	711.697	0.565512	0.100818	5.60925	2.03204e-08	3.39761e-06
	ENSRNOG00000067007		2179.93	-0.730014	0.130211	-5.6064	2.06582e-08	3.4212e-06
	ENSRNOG00000055305	Parvb	4873.01	0.530967	0.0947899	5.60152	2.12485e-08	3.48576e-06
	ENSRNOG00000003183	Fmod	353.572	1.6865	0.301351	5.59647	2.18766e-08	3.55526e-06
	ENSRNOG00000005067	Zfp36l2	4052.37	0.820794	0.14673	5.59391	2.22011e-08	3.57459e-06
	ENSRNOG00000003038	Sft2d2	557.885	0.956041	0.171107	5.5874	2.30501e-08	3.67723e-06
	ENSRNOG00000023708	Tmem176a	2354.04	1.26774	0.227045	5.58364	2.3554e-08	3.72346e-06
	ENSRNOG00000058646	Zfp36l1	3059.46	0.816584	0.146549	5.57209	2.51705e-08	3.94315e-06
	ENSRNOG00000017976	Slco2b1	2356.83	0.878004	0.157725	5.56668	2.59636e-08	4.03108e-06
	ENSRNOG00000019077	Lipa	2150.53	0.416325	0.0748789	5.55997	2.69814e-08	4.15204e-06
	ENSRNOG00000064648		159.183	1.55732	0.280223	5.55743	2.73769e-08	4.17593e-06
	ENSRNOG00000008706	Tbx3	267.389	0.638614	0.115	5.55318	2.80511e-08	4.20593e-06
	ENSRNOG00000013836	Arhgap17	791.458	0.793693	0.142927	5.55315	2.80573e-08	4.20593e-06
	ENSRNOG00000012892	Abca4	226.408	2.66374	0.479958	5.54995	2.85751e-08	4.24695e-06
	ENSRNOG00000016874	Zfp521	1035.16	0.73955	0.133379	5.54474	2.94391e-08	4.33828e-06
	ENSRNOG00000019336	Gata3	57.5905	2.43464	0.439288	5.54225	2.98612e-08	4.35639e-06
	ENSRNOG00000008482	Rbms1	617.719	0.606578	0.109469	5.54107	3.00631e-08	4.35639e-06
	ENSRNOG00000017146	Nfatc1	555.92	0.998431	0.180523	5.53078	3.18808e-08	4.58161e-06
	ENSRNOG00000008465	Tmem176b	3943.93	1.38955	0.251562	5.52368	3.31976e-08	4.68219e-06
	ENSRNOG00000027049	Atp5mf	6370.21	-0.431878	0.07819	-5.52344	3.32427e-08	4.68219e-06
	ENSRNOG00000009912	Fgr	186.446	2.00842	0.363668	5.52267	3.33884e-08	4.68219e-06
	ENSRNOG00000020148	Il4i1	55.5559	2.16322	0.391904	5.51977	3.39443e-08	4.6877e-06
	ENSRNOG00000016961	Rps27	1580.54	1.16835	0.21167	5.51965	3.39669e-08	4.6877e-06
	ENSRNOG00000063373	Socs3	177.096	1.64745	0.299348	5.50346	3.72419e-08	5.09921e-06
	ENSRNOG00000000441	Gpsm3	223.297	1.17682	0.214135	5.49567	3.89237e-08	5.2832e-06
	ENSRNOG00000050547	Syngr2	959.567	1.04729	0.190609	5.49445	3.91933e-08	5.2832e-06
	ENSRNOG00000050843	Mmut	4856.42	-0.340619	0.0620877	-5.48609	4.10928e-08	5.49664e-06
	ENSRNOG00000048462	Plin3	333.961	1.09655	0.20009	5.48029	4.24633e-08	5.6366e-06
	ENSRNOG00000001804	Itpr2	3182.82	0.558525	0.102355	5.45673	4.84986e-08	6.38895e-06
	ENSRNOG00000054080	Cgnl1	2540.05	0.657349	0.120525	5.45407	4.92294e-08	6.43646e-06
	ENSRNOG00000012847	Scgb1c1	58.405	4.70482	0.863848	5.44635	5.14148e-08	6.67203e-06
	ENSRNOG00000000991	Arpc1b	1345.48	1.24712	0.229132	5.44281	5.24466e-08	6.75551e-06
	ENSRNOG00000005378	Gna15	327.047	1.58015	0.290456	5.44023	5.3213e-08	6.79375e-06
	ENSRNOG00000021233	Itpa	4259.59	-0.492165	0.0904851	-5.43919	5.35248e-08	6.79375e-06
	ENSRNOG00000056786	Piezo1	1032.59	1.20669	0.221971	5.43625	5.44149e-08	6.85667e-06
	ENSRNOG00000013190	Rnaset2	2390.09	1.28978	0.237451	5.43178	5.5795e-08	6.97999e-06
	ENSRNOG00000010942	Gk5	568.302	-0.622577	0.114859	-5.42035	5.9483e-08	7.38822e-06
	ENSRNOG00000021726	Tlr3	327.118	1.27032	0.234453	5.41821	6.01981e-08	7.42401e-06
	ENSRNOG00000000861	Zic3	159.273	1.24075	0.22906	5.4167	6.07081e-08	7.43418e-06
	ENSRNOG00000025051	Tal1	175.818	1.20247	0.222113	5.41378	6.17091e-08	7.50392e-06
	ENSRNOG00000008759	Csf3r	184.606	1.98557	0.367201	5.40732	6.39757e-08	7.72552e-06
	ENSRNOG00000004621	Rtn4	41765.4	-0.441333	0.081709	-5.40128	6.61668e-08	7.93095e-06
	ENSRNOG00000037331	Cd33	284.244	1.68072	0.311236	5.40014	6.65891e-08	7.93095e-06
	ENSRNOG00000016248	Sox18	404.868	1.11211	0.206224	5.39275	6.93875e-08	8.14608e-06
	ENSRNOG00000014461	Galns	883.165	0.845262	0.156745	5.39259	6.94484e-08	8.14608e-06
	ENSRNOG00000026644	Glipr1	35.2869	3.00355	0.557072	5.39168	6.98008e-08	8.14608e-06
	ENSRNOG00000024497	U2af1l4	1851.65	-0.540535	0.100398	-5.38392	7.28805e-08	8.4488e-06
	ENSRNOG00000001092	Kl	974.565	4.60789	0.856722	5.37852	7.51026e-08	8.64874e-06
	ENSRNOG00000015516	Zng1a	603.094	-0.701616	0.130503	-5.37626	7.60495e-08	8.68743e-06
	ENSRNOG00000010912	Mrps25	2312.48	-0.514326	0.0956826	-5.37534	7.64378e-08	8.68743e-06
	ENSRNOG00000019212	Tpp1	3299.48	0.732567	0.136338	5.37318	7.73609e-08	8.73297e-06
	ENSRNOG00000020652	Tgfb1	670.294	1.55732	0.289893	5.37206	7.78429e-08	8.73297e-06
	ENSRNOG00000050430	Vav1	343.797	1.47626	0.275184	5.36461	8.11258e-08	8.94369e-06
	ENSRNOG00000049028	C5ar2	306.303	1.54412	0.287884	5.36369	8.15397e-08	8.94369e-06
	ENSRNOG00000013220	Arhgap45	764.24	1.34682	0.251125	5.36313	8.17922e-08	8.94369e-06
	ENSRNOG00000016372	Slc12a7	686.756	0.926772	0.172832	5.36228	8.21777e-08	8.94369e-06
	ENSRNOG00000022884	Cd84	339.438	1.64395	0.306591	5.36203	8.22928e-08	8.94369e-06
	ENSRNOG00000008680	Loxl1	647.259	0.78628	0.147143	5.34365	9.10939e-08	9.83871e-06
	ENSRNOG00000008409	Myo1f	595.873	1.57427	0.29476	5.34086	9.2508e-08	9.8541e-06
	ENSRNOG00000053787	Mdfic	397.881	0.999895	0.187222	5.3407	9.2586e-08	9.8541e-06
	ENSRNOG00000004959	Actr2	35512.5	-0.491947	0.0921246	-5.34002	9.29364e-08	9.8541e-06
	ENSRNOG00000057823	Ubc	26613.6	0.603663	0.113107	5.33709	9.44498e-08	9.95386e-06
	ENSRNOG00000002194	Coq2	3554.1	-0.590718	0.110883	-5.32742	9.96179e-08	1.03929e-05
	ENSRNOG00000020130	Arhgef1	2181.81	0.411268	0.0772034	5.32707	9.98114e-08	1.03929e-05
	ENSRNOG00000055650	Pou2f2	381.346	1.45111	0.272636	5.32253	1.02335e-07	1.0573e-05
	ENSRNOG00000009878	Crtap	386.126	0.682856	0.128323	5.32137	1.0299e-07	1.0573e-05
	ENSRNOG00000018509	Cx3cr1	3755.45	1.25167	0.235244	5.32071	1.03365e-07	1.0573e-05
	ENSRNOG00000010091	Efcab14	3994.35	0.492127	0.0925393	5.31804	1.04893e-07	1.06666e-05
	ENSRNOG00000009068	Phlda3	741.252	0.474569	0.089307	5.3139	1.07302e-07	1.08481e-05
	ENSRNOG00000017208	Cspg4	2641.04	0.717607	0.135237	5.30627	1.1189e-07	1.12466e-05
	ENSRNOG00000019922	Ntpcr	1513.63	-0.391411	0.0737991	-5.30374	1.13452e-07	1.1338e-05
	ENSRNOG00000018822	Slc5a5	209.069	1.49186	0.281503	5.29963	1.16037e-07	1.15301e-05
	ENSRNOG00000002408	Rbm47	172.889	1.73226	0.327019	5.29712	1.1764e-07	1.1623e-05
	ENSRNOG00000017781	Dnajc7	7820.07	-0.408664	0.0772758	-5.28838	1.23404e-07	1.21236e-05
	ENSRNOG00000005575	Abi3	375.866	1.57885	0.298632	5.28695	1.24371e-07	1.21499e-05
	ENSRNOG00000001821	Adipoq	14.3934	6.95646	1.31841	5.27642	1.31734e-07	1.27973e-05
	ENSRNOG00000042903	Cox7a2	498.614	0.7817	0.14831	5.27073	1.35883e-07	1.30707e-05
	ENSRNOG00000024145	Trim65	394.6	0.537642	0.102027	5.2696	1.36721e-07	1.30707e-05
	ENSRNOG00000056714	Sla	130.659	1.43228	0.271858	5.2685	1.37541e-07	1.30707e-05
	ENSRNOG00000008133	Mfng	319.872	1.05922	0.201049	5.26848	1.37555e-07	1.30707e-05
	ENSRNOG00000020532	Kcnq1	30.8128	2.7882	0.529743	5.26331	1.41485e-07	1.33511e-05
	ENSRNOG00000014347	Slc4a2	3023.35	0.78073	0.148355	5.26259	1.42042e-07	1.33511e-05
	ENSRNOG00000018176	Rab6a	23407.5	-0.416467	0.0791727	-5.26023	1.43874e-07	1.34507e-05
	ENSRNOG00000019675	Pycard	141.137	1.77779	0.338154	5.25735	1.4615e-07	1.3564e-05
	ENSRNOG00000062927		2333.27	0.464152	0.0882968	5.25672	1.46646e-07	1.3564e-05
	ENSRNOG00000000907	Alox5ap	130.912	1.26991	0.241951	5.24861	1.53253e-07	1.41001e-05
	ENSRNOG00000019217	Adrb2	112.946	1.55707	0.29735	5.23651	1.63643e-07	1.49768e-05
	ENSRNOG00000001224	Itgb2	1318.56	2.18907	0.418256	5.2338	1.6606e-07	1.51185e-05
	ENSRNOG00000006963	Ctse	150.891	2.19421	0.419419	5.23156	1.68086e-07	1.52232e-05
	ENSRNOG00000007600	Igsf1	2965.55	0.690476	0.132076	5.22789	1.71455e-07	1.54478e-05
	ENSRNOG00000011989	Vat1l	3245.06	1.03948	0.19889	5.2264	1.7284e-07	1.54923e-05
	ENSRNOG00000017766	Car12	2476.4	1.10726	0.212219	5.21753	1.81326e-07	1.61696e-05
	ENSRNOG00000065062	LOC363181	1352.61	-0.987179	0.189243	-5.21647	1.82361e-07	1.61789e-05
	ENSRNOG00000011622	Echdc1	2234.87	-0.488856	0.0937343	-5.21534	1.83482e-07	1.61957e-05
	ENSRNOG00000020762	Zfp260	3543.47	-0.343354	0.0658744	-5.21226	1.86557e-07	1.6384e-05
	ENSRNOG00000063244	Mpeg1	2568.32	2.4265	0.465901	5.20819	1.90692e-07	1.65378e-05
	ENSRNOG00000028569	Arhgap27	844.055	1.03035	0.197881	5.20691	1.92012e-07	1.65378e-05
	ENSRNOG00000009163	Fam133b	1341.67	-0.436527	0.0838377	-5.20681	1.92115e-07	1.65378e-05
	ENSRNOG00000039976	Ptk7	1351.22	0.551078	0.105851	5.20614	1.92806e-07	1.65378e-05
	ENSRNOG00000007688	Sms	2248.95	-0.541021	0.103925	-5.2059	1.93063e-07	1.65378e-05
	ENSRNOG00000033796	Kcnj5	257.604	1.24728	0.239809	5.20114	1.98067e-07	1.68833e-05
	ENSRNOG00000048812	Gpx1	1875.33	0.767962	0.147722	5.19869	2.00697e-07	1.69992e-05
	ENSRNOG00000017939	Chn1	49726.4	-0.649351	0.124922	-5.19806	2.01382e-07	1.69992e-05
	ENSRNOG00000019270	P2ry6	291.237	1.5238	0.293483	5.19212	2.07911e-07	1.74655e-05
	ENSRNOG00000046452	Fcgr2b	265.103	2.14072	0.4124	5.19089	2.09291e-07	1.74969e-05
	ENSRNOG00000024012	Pex10	811.676	-0.441274	0.0850801	-5.18658	2.14196e-07	1.76833e-05
	ENSRNOG00000056148	Nudcd3	15293.7	-0.402067	0.0775242	-5.18634	2.14466e-07	1.76833e-05
	ENSRNOG00000036826	Glycam1	36.2263	6.20044	1.19555	5.18625	2.14572e-07	1.76833e-05
	ENSRNOG00000018669	Insl3	537.453	0.884589	0.170659	5.18338	2.17901e-07	1.7873e-05
	ENSRNOG00000014751	Ret	1383.87	0.626597	0.121078	5.17515	2.27733e-07	1.85918e-05
	ENSRNOG00000008400	Pml	1070.11	0.731508	0.141459	5.17117	2.32628e-07	1.88702e-05
	ENSRNOG00000030442	Rpl13a-ps4	140.485	-0.826273	0.159801	-5.17062	2.33314e-07	1.88702e-05
	ENSRNOG00000018183	Ubr4	28405.2	0.373947	0.0723587	5.16796	2.36665e-07	1.90526e-05
	ENSRNOG00000012228	Skap2	697.532	0.906916	0.175935	5.15485	2.53834e-07	2.03406e-05
	ENSRNOG00000021100	Tnfaip8l2	262.72	1.39174	0.270088	5.15293	2.56452e-07	2.04562e-05
	ENSRNOG00000011683	Fes	230.792	1.72389	0.334679	5.15088	2.5927e-07	2.05865e-05
	ENSRNOG00000005195	Cst3	71783.8	0.929838	0.180584	5.14907	2.61786e-07	2.06775e-05
	ENSRNOG00000021031	Grn	4152.86	0.917943	0.178299	5.14835	2.62794e-07	2.06775e-05
	ENSRNOG00000005352	Elf4	151.887	1.67499	0.325457	5.14656	2.65304e-07	2.07048e-05
	ENSRNOG00000021560	Cass4	82.0224	1.50308	0.29207	5.14629	2.65682e-07	2.07048e-05
	ENSRNOG00000054204	Gria2	48684.9	-0.622358	0.12095	-5.14557	2.66713e-07	2.07048e-05
	ENSRNOG00000031312	Tnfrsf1a	849.796	1.12127	0.21797	5.14414	2.68748e-07	2.077e-05
	ENSRNOG00000020813	Ltbp3	2903.04	0.56737	0.11033	5.14248	2.71129e-07	2.08614e-05
	ENSRNOG00000014903	Zfyve27	7845.83	-0.397876	0.0773949	-5.14086	2.73488e-07	2.09502e-05
	ENSRNOG00000070946	Lsm8	2092.42	-0.833875	0.162333	-5.13682	2.79433e-07	2.13117e-05
	ENSRNOG00000029662	Wdfy4	615.347	1.71505	0.334025	5.13449	2.82913e-07	2.14829e-05
	ENSRNOG00000021919	Rhoj	349.029	0.703541	0.137087	5.13208	2.86556e-07	2.16649e-05
	ENSRNOG00000009348	Nos3	820.64	0.709357	0.138288	5.12957	2.90404e-07	2.18038e-05
	ENSRNOG00000016794	Phyhd1	790.443	0.91506	0.1784	5.12925	2.90901e-07	2.18038e-05
	ENSRNOG00000019662	Tm6sf1	510.623	0.846396	0.16507	5.1275	2.93609e-07	2.19123e-05
	ENSRNOG00000023340	Tmem72	413.919	4.44245	0.866536	5.12668	2.94893e-07	2.19141e-05
	ENSRNOG00000015425	Ssx2ip	7265.15	-0.747424	0.145831	-5.12527	2.9711e-07	2.19849e-05
	ENSRNOG00000023830	Dnase2	744.451	0.800872	0.156356	5.12209	3.02163e-07	2.2264e-05
	ENSRNOG00000057451	Itga5	197.462	1.29315	0.252654	5.11827	3.08344e-07	2.26236e-05
	ENSRNOG00000053923	Thap12	2426.59	-0.33486	0.0655004	-5.11234	3.18199e-07	2.32486e-05
	ENSRNOG00000026306	Clec5a	35.5123	2.39829	0.46956	5.10753	3.26399e-07	2.37479e-05
	ENSRNOG00000003076	Rbms2	2257.24	0.650186	0.127353	5.10538	3.30128e-07	2.39192e-05
	ENSRNOG00000011489	R3hdm4	14787.8	-0.51256	0.10045	-5.10262	3.34986e-07	2.41705e-05
	ENSRNOG00000000327	Hace1	4051.66	-0.372862	0.0731494	-5.09727	3.44595e-07	2.4761e-05
	ENSRNOG00000006030	Ptprz1	16267	0.398475	0.0782411	5.09292	3.52594e-07	2.52315e-05
	ENSRNOG00000023411	Vsig10l	647.157	0.607959	0.119534	5.08607	3.65561e-07	2.60522e-05
	ENSRNOG00000006178	Dync1h1	70622.3	0.384292	0.0757515	5.07306	3.91474e-07	2.77851e-05
	ENSRNOG00000015078	Ifitm3	315.219	1.33076	0.26236	5.07227	3.93088e-07	2.77862e-05
	ENSRNOG00000008543	Pdlim2	112.928	1.16831	0.230367	5.07149	3.94705e-07	2.77875e-05
	ENSRNOG00000017481	Sucla2	6719.94	-0.375681	0.0741137	-5.06898	3.99946e-07	2.79666e-05
	ENSRNOG00000014863	Reck	877.982	0.582838	0.114987	5.06874	4.00465e-07	2.79666e-05
	ENSRNOG00000023467	Fam168b	19423.5	-0.308391	0.0609295	-5.06144	4.16107e-07	2.89428e-05
	ENSRNOG00000031669	Lpp	625.485	0.666058	0.131702	5.05732	4.25182e-07	2.92705e-05
	ENSRNOG00000010208	Timp1	121.84	2.86336	0.56619	5.05724	4.25367e-07	2.92705e-05
	ENSRNOG00000006972	Zfp189	3109.95	-0.789467	0.156132	-5.05639	4.27266e-07	2.92705e-05
	ENSRNOG00000010629	Nod1	628.329	0.849633	0.168052	5.05578	4.28627e-07	2.92705e-05
	ENSRNOG00000018042	Mrpl48	2335.39	-0.292409	0.0578453	-5.05502	4.30337e-07	2.92705e-05
	ENSRNOG00000007937	Krit1	1907.63	-0.279859	0.0553671	-5.05461	4.31281e-07	2.92705e-05
	ENSRNOG00000017220	Tcirg1	693.198	0.912537	0.180557	5.05402	4.32602e-07	2.92705e-05
	ENSRNOG00000030633	Lmf2	1098.67	0.64806	0.128273	5.0522	4.36741e-07	2.9436e-05
	ENSRNOG00000017020	Inpp5d	1519.25	1.01895	0.201743	5.05071	4.4017e-07	2.95526e-05
	ENSRNOG00000060248	Chchd6	970.07	-0.545543	0.108106	-5.04639	4.50239e-07	3.01123e-05
	ENSRNOG00000007541	Fhl3	109.056	1.59012	0.315378	5.04195	4.60815e-07	3.07016e-05
	ENSRNOG00000043416	Bcl3	99.71	2.66972	0.529838	5.03874	4.68601e-07	3.11012e-05
	ENSRNOG00000015250	Mettl14	1629.64	-0.296623	0.0588876	-5.0371	4.72631e-07	3.1168e-05
	ENSRNOG00000016758	Loxl2	251.489	0.919323	0.182529	5.03658	4.73914e-07	3.1168e-05
	ENSRNOG00000051986	Plcg2	427.329	1.29875	0.257886	5.03615	4.74985e-07	3.1168e-05
	ENSRNOG00000021079	Fxyd1	2105.86	0.726184	0.144378	5.02975	4.91108e-07	3.21048e-05
	ENSRNOG00000030788	Olr35	13.8857	3.12854	0.623777	5.01547	5.29032e-07	3.44544e-05
	ENSRNOG00000064113		1685.26	-0.862307	0.172045	-5.0121	5.38394e-07	3.49333e-05
	ENSRNOG00000004367	Elk3	772	0.839891	0.167613	5.0109	5.4176e-07	3.5021e-05
	ENSRNOG00000001270	Hvcn1	264.802	1.3762	0.274784	5.00829	5.49157e-07	3.53678e-05
	ENSRNOG00000007981	Klhl23	3943.49	-0.598234	0.119535	-5.00468	5.5956e-07	3.59048e-05
	ENSRNOG00000001331	Rnf34	3334.45	-0.280236	0.0560671	-4.99822	5.78619e-07	3.686e-05
	ENSRNOG00000003626	Atp5pd	12381.8	-0.536086	0.107256	-4.9982	5.78686e-07	3.686e-05
	ENSRNOG00000016838	Pla2g5	102.32	2.30604	0.461691	4.99476	5.89089e-07	3.73856e-05
	ENSRNOG00000003748	Tasl	36.8353	2.05699	0.412088	4.99162	5.98742e-07	3.78601e-05
	ENSRNOG00000014452	Zfhx3	4161.86	1.24209	0.249127	4.98579	6.17085e-07	3.88786e-05
	ENSRNOG00000061450	Homer2	2673.63	-0.639886	0.128517	-4.97899	6.39159e-07	4.01239e-05
	ENSRNOG00000071062	Ndufa5	7537.63	-0.546476	0.109875	-4.97363	6.57101e-07	4.08884e-05
	ENSRNOG00000007350	Rac2	359.046	1.91065	0.384181	4.9733	6.58214e-07	4.08884e-05
	ENSRNOG00000003206	Actr3	19103.1	-0.561659	0.112947	-4.97279	6.59971e-07	4.08884e-05
	ENSRNOG00000060349	Fam3c	5170.42	-0.413962	0.0832587	-4.97199	6.62676e-07	4.08884e-05
	ENSRNOG00000027707	Exd2	5319.68	-0.343438	0.0690761	-4.97187	6.63093e-07	4.08884e-05
	ENSRNOG00000062645	LOC102551518	302.053	0.931761	0.187453	4.97063	6.67364e-07	4.10063e-05
	ENSRNOG00000008850	Ttc5	3541.87	-0.418873	0.0844031	-4.96277	6.94961e-07	4.23927e-05
	ENSRNOG00000020696	Pmvk	2205.23	-0.490116	0.098766	-4.9624	6.96275e-07	4.23927e-05
	ENSRNOG00000016057	Kcnj13	129.565	4.47958	0.902754	4.96213	6.9724e-07	4.23927e-05
	ENSRNOG00000004509	Eapp	3942.79	-0.418158	0.0843005	-4.96033	7.03742e-07	4.26389e-05
	ENSRNOG00000005342	Rassf5	1000.11	0.652274	0.131541	4.95871	7.09614e-07	4.28454e-05
	ENSRNOG00000014078	Ndufb8	5685.95	-0.355988	0.071849	-4.95467	7.24514e-07	4.35937e-05
	ENSRNOG00000003217	Lgals3bp	1594.82	1.29835	0.262101	4.95363	7.28407e-07	4.36174e-05
	ENSRNOG00000001823	St6gal1	1372.16	0.573148	0.115712	4.95323	7.29925e-07	4.36174e-05
	ENSRNOG00000021497	Akt3	17825.8	-0.414411	0.08368	-4.95233	7.33305e-07	4.36693e-05
	ENSRNOG00000057527	RNase_MRP	53522.4	0.782773	0.15829	4.94518	7.6072e-07	4.51473e-05
	ENSRNOG00000020726	Sipa1	1167.76	1.17901	0.238651	4.94029	7.80049e-07	4.6137e-05
	ENSRNOG00000042411	Rps6ka1	1448.62	0.822879	0.166644	4.93795	7.89473e-07	4.65361e-05
	ENSRNOG00000036601	Exoc6	2791.13	-0.492104	0.0996853	-4.93658	7.95056e-07	4.67068e-05
	ENSRNOG00000011540	Vta1	3653.85	-0.345386	0.070011	-4.93331	8.08475e-07	4.72206e-05
	ENSRNOG00000017869	Irf8	1187.74	2.00938	0.407324	4.93313	8.09233e-07	4.72206e-05
	ENSRNOG00000009882	Ppp3ca	70531.7	-0.649706	0.131755	-4.93119	8.17317e-07	4.75329e-05
	ENSRNOG00000003992	Pik3r6	109.955	1.18827	0.241057	4.92939	8.24862e-07	4.78117e-05
	ENSRNOG00000015528	Pja2	70654.5	-0.455698	0.0925235	-4.92521	8.42698e-07	4.86833e-05
	ENSRNOG00000008005	Akna	1061.63	0.839125	0.170461	4.92268	8.53676e-07	4.91542e-05
	ENSRNOG00000021053	Lsr	484.29	0.639759	0.130044	4.91956	8.67404e-07	4.96806e-05
	ENSRNOG00000006432	Trnt1	1501.98	-0.433014	0.0880234	-4.9193	8.68531e-07	4.96806e-05
	ENSRNOG00000009822	Tlr2	241.884	1.25456	0.255109	4.91773	8.75539e-07	4.99172e-05
	ENSRNOG00000019496	Stat5a	292.494	0.929904	0.189131	4.91673	8.80032e-07	5.00094e-05
	ENSRNOG00000005512	Ndufa4	5805.66	-0.308533	0.0627677	-4.91548	8.85634e-07	5.01638e-05
	ENSRNOG00000016581	Serpinb1a	229.162	1.50117	0.305513	4.91359	8.94249e-07	5.04873e-05
	ENSRNOG00000011971	C1s	1550.46	1.28183	0.261444	4.90288	9.44412e-07	5.31469e-05
	ENSRNOG00000024136	Fam151b	607.389	-0.67458	0.13764	-4.90105	9.53249e-07	5.34711e-05
	ENSRNOG00000026474	Cad	2503.3	0.386772	0.0789708	4.89766	9.69862e-07	5.42281e-05
	ENSRNOG00000064506	LOC120093538	823.651	-0.539449	0.110333	-4.88927	1.01209e-06	5.64081e-05
	ENSRNOG00000054782	Ppp3cb	26474.2	-0.463338	0.0948065	-4.88719	1.02285e-06	5.68247e-05
	ENSRNOG00000050697	Ctsz	2241.8	1.33268	0.272724	4.88656	1.02611e-06	5.68247e-05
	ENSRNOG00000015857	Ctsa	5615.6	0.472374	0.0967166	4.88411	1.03899e-06	5.73558e-05
	ENSRNOG00000024372	Cwf19l2	1820.24	-0.38993	0.079849	-4.88334	1.04302e-06	5.73957e-05
	ENSRNOG00000011825	Ndufb3	4393.89	-0.471616	0.0965977	-4.88227	1.04869e-06	5.74991e-05
	ENSRNOG00000011227	Atp1b2	29701.4	0.559323	0.114574	4.88175	1.05151e-06	5.74991e-05
	ENSRNOG00000020486	Bcl2l12	74.8312	1.38707	0.284187	4.88082	1.05643e-06	5.75873e-05
	ENSRNOG00000019079	Polr1c	1805.03	-0.378925	0.0776466	-4.88013	1.06018e-06	5.76106e-05
	ENSRNOG00000017406	Atrnl1	16294.2	-0.32423	0.0664617	-4.87844	1.06926e-06	5.79235e-05
	ENSRNOG00000008249	Brms1l	3350.91	-0.404736	0.0830165	-4.87537	1.08604e-06	5.85579e-05
	ENSRNOG00000013265	Tgfbr2	2452.64	0.836218	0.17153	4.87507	1.08771e-06	5.85579e-05
	ENSRNOG00000065235		384.115	-0.861607	0.177051	-4.86644	1.13627e-06	6.09834e-05
	ENSRNOG00000007895	Pdhb	7254.7	-0.373231	0.0767899	-4.86042	1.17137e-06	6.26736e-05
	ENSRNOG00000047287	Nucks1	10580.9	-0.488084	0.10047	-4.858	1.18579e-06	6.32508e-05
	ENSRNOG00000004489	Adgre5	491.319	0.812309	0.167325	4.85467	1.20588e-06	6.4068e-05
	ENSRNOG00000037562	Zbtb42	240.695	0.675932	0.139246	4.85424	1.20848e-06	6.4068e-05
	ENSRNOG00000019322	Notch1	6154.79	0.631493	0.130251	4.84827	1.24546e-06	6.58274e-05
	ENSRNOG00000005390	Nup210	1365.11	0.348369	0.0718856	4.84615	1.25879e-06	6.63306e-05
	ENSRNOG00000006364	Dld	7083.49	-0.40884	0.0843836	-4.84501	1.26605e-06	6.65117e-05
	ENSRNOG00000057619	Hic1	322.913	0.983217	0.203105	4.84094	1.29227e-06	6.76844e-05
	ENSRNOG00000021750	Id1	670.335	0.609834	0.126021	4.83915	1.30397e-06	6.80733e-05
	ENSRNOG00000020478	Camk4	5045.74	-0.738467	0.152628	-4.83835	1.30924e-06	6.80733e-05
	ENSRNOG00000045558	Cd34	997.657	0.987132	0.204037	4.83801	1.31144e-06	6.80733e-05
	ENSRNOG00000011684	Auh	4530.48	-0.406222	0.0839922	-4.83643	1.32193e-06	6.84139e-05
	ENSRNOG00000007089	Lgmn	4579.08	0.826069	0.17085	4.83504	1.33118e-06	6.86882e-05
	ENSRNOG00000017619	Aldh1a1	1820.91	-0.476413	0.0985674	-4.83337	1.34239e-06	6.90618e-05
	ENSRNOG00000016251	Dnaja2	10774.8	-0.359446	0.0743929	-4.83173	1.35351e-06	6.92716e-05
	ENSRNOG00000001815	Eif4a2	32893.4	-0.562023	0.116322	-4.83159	1.35444e-06	6.92716e-05
	ENSRNOG00000037563	Cd68	560.955	2.94208	0.609088	4.8303	1.36326e-06	6.93169e-05
	ENSRNOG00000054495	Cldn2	435.285	4.81456	0.996741	4.8303	1.3633e-06	6.93169e-05
	ENSRNOG00000016133	Sumo1	4691.93	-0.416495	0.0863288	-4.82452	1.40343e-06	7.09945e-05
	ENSRNOG00000018689	C8h15orf39	1033.71	0.752914	0.156068	4.82426	1.40522e-06	7.09945e-05
	ENSRNOG00000037167	Rtp3	11.0828	5.50365	1.14094	4.82379	1.40854e-06	7.09945e-05
	ENSRNOG00000050190	Eng	1438.55	0.858578	0.178013	4.82313	1.41323e-06	7.10249e-05
	ENSRNOG00000020300	Lsp1	382.423	1.2809	0.265637	4.82199	1.42134e-06	7.11004e-05
	ENSRNOG00000011705	Stmn2	18041.3	-0.481407	0.0998493	-4.82134	1.426e-06	7.11004e-05
	ENSRNOG00000000704	Cmklr1	894.405	1.21597	0.252214	4.8212	1.427e-06	7.11004e-05
	ENSRNOG00000007410	Dab1	2861.96	-0.48495	0.100626	-4.81933	1.44038e-06	7.15624e-05
	ENSRNOG00000001103	Sdk1	1193.61	0.573807	0.119105	4.81766	1.45255e-06	7.19613e-05
	ENSRNOG00000037998	Snw1	3703.65	-0.310848	0.0645309	-4.81704	1.45702e-06	7.19775e-05
	ENSRNOG00000006545	Septin7	22334.7	-0.384707	0.0799149	-4.81396	1.47968e-06	7.26463e-05
	ENSRNOG00000065208	LOC102556096	60.5928	2.34368	0.48686	4.81388	1.48031e-06	7.26463e-05
	ENSRNOG00000017817	Cox4i1	24151.8	-0.500027	0.10388	-4.8135	1.48309e-06	7.26463e-05
	ENSRNOG00000029811	Kcne2	204.317	2.11145	0.438893	4.81086	1.50281e-06	7.33681e-05
	ENSRNOG00000014243	Pear1	751.251	0.67464	0.140246	4.8104	1.50626e-06	7.33681e-05
	ENSRNOG00000025383	Pdha1	18802.6	-0.410638	0.0854181	-4.80739	1.5291e-06	7.42725e-05
	ENSRNOG00000005015	Rabep1	12313.7	-0.28988	0.0603106	-4.80646	1.53627e-06	7.44129e-05
	ENSRNOG00000006116	Hk2	1331.87	1.26839	0.264323	4.79863	1.59757e-06	7.71669e-05
	ENSRNOG00000011814	Cbx3	8238.31	-0.432495	0.0901665	-4.79662	1.61363e-06	7.77271e-05
	ENSRNOG00000005719	Emc4	3258.86	-0.287005	0.0598427	-4.79599	1.61872e-06	7.77566e-05
	ENSRNOG00000048682	Zwint	124526	-0.375634	0.0783555	-4.79398	1.63506e-06	7.83252e-05
	ENSRNOG00000000043	Idua	609.965	0.632209	0.131989	4.78985	1.66905e-06	7.97339e-05
	ENSRNOG00000063847		31.0598	2.31097	0.482657	4.78802	1.68435e-06	8.02445e-05
	ENSRNOG00000004026	Atp2b1	59920.2	-0.542957	0.113417	-4.78726	1.69076e-06	8.03296e-05
	ENSRNOG00000017035	Cep120	2986.26	-0.367259	0.0767406	-4.78573	1.70371e-06	8.07242e-05
	ENSRNOG00000021334	Lag3	50.6671	2.83594	0.592796	4.784	1.7184e-06	8.1141e-05
	ENSRNOG00000002722	Sec14l1	17077.6	-0.425114	0.0888691	-4.7836	1.72184e-06	8.1141e-05
	ENSRNOG00000061415	Taf1b	434.322	-0.982713	0.20554	-4.78114	1.74304e-06	8.19183e-05
	ENSRNOG00000006932	Dock2	977.275	1.47101	0.307986	4.77621	1.78627e-06	8.35456e-05
	ENSRNOG00000012015	Lrrc49	4205.33	-0.411747	0.0862099	-4.7761	1.78728e-06	8.35456e-05
	ENSRNOG00000019311	Nfkb2	401.134	0.9747	0.204242	4.77228	1.82149e-06	8.49164e-05
	ENSRNOG00000012946	Mov10	322.966	0.809146	0.169648	4.76957	1.84622e-06	8.54874e-05
	ENSRNOG00000027008	Igtp	827.198	1.43313	0.300475	4.76954	1.84645e-06	8.54874e-05
	ENSRNOG00000002309	Hlx	102.893	1.41249	0.296166	4.76924	1.84923e-06	8.54874e-05
	ENSRNOG00000023428	Pik3r5	201.469	1.49301	0.313081	4.76879	1.8534e-06	8.54874e-05
	ENSRNOG00000019264	Ltbr	997.178	0.722343	0.151625	4.76401	1.89781e-06	8.71075e-05
	ENSRNOG00000007918	Tbxas1	204.602	1.54045	0.323357	4.76393	1.89854e-06	8.71075e-05
	ENSRNOG00000043410	Cfap300	147.457	1.15448	0.242374	4.76319	1.90553e-06	8.71981e-05
	ENSRNOG00000010645	Lgals3	156.384	2.25103	0.472782	4.76125	1.92395e-06	8.76182e-05
	ENSRNOG00000033299	Mt-atp8	6091.63	0.692841	0.145519	4.76116	1.92479e-06	8.76182e-05
	ENSRNOG00000030107	AABR07049329.1	2194.71	-0.52902	0.111237	-4.75578	1.97682e-06	8.97516e-05
	ENSRNOG00000003407	Ptpn14	583.933	0.435674	0.0916254	4.75496	1.9849e-06	8.98839e-05
	ENSRNOG00000014653	Arl11	134.223	1.54495	0.325256	4.74996	2.03455e-06	9.17039e-05
	ENSRNOG00000019875	Matr3	25295.4	-0.475958	0.100205	-4.74985	2.03564e-06	9.17039e-05
	ENSRNOG00000018358	Nt5dc2	338.762	1.12736	0.237394	4.74888	2.04544e-06	9.19075e-05
	ENSRNOG00000017673	Brsk1	30448.9	-0.429206	0.0904777	-4.74378	2.09769e-06	9.40121e-05
	ENSRNOG00000030199	Tmem192	477.392	0.753482	0.158931	4.74094	2.12726e-06	9.50926e-05
	ENSRNOG00000060262	Prps1	2461.86	-0.327558	0.0691024	-4.74019	2.13518e-06	9.52018e-05
	ENSRNOG00000016374	Fgfr2	7570.7	0.335492	0.0708249	4.73693	2.1698e-06	9.64978e-05
	ENSRNOG00000006305	Slc38a2	5374.18	0.699465	0.147929	4.72837	2.26329e-06	0.000100399
	ENSRNOG00000021399	Cfap298	2452.05	-0.357037	0.07563	-4.72084	2.34878e-06	0.000103926
	ENSRNOG00000030938	Fyb2	55.492	4.00985	0.849683	4.71923	2.36741e-06	0.000104485
	ENSRNOG00000010448	Ptbp1	1984.69	0.491167	0.104125	4.71711	2.39222e-06	0.000105312
	ENSRNOG00000056297	Fmnl3	1568.34	0.806469	0.171008	4.71597	2.40556e-06	0.000105632
	ENSRNOG00000051450	Abracl	715.294	-0.534241	0.11332	-4.71444	2.42377e-06	0.000106164
	ENSRNOG00000001195	Trpv4	71.6946	2.93129	0.622007	4.71263	2.44542e-06	0.000106843
	ENSRNOG00000031855	Actr3b	3270.14	-0.516973	0.109839	-4.70664	2.51832e-06	0.000109752
	ENSRNOG00000004214	Rpl26	4838.03	0.712202	0.151355	4.70551	2.53227e-06	0.000110084
	ENSRNOG00000012151	Itpripl1	373.514	1.64887	0.350455	4.70495	2.53932e-06	0.000110115
	ENSRNOG00000038868	Iqcb1	1001.84	-0.449012	0.0954772	-4.70282	2.56587e-06	0.000110792
	ENSRNOG00000033444	F10	123.178	1.8429	0.391883	4.70268	2.56768e-06	0.000110792
	ENSRNOG00000014981	Usp14	7035.51	-0.344942	0.0733887	-4.70021	2.59893e-06	0.000111864
	ENSRNOG00000013118	Atox1	933.163	0.38429	0.0818206	4.69674	2.64351e-06	0.000113501
	ENSRNOG00000000528	Fgd2	430.671	1.45647	0.310307	4.69366	2.68359e-06	0.000114938
	ENSRNOG00000048118	LOC108348276	681.741	-0.33141	0.0706466	-4.6911	2.71745e-06	0.000116102
	ENSRNOG00000025554	Zfp445	4907.98	-0.354104	0.0755042	-4.68986	2.73388e-06	0.000116518
	ENSRNOG00000004812	Sema6d	7087.91	0.412654	0.0880036	4.68907	2.74456e-06	0.000116661
	ENSRNOG00000007998	Ssb	6424.51	-0.389092	0.0829905	-4.68839	2.75368e-06	0.000116661
	ENSRNOG00000016846	Pik3cd	1432.11	0.600313	0.12805	4.68811	2.75735e-06	0.000116661
	ENSRNOG00000000826	Flot1	7258.2	-0.339302	0.072386	-4.6874	2.76703e-06	0.000116786
	ENSRNOG00000016770	Calm3	58290.6	-0.518303	0.11065	-4.68415	2.81123e-06	0.000118291
	ENSRNOG00000022054	Paqr7	3792.25	0.50396	0.107597	4.68378	2.81629e-06	0.000118291
	ENSRNOG00000007756	Atg101	2593.36	-0.378678	0.0809105	-4.68021	2.86577e-06	0.000120079
	ENSRNOG00000027360	Srsf7	3179.34	-0.507816	0.108649	-4.67394	2.95478e-06	0.000123511
	ENSRNOG00000020748	Map4	59330.9	-0.253948	0.0543398	-4.67333	2.96352e-06	0.000123579
	ENSRNOG00000014294	Ptpn6	940.838	1.42813	0.305767	4.67064	3.00262e-06	0.000124611
	ENSRNOG00000066426		4065.59	-0.336016	0.0719447	-4.67048	3.00493e-06	0.000124611
	ENSRNOG00000005256	Zc3h15	7662.89	-0.399041	0.0854488	-4.66994	3.01294e-06	0.000124611
	ENSRNOG00000014642	Morn1	310.025	-1.98933	0.426012	-4.66966	3.01693e-06	0.000124611
	ENSRNOG00000052620	Rack1	6454.7	0.535322	0.114682	4.66788	3.0433e-06	0.000125403
	ENSRNOG00000000913	Gusb	388.935	0.778363	0.166892	4.66387	3.10314e-06	0.000126981
	ENSRNOG00000061246	Cyrib	7629.92	-0.408721	0.0876412	-4.66357	3.10778e-06	0.000126981
	ENSRNOG00000005426	Snupn	777.022	-0.336545	0.0721672	-4.6634	3.11024e-06	0.000126981
	ENSRNOG00000027623	LOC680039	11659.9	-0.263295	0.0564604	-4.66336	3.1108e-06	0.000126981
	ENSRNOG00000015948	Slc1a5	233.85	1.28386	0.275416	4.66154	3.13853e-06	0.00012776
	ENSRNOG00000032729	Bex1	11221.2	-0.479976	0.102984	-4.66068	3.15166e-06	0.00012776
	ENSRNOG00000009260	Cnr2	127.18	1.76429	0.378549	4.66066	3.15194e-06	0.00012776
	ENSRNOG00000055962	Bgn	1339.4	0.739783	0.158784	4.65906	3.17656e-06	0.000128459
	ENSRNOG00000067555	Sub1	15631.4	-0.470645	0.101047	-4.65768	3.19789e-06	0.000129021
	ENSRNOG00000056219	Olr1	183.497	3.23177	0.694371	4.65423	3.25188e-06	0.000130896
	ENSRNOG00000009819	Vezf1	2446.91	0.288299	0.0619756	4.65182	3.29017e-06	0.000132131
	ENSRNOG00000001829	Ube2v2	2818.6	-0.481593	0.103583	-4.64935	3.32977e-06	0.000133334
	ENSRNOG00000012062	Npc2	6300.94	1.20517	0.259233	4.649	3.33545e-06	0.000133334
	ENSRNOG00000060430	Y_RNA	191.069	1.29803	0.279323	4.64705	3.36716e-06	0.000134292
	ENSRNOG00000056608	Y_RNA	100.436	2.30985	0.497151	4.64617	3.38153e-06	0.000134557
	ENSRNOG00000011498	Psip1	11265.1	-0.408751	0.0880448	-4.64254	3.44157e-06	0.000136634
	ENSRNOG00000061176	Nudt3	22599	-0.293521	0.0632317	-4.642	3.4506e-06	0.00013668
	ENSRNOG00000065122	Hypk	2831.11	-0.410944	0.0886003	-4.63818	3.51495e-06	0.000138912
	ENSRNOG00000058561	Srrm2	25418.8	0.433059	0.0934434	4.63445	3.57891e-06	0.000141119
	ENSRNOG00000037356	Dph6	405.728	-0.606174	0.131004	-4.62716	3.70723e-06	0.000145848
	ENSRNOG00000003025	AABR07039336.2	5964.23	-0.503493	0.108889	-4.6239	3.76597e-06	0.000147825
	ENSRNOG00000029195	Uba7	272.232	1.44432	0.312436	4.62279	3.78614e-06	0.000148282
	ENSRNOG00000027503	Rps25	2803.41	0.504138	0.109295	4.61262	3.9762e-06	0.000155363
	ENSRNOG00000013309	Pik3ap1	457.192	1.20736	0.261778	4.61217	3.98481e-06	0.000155363
	ENSRNOG00000012354	Trim23	3958.93	-0.424219	0.0919878	-4.61168	3.9942e-06	0.00015538
	ENSRNOG00000018375	Eif2b3	1242.52	-0.517136	0.112159	-4.61073	4.01251e-06	0.000155745
	ENSRNOG00000006539	Pex16	1633.49	-0.337203	0.0732266	-4.60493	4.12609e-06	0.000159487
	ENSRNOG00000019136	Scamp2	952.604	0.723226	0.157057	4.60487	4.12727e-06	0.000159487
	ENSRNOG00000018932	Ccdc124	5744.28	-0.491179	0.106685	-4.60402	4.14409e-06	0.000159551
	ENSRNOG00000068306	LOC120099223	3495.32	-0.489875	0.106408	-4.60373	4.14999e-06	0.000159551
	ENSRNOG00000017690	Ccsap	2512.48	-0.69506	0.150988	-4.6034	4.15645e-06	0.000159551
	ENSRNOG00000049714	Asap3	517.341	0.942136	0.204709	4.60231	4.17832e-06	0.000160037
	ENSRNOG00000007415	Ptgs1	411.557	0.837023	0.181941	4.60051	4.21449e-06	0.000161067
	ENSRNOG00000018020	Apbb1	31033.4	-0.298523	0.064917	-4.59853	4.25477e-06	0.00016225
	ENSRNOG00000021916	Slc16a12	160.333	0.848065	0.184458	4.5976	4.27377e-06	0.000162574
	ENSRNOG00000027761	Htatsf1	3864.3	-0.502742	0.109366	-4.5969	4.28831e-06	0.000162574
	ENSRNOG00000020093	LOC100360573	690.411	1.28835	0.280277	4.59672	4.29185e-06	0.000162574
	ENSRNOG00000013030	Pip4k2b	7309.05	-0.230934	0.0502435	-4.5963	4.30064e-06	0.000162574
	ENSRNOG00000010194	Ift43	473.386	-0.363995	0.0792443	-4.59333	4.36237e-06	0.000164549
	ENSRNOG00000064381	Abcg3l2	110.005	1.1193	0.243707	4.59282	4.37296e-06	0.000164592
	ENSRNOG00000010018	Clec4a3	122.825	1.60894	0.350567	4.58955	4.44207e-06	0.000166364
	ENSRNOG00000012045	Adgrb3	10014.2	-0.422485	0.0920594	-4.58927	4.448e-06	0.000166364
	ENSRNOG00000016587	Ninj1	499.175	1.00822	0.219692	4.58923	4.44873e-06	0.000166364
	ENSRNOG00000005357	Ctc1	2231.56	0.327846	0.0714666	4.5874	4.48791e-06	0.000167278
	ENSRNOG00000017703	Unc93b1	1024.51	1.37032	0.298728	4.58719	4.49242e-06	0.000167278
	ENSRNOG00000014666	Tfeb	769.923	0.881165	0.192135	4.58618	4.51437e-06	0.000167736
	ENSRNOG00000020255	Sars1	11247.8	-0.326157	0.071142	-4.5846	4.54856e-06	0.000168646
	ENSRNOG00000010037	Epb41	1083.81	0.536681	0.117132	4.58183	4.60914e-06	0.000170529
	ENSRNOG00000010523	Naa20	2176.52	-0.349345	0.0762798	-4.57979	4.65453e-06	0.000171676
	ENSRNOG00000031766	Mt-cyb	121665	0.487424	0.106438	4.57942	4.66269e-06	0.000171676
	ENSRNOG00000060687	Slc24a3	19689	-0.386291	0.084361	-4.57902	4.67154e-06	0.000171676
	ENSRNOG00000034071	Chmp4bl1	2836.56	-0.360917	0.0788259	-4.57866	4.67964e-06	0.000171676
	ENSRNOG00000005123	Emc2	2769.18	-0.434405	0.094902	-4.57741	4.7077e-06	0.000172341
	ENSRNOG00000000137	Ly86	130.392	1.97623	0.431807	4.57666	4.72449e-06	0.000172593
	ENSRNOG00000007664	Tnfrsf13c	31.3914	3.68183	0.804847	4.57457	4.77198e-06	0.000173822
	ENSRNOG00000011096	Hmgb3	2246.58	-0.581922	0.127215	-4.5743	4.77814e-06	0.000173822
	ENSRNOG00000032669	Serpina1	41.5404	1.31768	0.288124	4.5733	4.80096e-06	0.000174005
	ENSRNOG00000053239	Clmp	3823.53	-0.557996	0.122014	-4.57321	4.80317e-06	0.000174005
	ENSRNOG00000058739	Snn	18468	-0.53013	0.11595	-4.57207	4.8293e-06	0.000174588
	ENSRNOG00000061403	Tlr13	201.904	1.40932	0.308321	4.57096	4.85491e-06	0.000175149
	ENSRNOG00000060098	Ptms	52124.9	-0.431454	0.0944066	-4.57017	4.87336e-06	0.000175451
	ENSRNOG00000013574	Appl1	4691.87	-0.266518	0.0583554	-4.56715	4.94391e-06	0.000177582
	ENSRNOG00000042137	Sting1	210.023	1.39271	0.304966	4.56677	4.95297e-06	0.000177582
	ENSRNOG00000066953		2513.34	-0.517387	0.113339	-4.56494	4.99644e-06	0.000178772
	ENSRNOG00000016308	Il10ra	508.397	1.0778	0.236152	4.56403	5.01816e-06	0.00017918
	ENSRNOG00000018336	Eps8l2	387.837	0.846126	0.185445	4.56267	5.05066e-06	0.000179834
	ENSRNOG00000008134	Mefv	85.9359	2.02768	0.444468	4.56205	5.06575e-06	0.000179834
	ENSRNOG00000019834	Hsp90ab1	120808	-0.250218	0.0548487	-4.56197	5.06751e-06	0.000179834
	ENSRNOG00000005620	Lcp2	489.551	1.16138	0.254731	4.55925	5.1336e-06	0.000181809
	ENSRNOG00000058545	Arhgap4	404.392	0.997411	0.218934	4.55575	5.21981e-06	0.000184172
	ENSRNOG00000014160	Tcp1	7005.21	-0.366969	0.0805531	-4.55561	5.22334e-06	0.000184172
	ENSRNOG00000000187	Csf2rb	302.459	2.7728	0.608702	4.55526	5.2321e-06	0.000184172
	ENSRNOG00000016459	Eif3j	3247.11	-0.352573	0.0774083	-4.55472	5.24549e-06	0.000184271
	ENSRNOG00000029360	Serinc1	40525.6	-0.421917	0.0926997	-4.55144	5.32805e-06	0.000186793
	ENSRNOG00000049289	Robo4	436.154	0.549563	0.120779	4.55014	5.36095e-06	0.000187569
	ENSRNOG00000018117	Ndufv1	13493.1	-0.353282	0.0776887	-4.5474	5.43116e-06	0.000189098
	ENSRNOG00000002835	Luc7l3	4593.25	-0.371547	0.0817093	-4.54718	5.43706e-06	0.000189098
	ENSRNOG00000005828	Skp1	17323.7	-0.443987	0.0976403	-4.54717	5.43728e-06	0.000189098
	ENSRNOG00000001030	Tsc22d1	29881.8	-0.385325	0.0847768	-4.54517	5.48908e-06	0.000190518
	ENSRNOG00000001488	Psmb1	6610.79	-0.404452	0.0889986	-4.54447	5.50739e-06	0.000190773
	ENSRNOG00000037421	Zfp951	114.722	-0.996377	0.219275	-4.54396	5.52084e-06	0.000190859
	ENSRNOG00000010353	Dnajb6	8679.59	-0.337005	0.074179	-4.54314	5.54237e-06	0.000191223
	ENSRNOG00000014170	Dbn1	17429.8	-0.348651	0.0767502	-4.54267	5.55461e-06	0.000191266
	ENSRNOG00000043094	Oxct1	12801.9	-0.29712	0.0654345	-4.54073	5.60601e-06	0.000192654
	ENSRNOG00000011882	Gab2	2568.69	0.291816	0.0642841	4.53948	5.63936e-06	0.000193418
	ENSRNOG00000047513	Mdn1	4038.17	0.231508	0.0510159	4.53796	5.68011e-06	0.000194432
	ENSRNOG00000022609	Mrps10	872.332	-0.455374	0.100363	-4.53725	5.69913e-06	0.000194679
	ENSRNOG00000021161	Fermt3	525.695	1.20111	0.264744	4.53686	5.70973e-06	0.000194679
	ENSRNOG00000016807	Oat	4770.86	-0.346525	0.0764591	-4.53216	5.83842e-06	0.000198678
	ENSRNOG00000014753	Tcf7l1	422.168	0.531664	0.117416	4.52804	5.95321e-06	0.000202088
	ENSRNOG00000032150	Adcy2	8840.3	-0.366572	0.0809614	-4.52774	5.96187e-06	0.000202088
	ENSRNOG00000007581	Slc17a8	434.397	-0.542343	0.119868	-4.52449	6.05407e-06	0.000204814
	ENSRNOG00000016491	Fam110d	147.03	1.07873	0.238461	4.52373	6.076e-06	0.000205156
	ENSRNOG00000001007	Baiap2l1	33.4235	1.70754	0.37757	4.52246	6.11258e-06	0.000205991
	ENSRNOG00000015202	Dnajc5	27472.5	-0.310434	0.0686618	-4.52121	6.14864e-06	0.000206806
	ENSRNOG00000026653	Hcar2	152.523	2.11648	0.468576	4.51685	6.27677e-06	0.000210708
	ENSRNOG00000004444	Ikzf1	822.221	1.27873	0.283395	4.51219	6.41613e-06	0.000214971
	ENSRNOG00000004772	Cytip	58.1334	2.09814	0.465094	4.51121	6.44581e-06	0.000215236
	ENSRNOG00000025285	Gfm2	3305.24	-0.390237	0.0865133	-4.51071	6.46111e-06	0.000215236
	ENSRNOG00000017791	Arhgap12	5033.16	-0.588655	0.130502	-4.51071	6.46118e-06	0.000215236
	ENSRNOG00000021166	Ecm1	298.541	1.09967	0.243875	4.50917	6.50828e-06	0.000216391
	ENSRNOG00000069031		47.3541	1.84853	0.410188	4.50655	6.58908e-06	0.000218659
	ENSRNOG00000008423	Gpr22	3257.78	-0.539677	0.119884	-4.50164	6.74299e-06	0.000223341
	ENSRNOG00000013505	Vdac2	9924.79	-0.251566	0.0559134	-4.49921	6.8207e-06	0.000225485
	ENSRNOG00000008452	Eid1	14470.1	-0.4959	0.110241	-4.49833	6.84909e-06	0.000225994
	ENSRNOG00000001238	Rsrc2	3004.64	-0.383747	0.0853288	-4.49727	6.88313e-06	0.000226687
	ENSRNOG00000056944	Arhgap24	453.195	0.60477	0.134492	4.49669	6.90208e-06	0.000226767
	ENSRNOG00000020546	Lipe	760.667	0.534495	0.118872	4.49639	6.91165e-06	0.000226767
	ENSRNOG00000060753	Esyt1	1136.76	0.55167	0.122793	4.49269	7.03302e-06	0.000230315
	ENSRNOG00000030954	Fat1	8452.69	0.450131	0.100204	4.49217	7.05024e-06	0.000230445
	ENSRNOG00000043105	Lyrm2	816.799	-0.352365	0.0785086	-4.48823	7.1818e-06	0.000234305
	ENSRNOG00000008459	Anapc13	1715.53	-0.474153	0.105658	-4.48762	7.20247e-06	0.000234539
	ENSRNOG00000005389	Ppp2ca	13077.2	-0.245001	0.0546173	-4.48578	7.26475e-06	0.000236125
	ENSRNOG00000009331	Hck	335.904	1.46673	0.32715	4.48334	7.34826e-06	0.000238393
	ENSRNOG00000018740	Ugt1a8	573.244	0.759155	0.169404	4.48132	7.41838e-06	0.00024022
	ENSRNOG00000024625	Proser3	414.789	0.624151	0.139317	4.48008	7.46152e-06	0.000240948
	ENSRNOG00000027593	Ndufv3-ps1	932.625	-0.501977	0.112051	-4.47988	7.46856e-06	0.000240948
	ENSRNOG00000060436	Vti1b	4947.88	-0.355771	0.0794458	-4.47816	7.52875e-06	0.000242211
	ENSRNOG00000054212	Pde1a	4286.02	-0.614658	0.137263	-4.47797	7.53558e-06	0.000242211
	ENSRNOG00000015295	Ctdsp1	2634.5	0.520092	0.116155	4.47757	7.54986e-06	0.000242222
	ENSRNOG00000001296	P2rx7	610.183	0.582485	0.130125	4.47636	7.59251e-06	0.000243142
	ENSRNOG00000059474	Mob1a	1887	0.535441	0.119648	4.47513	7.63659e-06	0.000244104
	ENSRNOG00000007518	Nckap1	35388.1	-0.308887	0.0690314	-4.4746	7.65561e-06	0.000244263
	ENSRNOG00000006075	Fez1	17517.8	-0.285457	0.0638103	-4.47353	7.69382e-06	0.000245033
	ENSRNOG00000010793	Spryd3	14609.8	-0.405504	0.0906913	-4.47126	7.77613e-06	0.000245928
	ENSRNOG00000017601	Srd5a1	1597.87	0.612167	0.136916	4.47113	7.78091e-06	0.000245928
	ENSRNOG00000051619	Asb2	198.221	1.01288	0.226563	4.47062	7.79918e-06	0.000245928
	ENSRNOG00000016087	Zmat2	8351.88	-0.339955	0.0760437	-4.47053	7.80277e-06	0.000245928
	ENSRNOG00000003858	Atp6ap2	11651.3	-0.388169	0.086835	-4.47019	7.81505e-06	0.000245928
	ENSRNOG00000006652	Ddx1	9443.24	-0.296285	0.0662835	-4.46997	7.82304e-06	0.000245928
	ENSRNOG00000022769	Sp100	431.072	1.03753	0.232112	4.46996	7.82347e-06	0.000245928
	ENSRNOG00000010941	Tifa	575.413	0.50413	0.11279	4.46964	7.83508e-06	0.000245928
	ENSRNOG00000005730	Pcmtd1	7602.35	-0.520926	0.116564	-4.46899	7.85886e-06	0.00024623
	ENSRNOG00000016708	E2f1	1983.31	0.960791	0.21501	4.46858	7.87417e-06	0.000246266
	ENSRNOG00000008904	Fli1	542.138	0.9579	0.214424	4.46731	7.92088e-06	0.000246889
	ENSRNOG00000011659	Alpk3	489.676	1.21008	0.270876	4.46727	7.92248e-06	0.000246889
	ENSRNOG00000031448	Stpg1	122.675	1.03612	0.232003	4.46596	7.97098e-06	0.000247956
	ENSRNOG00000003253	Qdpr	15118.6	0.59414	0.133058	4.46526	7.99704e-06	0.000248322
	ENSRNOG00000012263	Cnot7	2321.35	-0.434592	0.0973911	-4.46234	8.10712e-06	0.00025093
	ENSRNOG00000018406	Wipf1	3006.65	0.696492	0.156085	4.46226	8.10988e-06	0.00025093
	ENSRNOG00000051564	Rap2a	7792.56	-0.43154	0.0967248	-4.46152	8.13785e-06	0.000251348
	ENSRNOG00000012090	Slc16a8	24.0531	3.85355	0.864262	4.45878	8.24282e-06	0.000254139
	ENSRNOG00000020206	Ctsd	17981.1	0.646247	0.145025	4.45612	8.34576e-06	0.000256628
	ENSRNOG00000012956	Tgm2	1410.24	0.927042	0.208047	4.45593	8.35307e-06	0.000256628
	ENSRNOG00000024000	Cd22	117.054	2.73613	0.614213	4.45468	8.40176e-06	0.000257669
	ENSRNOG00000008196	Parp12	552.17	0.750923	0.168797	4.44868	8.64012e-06	0.000264391
	ENSRNOG00000020746	Lin7b	1715.53	-0.549292	0.123481	-4.4484	8.65137e-06	0.000264391
	ENSRNOG00000009530	Uchl3	783.687	-0.389162	0.0874942	-4.44785	8.67327e-06	0.000264596
	ENSRNOG00000047714	Tmem37	56.2493	1.23504	0.277898	4.44421	8.82141e-06	0.000268643
	ENSRNOG00000008113	RGD1561149	1035.24	0.793893	0.178688	4.4429	8.87531e-06	0.000269813
	ENSRNOG00000020679	Icam1	385.766	1.20957	0.272292	4.44219	8.90488e-06	0.000270239
	ENSRNOG00000018870	Hapln2	1394.78	0.620453	0.139696	4.44145	8.93528e-06	0.000270689
	ENSRNOG00000009577	Ndst4	1335.33	-0.744021	0.167664	-4.43757	9.09816e-06	0.000275144
	ENSRNOG00000049388	Prr32	53.9059	3.06136	0.69078	4.43174	9.34765e-06	0.000282198
	ENSRNOG00000058359	Fkbp8	24560.1	-0.256566	0.0579079	-4.43059	9.39751e-06	0.000283212
	ENSRNOG00000057464	Fmr1	3072.08	-0.379472	0.0856747	-4.42922	9.45752e-06	0.000284527
	ENSRNOG00000059389	LOC120093414	920.803	0.553925	0.125122	4.42707	9.5522e-06	0.000286879
	ENSRNOG00000015967	Sh3bgrl3	2325.7	0.808683	0.182686	4.42662	9.57211e-06	0.000286982
	ENSRNOG00000065063	Otx2	188.138	1.60392	0.36237	4.4262	9.5906e-06	0.000287041
	ENSRNOG00000005850	Gdap1	5335.68	-0.450117	0.101738	-4.42429	9.67601e-06	0.0002891
	ENSRNOG00000066008	Pecam1	1623.49	0.569201	0.128684	4.42323	9.72359e-06	0.000290023
	ENSRNOG00000005290	Ywhae	65795.8	-0.37727	0.0853283	-4.42139	9.80687e-06	0.000291786
	ENSRNOG00000051291	Dnhd1	308.274	0.454245	0.102746	4.42107	9.82134e-06	0.000291786
	ENSRNOG00000025730	Armcx3	10427	-0.375762	0.0850048	-4.42048	9.84832e-06	0.000291786
	ENSRNOG00000013331	Sdha	21796.6	-0.295992	0.0669605	-4.4204	9.85197e-06	0.000291786
	ENSRNOG00000016498	AABR07004112.1	918.096	-0.607074	0.137345	-4.42008	9.86658e-06	0.000291786
	ENSRNOG00000043342	Gpr15lg	34.1182	2.94602	0.666648	4.41915	9.90882e-06	0.000292245
	ENSRNOG00000007862	Acat1	5649.49	-0.525124	0.118833	-4.419	9.91574e-06	0.000292245
	ENSRNOG00000008816	Gpnmb	1636.01	2.06208	0.466736	4.41809	9.9575e-06	0.00029298
	ENSRNOG00000002273	Naaa	486.879	0.636543	0.144186	4.41474	1.0113e-05	0.000296356
	ENSRNOG00000017904	Nol7	2775.53	-0.399189	0.0904243	-4.41462	1.01188e-05	0.000296356
	ENSRNOG00000015113	Mocos	59.1119	1.23289	0.279281	4.4145	1.01246e-05	0.000296356
	ENSRNOG00000019728	Itgam	1624.4	1.82584	0.413632	4.41416	1.01404e-05	0.000296356
	ENSRNOG00000006384	Rig1	704.648	0.940691	0.21313	4.41369	1.01624e-05	0.000296501
	ENSRNOG00000014380	LOC102555672	919.714	-0.501407	0.113633	-4.41253	1.02171e-05	0.000297596
	ENSRNOG00000031367	Hprt1	3078.94	-0.484149	0.109742	-4.4117	1.0256e-05	0.000298231
	ENSRNOG00000007679	Cyth4	838.569	1.0772	0.24428	4.40969	1.0352e-05	0.000300519
	ENSRNOG00000002800	Gdpd2	264.479	0.62947	0.142766	4.40912	1.03793e-05	0.000300591
	ENSRNOG00000003704	Fam184b	422.003	-0.70021	0.158833	-4.40845	1.04112e-05	0.000300591
	ENSRNOG00000016974	AABR07068351.1	10426.6	-0.417369	0.0946848	-4.40798	1.04339e-05	0.000300591
	ENSRNOG00000000230	Lmf1	614.835	0.494671	0.112225	4.40787	1.04392e-05	0.000300591
	ENSRNOG00000020602	Ndufa13	6194.3	-0.394135	0.089417	-4.40783	1.04409e-05	0.000300591
	ENSRNOG00000008987	Ndufb9	9603.42	-0.389105	0.0883051	-4.40637	1.05119e-05	0.000302134
	ENSRNOG00000025625	Rnase4	869.594	1.79319	0.407038	4.40545	1.05566e-05	0.000302499
	ENSRNOG00000021856	Lat2	303.197	1.5668	0.355703	4.40481	1.05878e-05	0.000302499
	ENSRNOG00000015644	Ugcg	4871.87	-0.312143	0.0708661	-4.40468	1.0594e-05	0.000302499
	ENSRNOG00000009211	C3ar1	214.666	1.27285	0.288987	4.40452	1.06018e-05	0.000302499
	ENSRNOG00000006523	Atl2	2870.86	-0.325749	0.0739663	-4.40401	1.06266e-05	0.000302499
	ENSRNOG00000019277	Vdac3	9314.3	-0.409387	0.0929704	-4.40341	1.06562e-05	0.000302499
	ENSRNOG00000013588	Glra1	128.586	2.02969	0.460938	4.4034	1.06566e-05	0.000302499
	ENSRNOG00000065944	Sc5d	2527.6	0.718655	0.16321	4.40326	1.06637e-05	0.000302499
	ENSRNOG00000007307	Syde1	640.495	0.470489	0.106871	4.40239	1.07067e-05	0.000303224
	ENSRNOG00000067780	LOC103691054	36.7154	1.62818	0.369887	4.40184	1.07335e-05	0.000303487
	ENSRNOG00000010731	Gpm6a	38364.3	-0.463492	0.105366	-4.39888	1.08812e-05	0.000306963
	ENSRNOG00000068254		80.6408	1.02838	0.233793	4.39867	1.08917e-05	0.000306963
	ENSRNOG00000030689	Ms4a6c	8.942	5.27624	1.20007	4.39661	1.09957e-05	0.000309391
	ENSRNOG00000010830	Slc25a4	26792.3	-0.256432	0.0583362	-4.39576	1.10388e-05	0.000309656
	ENSRNOG00000030266	Plekhg2	418.023	0.796425	0.181182	4.39572	1.10407e-05	0.000309656
	ENSRNOG00000019047	Ola1	4565.85	-0.338893	0.0771447	-4.39295	1.11822e-05	0.00031312
	ENSRNOG00000010319	Lcp1	2439.98	0.814685	0.185475	4.39241	1.12099e-05	0.000313389
	ENSRNOG00000012021	Ctnnbl1	2341.7	-0.348782	0.0794222	-4.39149	1.12575e-05	0.000314215
	ENSRNOG00000033133	Nae1	1049.87	-0.374407	0.0853635	-4.38604	1.15435e-05	0.000321681
	ENSRNOG00000017294	Zranb1	3067.15	-0.229824	0.052454	-4.38144	1.17897e-05	0.000328018
	ENSRNOG00000038835	Cd86	104.242	1.84557	0.421491	4.37866	1.19411e-05	0.000331559
	ENSRNOG00000004686	Spop	9678.37	-0.344954	0.0787854	-4.37841	1.19551e-05	0.000331559
	ENSRNOG00000019326	Cfdp1	5442.62	-0.384953	0.0879416	-4.37737	1.20121e-05	0.000331635
	ENSRNOG00000001992	Atp6v1a	40571.1	-0.35683	0.0815173	-4.37736	1.20128e-05	0.000331635
	ENSRNOG00000000010	Cbln1	598.076	0.942327	0.215275	4.37731	1.20151e-05	0.000331635
	ENSRNOG00000010841	Col8a2	384.187	1.40437	0.321076	4.37396	1.22015e-05	0.000336247
	ENSRNOG00000057102	Pafah1b2	9471.48	-0.254544	0.0582068	-4.3731	1.22494e-05	0.000336745
	ENSRNOG00000030667	Ppm1b	6049.49	-0.480359	0.109848	-4.37294	1.22583e-05	0.000336745
	ENSRNOG00000065261		359.867	0.452494	0.10349	4.37236	1.22912e-05	0.000337117
	ENSRNOG00000001148	Rplp0	11946.6	0.55397	0.126742	4.37086	1.23756e-05	0.000338898
	ENSRNOG00000007993	Sh3tc1	356.377	0.949355	0.217268	4.36951	1.24528e-05	0.000340475
	ENSRNOG00000015215	Cript	2623.23	-0.437239	0.100091	-4.3684	1.25159e-05	0.000341663
	ENSRNOG00000015380	Jup	2868.53	0.702267	0.160776	4.36798	1.25399e-05	0.000341782
	ENSRNOG00000018126	Abca1	7643.17	0.624156	0.142921	4.36714	1.25883e-05	0.000342151
	ENSRNOG00000022245	Msantd4	4221.73	-0.365961	0.0838003	-4.36706	1.25928e-05	0.000342151
	ENSRNOG00000046663	Fcgr2a-ps1	711.741	0.952428	0.218142	4.36609	1.26491e-05	0.000342775
	ENSRNOG00000065195		956.389	0.834225	0.191079	4.36587	1.26619e-05	0.000342775
	ENSRNOG00000006871	Slc25a14	1407.57	-0.334837	0.0767005	-4.36551	1.26828e-05	0.000342775
	ENSRNOG00000012383	Ndufc2	5471.02	-0.42977	0.0984608	-4.36488	1.2719e-05	0.000342775
	ENSRNOG00000017608	C2cd3	2209.43	0.257312	0.0589536	4.36465	1.27328e-05	0.000342775
	ENSRNOG00000032776	Srp54a	3318.69	-0.389041	0.0891351	-4.36463	1.27341e-05	0.000342775
	ENSRNOG00000011952	Samm50	4169.67	-0.282534	0.0647412	-4.36405	1.27675e-05	0.000343145
	ENSRNOG00000062421	RragB	5880.88	-0.492836	0.112942	-4.3636	1.27939e-05	0.000343323
	ENSRNOG00000005287	Syne3	595.124	0.809498	0.185584	4.36189	1.28942e-05	0.00034548
	ENSRNOG00000000655	Ptprc	741.146	1.46754	0.336499	4.36121	1.29344e-05	0.000346026
	ENSRNOG00000005871	Il1rn	36.188	2.28858	0.524939	4.3597	1.3024e-05	0.000347886
	ENSRNOG00000022153	Tmem134	867.717	0.472327	0.108395	4.35745	1.31588e-05	0.000350948
	ENSRNOG00000039496	Plp2	108.38	1.19082	0.273319	4.35688	1.3193e-05	0.000351321
	ENSRNOG00000059947	Sdc1	177.766	2.11627	0.48602	4.35428	1.33504e-05	0.000354969
	ENSRNOG00000021056	Kcnj14	594.085	0.516298	0.118598	4.35336	1.34069e-05	0.000355928
	ENSRNOG00000042503	Ndufv2	6215.51	-0.276218	0.0634634	-4.3524	1.34657e-05	0.000356455
	ENSRNOG00000063836	Pou3f2	749.284	0.474039	0.108915	4.35236	1.34678e-05	0.000356455
	ENSRNOG00000003782	Acot9	1524.28	-0.3389	0.0778972	-4.3506	1.35765e-05	0.000358604
	ENSRNOG00000003559	Ccdc112	978.615	-0.480553	0.110462	-4.35038	1.35902e-05	0.000358604
	ENSRNOG00000057988	Pfkm	38472.7	-0.302746	0.0696105	-4.34915	1.36667e-05	0.000359736
	ENSRNOG00000011014	Copg2	6736.58	-0.298968	0.0687438	-4.34902	1.36745e-05	0.000359736
	ENSRNOG00000064269		77.2504	-1.54883	0.356415	-4.34559	1.38904e-05	0.000364863
	ENSRNOG00000030715	Cfh	2782.66	0.824075	0.189656	4.3451	1.39213e-05	0.000365124
	ENSRNOG00000058337	Plcb2	148.547	1.32448	0.305018	4.34231	1.40993e-05	0.000369236
	ENSRNOG00000003228	Mid1ip1	6465.65	0.383501	0.0883809	4.33918	1.43014e-05	0.000373964
	ENSRNOG00000007439	Unc13d	210.217	1.23776	0.285436	4.33639	1.44842e-05	0.000378178
	ENSRNOG00000026870	Clic6	987.767	3.34051	0.770466	4.3357	1.45297e-05	0.000378797
	ENSRNOG00000029658	Rnf213	2801.99	1.12629	0.259853	4.33435	1.46192e-05	0.000380559
	ENSRNOG00000012985	Pfdn5	2895.7	-0.37675	0.0869312	-4.33388	1.46503e-05	0.000380797
	ENSRNOG00000002318	Limch1	12610.1	-0.272858	0.0629722	-4.333	1.4709e-05	0.000381754
	ENSRNOG00000001704	Runx1	253.687	1.60743	0.371063	4.33196	1.47791e-05	0.000383
	ENSRNOG00000058842	Sptbn2	140514	-0.450885	0.104123	-4.33033	1.48885e-05	0.00038485
	ENSRNOG00000000569	Vsir	1849.18	0.803834	0.18565	4.32983	1.49226e-05	0.00038485
	ENSRNOG00000033426	Cdc37	11920.1	-0.24276	0.0560673	-4.3298	1.49248e-05	0.00038485
	ENSRNOG00000020782	Pspc1	3322.17	-0.481138	0.111134	-4.32934	1.49558e-05	0.00038485
	ENSRNOG00000014776	Adcy7	489.155	1.16932	0.270099	4.32923	1.49633e-05	0.00038485
	ENSRNOG00000051669	AABR07040855.1	1318.72	-0.498301	0.115109	-4.32893	1.49832e-05	0.00038485
	ENSRNOG00000034116	Gk	866.086	-0.542432	0.125318	-4.32844	1.5017e-05	0.00038493
	ENSRNOG00000005825	Lyz2	1932.57	1.1705	0.270434	4.32824	1.50306e-05	0.00038493
	ENSRNOG00000018159	Anxa4	857.708	0.598252	0.138267	4.32678	1.51303e-05	0.000386913
	ENSRNOG00000004287	Wdr83	927.103	-0.342718	0.0792233	-4.32598	1.51855e-05	0.000387754
	ENSRNOG00000032878	Cxxc5	6215.12	0.658013	0.15217	4.32419	1.53094e-05	0.000390346
	ENSRNOG00000053272	Chi3l1	4184.34	0.811658	0.187886	4.31994	1.5607e-05	0.00039735
	ENSRNOG00000021243	Siglec1	94.5233	1.99698	0.462518	4.31763	1.57716e-05	0.000400955
	ENSRNOG00000020860	Tdrkh	2248.67	-0.320106	0.0741453	-4.31728	1.57966e-05	0.000401004
	ENSRNOG00000021782	Zscan10	19.2897	2.99342	0.693487	4.31648	1.58539e-05	0.000401812
	ENSRNOG00000017321	Trub1	505.924	-0.495415	0.114781	-4.31619	1.58747e-05	0.000401812
	ENSRNOG00000067004		234.53	0.930264	0.215637	4.31404	1.60299e-05	0.00040515
	ENSRNOG00000062793	Setsip	3558.53	-0.330896	0.0767251	-4.31275	1.61239e-05	0.000406936
	ENSRNOG00000064950	LOC102554288	657.448	8.275	1.91919	4.31171	1.61999e-05	0.000408262
	ENSRNOG00000069182	LOC120096084	567.696	1.12645	0.261292	4.31108	1.6246e-05	0.000408831
	ENSRNOG00000002671	Nme2	10362.3	-0.330035	0.076586	-4.30934	1.63741e-05	0.000410613
	ENSRNOG00000010104	Pofut1	2283.53	0.302054	0.0700958	4.30916	1.63876e-05	0.000410613
	ENSRNOG00000014178	Acad9	3103.62	-0.35456	0.0822863	-4.30885	1.64104e-05	0.000410613
	ENSRNOG00000062415	Ube2w	2685.94	-0.341472	0.0792493	-4.30884	1.64113e-05	0.000410613
	ENSRNOG00000038722	Tlr1	81.0423	1.71528	0.398246	4.3071	1.65411e-05	0.00041295
	ENSRNOG00000019666	Ubxn1	6452.07	-0.236673	0.0549514	-4.30695	1.65522e-05	0.00041295
	ENSRNOG00000064341	Urm1	2574.46	-0.26403	0.0613376	-4.30453	1.6734e-05	0.000416888
	ENSRNOG00000008746	Dtd1	4247.92	-0.552683	0.128405	-4.30421	1.67582e-05	0.000416894
	ENSRNOG00000012269	Lpcat3	1272.72	0.476277	0.110684	4.30305	1.68465e-05	0.000417955
	ENSRNOG00000020979	Psmb4	8046.07	-0.325082	0.0755476	-4.30302	1.68489e-05	0.000417955
	ENSRNOG00000002831	Wfikkn2	450.9	1.49005	0.346316	4.30259	1.68816e-05	0.000418168
	ENSRNOG00000006003	Ctnna2	7856.07	-0.394766	0.0917916	-4.30067	1.70279e-05	0.000421193
	ENSRNOG00000063964	Jdp2	1317.48	-0.658675	0.153192	-4.29966	1.71058e-05	0.000422518
	ENSRNOG00000015756	Nphp1	1354	-0.415993	0.0967673	-4.2989	1.71646e-05	0.000423368
	ENSRNOG00000004196	Rps29	5584.18	0.731684	0.170216	4.29857	1.71905e-05	0.000423409
	ENSRNOG00000020531	Fen1	995.087	-0.32647	0.0759576	-4.29805	1.72304e-05	0.000423517
	ENSRNOG00000011946	Ptn	13856.5	-0.461104	0.107286	-4.29788	1.72437e-05	0.000423517
	ENSRNOG00000070907	Smdt1	4516.25	-0.341682	0.0795546	-4.29494	1.74743e-05	0.000428577
	ENSRNOG00000000395	Kifbp	10848	-0.360659	0.0840126	-4.29292	1.7634e-05	0.000431818
	ENSRNOG00000004414	F11r	498.665	0.525023	0.122308	4.29264	1.76561e-05	0.000431818
	ENSRNOG00000011214	Polr2f	3000.05	-0.500631	0.116661	-4.29134	1.77597e-05	0.000433158
	ENSRNOG00000014064	Ctsh	3037.5	0.836985	0.195041	4.29133	1.77607e-05	0.000433158
	ENSRNOG00000068717	Ccdc167	426.579	-0.629484	0.146728	-4.29014	1.78557e-05	0.00043441
	ENSRNOG00000062707	LOC120100725	75.089	1.19242	0.277949	4.29007	1.78621e-05	0.00043441
	ENSRNOG00000018655	Adsl	2758.26	-0.279797	0.0652319	-4.28927	1.79261e-05	0.000435359
	ENSRNOG00000016638	Gnb1	38497.7	-0.173002	0.0403642	-4.28602	1.819e-05	0.000441153
	ENSRNOG00000020129	Cdh3	124.245	2.36142	0.551213	4.28404	1.83532e-05	0.00044449
	ENSRNOG00000006979	Hpca	90738.2	-0.470364	0.109838	-4.28234	1.84936e-05	0.000447155
	ENSRNOG00000015701	Rreb1	1306.18	0.48104	0.112338	4.28209	1.85147e-05	0.000447155
	ENSRNOG00000031641	Rpl35a	499.349	1.08326	0.253037	4.28104	1.86022e-05	0.000448203
	ENSRNOG00000002186	Nudt9	4433	-0.366701	0.0856588	-4.28095	1.86096e-05	0.000448203
	ENSRNOG00000010266	Cd180	214.127	1.73172	0.404566	4.28043	1.86533e-05	0.000448634
	ENSRNOG00000014980	Mob4	2618.64	-0.373692	0.0873088	-4.28012	1.86796e-05	0.000448646
	ENSRNOG00000011944	Snx10	6592.42	-0.312377	0.0729997	-4.27916	1.87603e-05	0.000449962
	ENSRNOG00000006644	Kdm4c	1991.72	-0.32143	0.0751599	-4.27662	1.89752e-05	0.000454489
	ENSRNOG00000024703	Dock5	1341.41	0.503513	0.117809	4.27397	1.92022e-05	0.000459294
	ENSRNOG00000020401	Adcy4	231.442	1.36646	0.319932	4.27111	1.94505e-05	0.000464595
	ENSRNOG00000002607	Sox9	5751	0.539113	0.126324	4.26769	1.97508e-05	0.000471121
	ENSRNOG00000014117	Hmox1	299.579	1.09806	0.257406	4.26587	1.9912e-05	0.000474316
	ENSRNOG00000033844	Bex2	3498.54	-0.655621	0.153707	-4.2654	1.99546e-05	0.000474679
	ENSRNOG00000017132	Snx30	4103	-0.32127	0.0753304	-4.26481	2.00074e-05	0.000475285
	ENSRNOG00000048933	Haus2	692.532	-0.329439	0.07728	-4.26293	2.01761e-05	0.00047796
	ENSRNOG00000005872	Tcf7	239.913	0.646979	0.151776	4.26273	2.01944e-05	0.00047796
	ENSRNOG00000004200	Sybu	4943.31	-0.323087	0.075795	-4.26264	2.02024e-05	0.00047796
	ENSRNOG00000057058	Cd300a	261.699	1.58187	0.371419	4.25899	2.05357e-05	0.000485184
	ENSRNOG00000017078	Selenon	3411.36	0.478871	0.112457	4.25828	2.06008e-05	0.000485842
	ENSRNOG00000020451	Cd81	2827.25	0.764102	0.179448	4.25808	2.06194e-05	0.000485842
	ENSRNOG00000063854	Ppa1	3206.39	-0.308167	0.0724396	-4.25412	2.09871e-05	0.000493836
	ENSRNOG00000005214	Plek	581.73	1.52331	0.358147	4.25331	2.10635e-05	0.000494706
	ENSRNOG00000056162	Man2b2	32382.1	-0.424088	0.0997131	-4.25309	2.10845e-05	0.000494706
	ENSRNOG00000068448	Arl15	3224.11	-0.59834	0.140692	-4.25282	2.11094e-05	0.000494706
	ENSRNOG00000014000	Kif2a	7469.96	-0.275255	0.0647415	-4.25161	2.12243e-05	0.000496729
	ENSRNOG00000063421		65.355	-1.14331	0.268997	-4.25028	2.13507e-05	0.000499015
	ENSRNOG00000005890	Serbp1	16201.5	-0.301119	0.0708717	-4.24879	2.1493e-05	0.000501666
	ENSRNOG00000029478	Cyp4f39	251.6	0.706112	0.166206	4.24842	2.15283e-05	0.000501818
	ENSRNOG00000056765	Rpl10	5134.78	0.524876	0.123557	4.24804	2.15652e-05	0.000502005
	ENSRNOG00000003177	Mat2b	6105.04	-0.384115	0.0904358	-4.24738	2.16282e-05	0.000502798
	ENSRNOG00000031930	Cela1	963.112	1.04141	0.245219	4.24686	2.16783e-05	0.000503216
	ENSRNOG00000019108	Rmi1	1748.55	-0.428267	0.100849	-4.2466	2.17041e-05	0.000503216
	ENSRNOG00000052064	Parvg	368.667	0.98788	0.232649	4.24622	2.17408e-05	0.000503397
	ENSRNOG00000005046	Tspan13	9619.67	-0.489354	0.115272	-4.2452	2.18402e-05	0.000505025
	ENSRNOG00000024967	Uqcrb	5001.47	-0.3479	0.0819821	-4.24362	2.19946e-05	0.000507921
	ENSRNOG00000003960	Cltrn	17.939	4.87896	1.14984	4.24318	2.20372e-05	0.000508229
	ENSRNOG00000054860	Clec12a	114.422	2.00249	0.472014	4.24243	2.21112e-05	0.000508826
	ENSRNOG00000009370	Tbkbp1	6077	-0.447963	0.105596	-4.24222	2.21323e-05	0.000508826
	ENSRNOG00000048723	Pros1	690.603	0.624928	0.147318	4.24203	2.21509e-05	0.000508826
	ENSRNOG00000010575	Dapp1	308.637	1.35268	0.318952	4.241	2.22529e-05	0.000510496
	ENSRNOG00000014289	Arpc2	15339.8	-0.460325	0.108572	-4.2398	2.23721e-05	0.000512553
	ENSRNOG00000029339	Ndufs5-ps2	2260.93	-0.309274	0.0729731	-4.2382	2.2532e-05	0.000515538
	ENSRNOG00000012440	Msra	1838.7	-0.417865	0.0986518	-4.23575	2.27787e-05	0.000520498
	ENSRNOG00000004014	Chmp6	2256.51	-0.285423	0.0674037	-4.23452	2.29037e-05	0.000522267
	ENSRNOG00000059140	Myo1g	90.957	2.08183	0.491648	4.2344	2.29162e-05	0.000522267
	ENSRNOG00000000473	Pfdn6	3536.38	-0.675153	0.159463	-4.23392	2.29656e-05	0.000522404
	ENSRNOG00000013255	Dnajc8	4781.04	-0.294347	0.0695239	-4.23375	2.29823e-05	0.000522404
	ENSRNOG00000062400	Nsrp1	1738.38	-0.301246	0.0711705	-4.23275	2.30855e-05	0.000523425
	ENSRNOG00000007788	Gemin4	4158.88	-0.360999	0.0852876	-4.23273	2.30874e-05	0.000523425
	ENSRNOG00000021330	Sprtn	1299.86	-0.448668	0.106048	-4.2308	2.32865e-05	0.000527251
	ENSRNOG00000016526	Dsg2	43.0725	1.55172	0.366814	4.23026	2.3342e-05	0.000527272
	ENSRNOG00000017803	Apbb1ip	664.151	0.941414	0.222546	4.2302	2.33481e-05	0.000527272
	ENSRNOG00000057501	Fam81a	4763.72	-0.506101	0.119698	-4.22815	2.35619e-05	0.000531412
	ENSRNOG00000004846	Atp6v1c1	12586.5	-0.334157	0.0790551	-4.22689	2.36949e-05	0.000533717
	ENSRNOG00000016044	Mab21l3	10.9223	3.36522	0.796388	4.22561	2.38296e-05	0.000534874
	ENSRNOG00000009006	Ccdc47	15417.2	-0.343781	0.0813569	-4.22559	2.38315e-05	0.000534874
	ENSRNOG00000050794	Pdlim4	1507.63	0.970578	0.229694	4.22552	2.38385e-05	0.000534874
	ENSRNOG00000020351	Vps4a	7245.08	-0.26277	0.0621976	-4.22476	2.39197e-05	0.000536006
	ENSRNOG00000051624	Hspe1	3977.22	-0.535837	0.12693	-4.2215	2.42678e-05	0.000542646
	ENSRNOG00000014227	Mrgprx3	38.3058	2.11357	0.50068	4.2214	2.42785e-05	0.000542646
	ENSRNOG00000011205	Ccl3	11.3757	3.23283	0.765901	4.22095	2.43276e-05	0.000543045
	ENSRNOG00000004612	Ppp1cb	16322.1	-0.389796	0.0923676	-4.22006	2.44242e-05	0.000544502
	ENSRNOG00000012368	Dnajc17	404.95	-0.566118	0.13418	-4.21911	2.4527e-05	0.000546015
	ENSRNOG00000002890	Slc9c2	2211.76	-0.514661	0.121991	-4.21885	2.45548e-05	0.000546015
	ENSRNOG00000020296	Atp5mk	5285.49	-0.356432	0.0845207	-4.21709	2.47473e-05	0.00054919
	ENSRNOG00000009080	Atp6v1d	10417	-0.307378	0.0728907	-4.21697	2.47608e-05	0.00054919
	ENSRNOG00000005124	Plekhh2	655.396	0.571993	0.135663	4.21627	2.48377e-05	0.000550195
	ENSRNOG00000006792	Cep57	1167.12	-0.393534	0.0934133	-4.21283	2.52196e-05	0.000557944
	ENSRNOG00000004246	Spag7	2089.94	-0.423784	0.100621	-4.21168	2.53476e-05	0.000560064
	ENSRNOG00000061684	Ndufa9	4328.89	-0.266579	0.0633142	-4.21041	2.54907e-05	0.00056251
	ENSRNOG00000001544	Cyyr1	1106.66	0.820512	0.194893	4.21006	2.55301e-05	0.000562666
	ENSRNOG00000011857	Mtpn	23506.1	-0.367167	0.0872199	-4.20967	2.55747e-05	0.000562934
	ENSRNOG00000018651	Agtpbp1	16177.8	-0.303051	0.0719987	-4.20912	2.56363e-05	0.000563577
	ENSRNOG00000056207	Capza2	11816	-0.372306	0.0884722	-4.20818	2.57441e-05	0.000565232
	ENSRNOG00000046482	Znf750	8.57176	4.39889	1.04579	4.2063	2.59587e-05	0.000569225
	ENSRNOG00000007029	Dnaja1	14540.8	-0.282171	0.0671057	-4.20487	2.61227e-05	0.000572101
	ENSRNOG00000067468	RGD1562811	118.955	2.02361	0.481391	4.20368	2.62615e-05	0.000574418
	ENSRNOG00000048981	Ahsa1	7827.52	-0.259737	0.0618015	-4.20276	2.63679e-05	0.000576019
	ENSRNOG00000003385	Glrx2	2240.71	-0.365534	0.0869958	-4.20174	2.6487e-05	0.00057742
	ENSRNOG00000011133	Trpc4	2580.28	-0.701225	0.166893	-4.20164	2.64984e-05	0.00057742
	ENSRNOG00000053606	LOC120094896	498.889	0.865454	0.206005	4.20113	2.65589e-05	0.000578014
	ENSRNOG00000006167	Rasal3	422.316	1.04251	0.24822	4.19994	2.6698e-05	0.000580315
	ENSRNOG00000004060	Calm1	207210	-0.339886	0.0809389	-4.19929	2.67747e-05	0.00058068
	ENSRNOG00000017852	Nars1	13723.8	-0.291879	0.0695076	-4.19924	2.67816e-05	0.00058068
	ENSRNOG00000023614	Hsh2d	57.1694	1.49378	0.356021	4.19578	2.71939e-05	0.000588885
	ENSRNOG00000001527	Cd80	19.4798	2.77127	0.660573	4.19524	2.72581e-05	0.000589542
	ENSRNOG00000038045	Rpl34-ps1	205.066	0.71228	0.169904	4.19225	2.76199e-05	0.000596625
	ENSRNOG00000046280	Tceal5	3344.62	-0.474901	0.113295	-4.19171	2.76864e-05	0.000597318
	ENSRNOG00000021881	Metap2	6768.41	-0.311103	0.0742343	-4.19082	2.77942e-05	0.000598901
	ENSRNOG00000014034	Olfml2a	1094.75	0.472206	0.112708	4.18965	2.7939e-05	0.000601277
	ENSRNOG00000034198	Tceal9	3207.48	-0.540992	0.129141	-4.18916	2.7999e-05	0.000601822
	ENSRNOG00000015800	Elmo3	70.6678	1.3962	0.333327	4.18869	2.80572e-05	0.000602327
	ENSRNOG00000049876	Prkar1a	44555.8	-0.34714	0.0828811	-4.18841	2.80917e-05	0.000602327
	ENSRNOG00000065886	LOC102549173	117.292	1.61308	0.385207	4.18757	2.81962e-05	0.000603823
	ENSRNOG00000015788	Adora3	160.312	1.4372	0.343293	4.1865	2.83291e-05	0.000605922
	ENSRNOG00000016552	Hmgcs1	17491.3	-0.545379	0.130283	-4.18611	2.83778e-05	0.000606219
	ENSRNOG00000015957	F13a1	209.691	1.02388	0.244711	4.18402	2.86399e-05	0.000610697
	ENSRNOG00000019281	Glmp	957.881	0.714854	0.170859	4.18388	2.86577e-05	0.000610697
	ENSRNOG00000003276	Myo1d	2609.72	0.668489	0.159796	4.18338	2.87209e-05	0.000611295
	ENSRNOG00000018783	Bcas2	1895.22	-0.239416	0.0572404	-4.18263	2.88154e-05	0.000612417
	ENSRNOG00000055597	Hdac7	979.069	0.481797	0.115196	4.18241	2.88441e-05	0.000612417
	ENSRNOG00000015002	Abhd15	238.43	0.859347	0.20549	4.18194	2.89037e-05	0.000612739
	ENSRNOG00000002695	Tfb2m	911.273	-0.348553	0.0833514	-4.18173	2.89297e-05	0.000612739
	ENSRNOG00000002506	Cdkl2	4844.72	-0.479164	0.114614	-4.18067	2.9065e-05	0.000614856
	ENSRNOG00000007948	Nf2	10702.1	-0.259932	0.0622495	-4.17564	2.97149e-05	0.00062784
	ENSRNOG00000039048	Cd200r1	24.0752	2.18524	0.523537	4.174	2.99303e-05	0.000631623
	ENSRNOG00000034038	LOC100911413	12.5421	5.75079	1.37828	4.17245	3.01345e-05	0.000635162
	ENSRNOG00000030467	Ube2l6	133.938	1.16351	0.278911	4.17163	3.02431e-05	0.000636282
	ENSRNOG00000061039	Prpf31	2304.73	-0.337118	0.0808147	-4.17149	3.02608e-05	0.000636282
	ENSRNOG00000015473	Phactr2	630.186	0.755126	0.181071	4.17032	3.0417e-05	0.000638795
	ENSRNOG00000007030	Epha7	11405.3	-0.723276	0.173581	-4.1668	3.08903e-05	0.000647951
	ENSRNOG00000038372	Ndufs2	11978.6	-0.290353	0.0696963	-4.16598	3.1002e-05	0.000649512
	ENSRNOG00000009385	Pik3cg	703.657	1.25277	0.300971	4.16241	3.14902e-05	0.000658945
	ENSRNOG00000003635	Disp1	513.191	0.385777	0.0927359	4.15996	3.1831e-05	0.000665262
	ENSRNOG00000052439	Snora73bl1	700.564	1.01768	0.244652	4.15969	3.18686e-05	0.000665262
	ENSRNOG00000017137	Eef1akmt2	883.668	-0.469601	0.112925	-4.15854	3.20291e-05	0.00066781
	ENSRNOG00000063339		638.336	0.364465	0.0877479	4.15355	3.27354e-05	0.000681515
	ENSRNOG00000023557	Mab21l4	10.5005	5.42831	1.30697	4.15335	3.27648e-05	0.000681515
	ENSRNOG00000006261	Papolg	1273.32	-0.317585	0.076494	-4.15176	3.29926e-05	0.000685051
	ENSRNOG00000005206	Kcnq3	14059.7	-0.323581	0.0779409	-4.15162	3.30136e-05	0.000685051
	ENSRNOG00000016183	Ipp	2333.53	-0.389578	0.0938512	-4.15102	3.30997e-05	0.000686019
	ENSRNOG00000026435	Arid3a	297.369	0.538844	0.129838	4.15014	3.32279e-05	0.000686947
	ENSRNOG00000031979	Mt-atp6	126184	0.389512	0.0938687	4.14955	3.33136e-05	0.000686947
	ENSRNOG00000016704	Pcyox1	13057.1	-0.285521	0.0688085	-4.1495	3.33203e-05	0.000686947
	ENSRNOG00000005763	Arl1	5264.95	-0.323788	0.0780372	-4.14915	3.33717e-05	0.000686947
	ENSRNOG00000003291	Creg1	1081.05	0.597945	0.144115	4.14907	3.33831e-05	0.000686947
	ENSRNOG00000006037	Snap25	104335	-0.390817	0.0941952	-4.14902	3.33907e-05	0.000686947
	ENSRNOG00000021644	Slc15a3	293.818	1.33248	0.321171	4.14881	3.3421e-05	0.000686947
	ENSRNOG00000006278	Tspyl5	1746.51	-0.384319	0.0926411	-4.14847	3.347e-05	0.000687143
	ENSRNOG00000028834	Polr2a	11071.9	0.367072	0.0884944	4.14796	3.35446e-05	0.000687863
	ENSRNOG00000007542	Scg5	14446	-0.321154	0.0774542	-4.14637	3.37788e-05	0.000691848
	ENSRNOG00000063049	Pnma8c	11214.1	-0.339671	0.0819297	-4.14588	3.38506e-05	0.000692146
	ENSRNOG00000054264	Nfatc3	863.534	0.478341	0.115384	4.14563	3.38878e-05	0.000692146
	ENSRNOG00000010165	Tnfaip2	171.9	1.10911	0.267548	4.14546	3.39127e-05	0.000692146
	ENSRNOG00000003310	Tmem63a	1035.71	0.705373	0.170179	4.14489	3.39982e-05	0.000693077
	ENSRNOG00000028062	Arpc5	10810.1	-0.553547	0.133608	-4.14306	3.42697e-05	0.000697793
	ENSRNOG00000029966	Xrcc4	581.382	-0.539389	0.130211	-4.14242	3.43655e-05	0.000698314
	ENSRNOG00000064480	Gmfb	17950.5	-0.336759	0.0812983	-4.14226	3.43903e-05	0.000698314
	ENSRNOG00000014599	Dhx36	4124.55	-0.299548	0.0723181	-4.14209	3.44157e-05	0.000698314
	ENSRNOG00000005018	Scn2a	30371	-0.359757	0.0868654	-4.14154	3.44978e-05	0.000698604
	ENSRNOG00000026647	Cxcl16	495.705	1.26634	0.305772	4.14146	3.45104e-05	0.000698604
	ENSRNOG00000023356	Eif5b	9565.09	-0.327656	0.079136	-4.14042	3.46675e-05	0.000700968
	ENSRNOG00000018267	B3gnt7	291.976	0.699771	0.169159	4.13676	3.52241e-05	0.000711396
	ENSRNOG00000030355	Mroh1	4091.87	0.294717	0.0712628	4.13563	3.53978e-05	0.000714074
	ENSRNOG00000016227	Glrx3	3013.02	-0.303435	0.073378	-4.13523	3.54597e-05	0.000714494
	ENSRNOG00000011778	Blvra	1210.66	-0.463494	0.112104	-4.1345	3.55733e-05	0.000715954
	ENSRNOG00000017560	Mdk	1422.6	0.853165	0.206462	4.1323	3.59149e-05	0.000721992
	ENSRNOG00000006534	Crbn	3068.21	-0.292134	0.0707043	-4.13177	3.59986e-05	0.00072284
	ENSRNOG00000009760	Palm	11623.2	-0.39737	0.0961952	-4.13087	3.61387e-05	0.000723984
	ENSRNOG00000070376		83.2492	1.14687	0.277652	4.13061	3.61799e-05	0.000723984
	ENSRNOG00000004276	Itga3	1848.04	0.466383	0.112909	4.13061	3.61805e-05	0.000723984
	ENSRNOG00000037190	Cd101	193.043	0.717826	0.173794	4.13032	3.62253e-05	0.000724049
	ENSRNOG00000061582	Scamp1	11930.5	-0.407615	0.0987322	-4.12848	3.65162e-05	0.000729024
	ENSRNOG00000001424	Cux1	5334.34	0.484154	0.117291	4.1278	3.66254e-05	0.000730366
	ENSRNOG00000018231	Nacc2	5865.23	0.397552	0.0963488	4.12617	3.68848e-05	0.000734697
	ENSRNOG00000010420	Sem1	2770.18	-0.426165	0.10333	-4.12432	3.71829e-05	0.000739515
	ENSRNOG00000066117	Rpl37a-ps1	1990.46	0.485931	0.117826	4.12414	3.72118e-05	0.000739515
	ENSRNOG00000014674	Exosc9	1549.02	-0.378221	0.0917264	-4.12336	3.73384e-05	0.000741184
	ENSRNOG00000014125	Evi2b	111.05	1.73009	0.41961	4.12309	3.73825e-05	0.000741213
	ENSRNOG00000003223	Degs1	2804.67	0.421238	0.102252	4.11962	3.79492e-05	0.000751592
	ENSRNOG00000025504	Ankrd46	10620.8	-0.250777	0.0608987	-4.11793	3.82292e-05	0.000756069
	ENSRNOG00000000818	Ppp1r18	1365.37	0.685619	0.166513	4.11751	3.8299e-05	0.000756069
	ENSRNOG00000052528	Rnu105c	121.409	1.11588	0.271022	4.1173	3.83342e-05	0.000756069
	ENSRNOG00000012002	Iqgap1	2250.68	0.427752	0.103894	4.11717	3.83546e-05	0.000756069
	ENSRNOG00000011732	Psmb7	10065.8	-0.365037	0.0886715	-4.11674	3.84275e-05	0.000756069
	ENSRNOG00000047406	Cfap90	516.363	-0.749372	0.182034	-4.11666	3.84399e-05	0.000756069
	ENSRNOG00000064312		606.077	-0.428839	0.104183	-4.11622	3.85129e-05	0.000756069
	ENSRNOG00000005366	Fam98b	1390.92	-0.402186	0.097715	-4.11591	3.85652e-05	0.000756069
	ENSRNOG00000000529	Pim1	212.818	1.42585	0.346425	4.1159	3.85665e-05	0.000756069
	ENSRNOG00000029862	Spc24	227.795	-0.737311	0.179154	-4.11552	3.86304e-05	0.000756468
	ENSRNOG00000033498	Cib1	572.84	0.570691	0.138691	4.11483	3.87461e-05	0.00075788
	ENSRNOG00000065128	Naip5	413.167	1.28946	0.313418	4.11418	3.8856e-05	0.000759176
	ENSRNOG00000010807	Cox6c	4337.01	-0.268036	0.0651773	-4.11241	3.91553e-05	0.000764165
	ENSRNOG00000015235	Fra10ac1	1012.72	-0.538961	0.131068	-4.11207	3.92133e-05	0.00076444
	ENSRNOG00000019730	Inppl1	3594.27	0.380869	0.0927641	4.10578	4.02951e-05	0.000784648
	ENSRNOG00000000561	Pald1	934.923	0.658328	0.160358	4.10536	4.03686e-05	0.0007852
	ENSRNOG00000062247	Hsc70-ps2	581.065	-0.618919	0.150769	-4.10509	4.0416e-05	0.000785245
	ENSRNOG00000010147	Pdcd10	1799.24	-0.251482	0.0612797	-4.10383	4.06367e-05	0.000788651
	ENSRNOG00000063167	H3c1	265.091	0.805527	0.196315	4.10325	4.07389e-05	0.000789754
	ENSRNOG00000019572	Lsm4	3380.38	-0.405838	0.0989379	-4.10195	4.09677e-05	0.000793303
	ENSRNOG00000003545	Uchl5	1009.54	-0.37418	0.0912293	-4.10153	4.10429e-05	0.000793877
	ENSRNOG00000013641	Myo7a	255.591	0.92205	0.224853	4.10068	4.11941e-05	0.000795916
	ENSRNOG00000013874	Rplp1	10540.3	0.489464	0.11938	4.10007	4.13034e-05	0.000797141
	ENSRNOG00000003120	Prelp	685.296	0.959895	0.23423	4.09808	4.1659e-05	0.000803114
	ENSRNOG00000048342	Tbca	2337.79	-0.316403	0.0772236	-4.09723	4.18122e-05	0.000805174
	ENSRNOG00000015630	Cct7	14424.4	-0.281505	0.0687262	-4.09604	4.20285e-05	0.000807836
	ENSRNOG00000008962	LOC500028	10.6894	-5.18707	1.26639	-4.09595	4.20433e-05	0.000807836
	ENSRNOG00000019426	Ramac	1540.07	-0.317251	0.0774757	-4.09485	4.22441e-05	0.000810798
	ENSRNOG00000009414	Creld1	5413.68	-0.36834	0.0899619	-4.0944	4.2327e-05	0.000811493
	ENSRNOG00000004364	Babam2	1957.56	-0.244589	0.059747	-4.09374	4.24473e-05	0.000811987
	ENSRNOG00000046660	Gpc6	320.893	0.636004	0.155367	4.09356	4.24807e-05	0.000811987
	ENSRNOG00000049422	LOC108348047	414.12	1.02978	0.251584	4.09316	4.25528e-05	0.000811987
	ENSRNOG00000020212	Prr35	71.6829	1.19	0.290741	4.09299	4.25854e-05	0.000811987
	ENSRNOG00000001431	Rasa4	346.476	0.89044	0.217555	4.09295	4.25918e-05	0.000811987
	ENSRNOG00000060146	Six5	155.097	0.755024	0.184479	4.09273	4.26329e-05	0.000811987
	ENSRNOG00000023393	Nup214	4645.7	0.388235	0.0949016	4.09092	4.29657e-05	0.000816994
	ENSRNOG00000015576	Hsdl1	3543.53	-0.263367	0.0643833	-4.09062	4.30228e-05	0.000816994
	ENSRNOG00000036703	Itgax	47.0275	2.34237	0.572631	4.09054	4.30368e-05	0.000816994
	ENSRNOG00000013707	Spata13	2328.61	0.55069	0.134753	4.08665	4.37655e-05	0.000829921
	ENSRNOG00000012939	Abca7	2013.73	0.406373	0.0994481	4.08628	4.38348e-05	0.000830331
	ENSRNOG00000004217	Stk10	1046.17	0.762406	0.186594	4.08591	4.39039e-05	0.000830734
	ENSRNOG00000057996	Phactr3	10049.1	-0.390272	0.0955291	-4.08538	4.40054e-05	0.000831749
	ENSRNOG00000027860	Ggnbp2	4143.09	-0.363132	0.0889332	-4.0832	4.44198e-05	0.00083867
	ENSRNOG00000024159	Fcer1g	1346.28	1.59365	0.390432	4.08177	4.46944e-05	0.000842941
	ENSRNOG00000016852	Apobec3	27.6587	1.76901	0.433536	4.08042	4.4955e-05	0.000846937
	ENSRNOG00000064716		139.434	-0.784145	0.192256	-4.07865	4.52976e-05	0.000852467
	ENSRNOG00000017571	Ndufa2	2356.05	-0.305381	0.0748889	-4.07778	4.54669e-05	0.000854728
	ENSRNOG00000006400	Tbc1d14	7853.34	-0.342349	0.0839725	-4.07692	4.5637e-05	0.000856606
	ENSRNOG00000047053	Thyn1	1119.01	-0.286013	0.0701567	-4.07677	4.56653e-05	0.000856606
	ENSRNOG00000006778	Mmp19	204.045	1.32779	0.325744	4.07618	4.57818e-05	0.000857865
	ENSRNOG00000012472	Pyroxd1	431.12	-0.352447	0.086473	-4.0758	4.58555e-05	0.000858323
	ENSRNOG00000012881	Fgl2	718.528	1.21048	0.297031	4.07526	4.59621e-05	0.000859392
	ENSRNOG00000006235	Nell2	63161.6	-0.398132	0.0977097	-4.07464	4.60852e-05	0.000860768
	ENSRNOG00000053659	C1h11orf58	6299.24	-0.385666	0.094657	-4.07435	4.61427e-05	0.000860917
	ENSRNOG00000001958	Ift57	1684.71	-0.290412	0.0713024	-4.07296	4.64187e-05	0.000865138
	ENSRNOG00000048441	Wdr82	11201.4	-0.244418	0.0600311	-4.07152	4.67065e-05	0.000868785
	ENSRNOG00000008479	Slc8a1	22522.8	-0.37102	0.0911265	-4.07149	4.67142e-05	0.000868785
	ENSRNOG00000057557	Prlr	87.5919	3.88787	0.955383	4.06943	4.71277e-05	0.000875539
	ENSRNOG00000061662	LOC120103239	1381.17	0.709994	0.174531	4.06801	4.74155e-05	0.000879944
	ENSRNOG00000001500	Rab4b	3397.34	-0.287225	0.0706111	-4.0677	4.74789e-05	0.000880182
	ENSRNOG00000001139	Suds3	6829.03	-0.321723	0.0791038	-4.0671	4.7601e-05	0.000881505
	ENSRNOG00000012558	Orc2	1421.57	-0.335286	0.0824519	-4.06645	4.77354e-05	0.000881671
	ENSRNOG00000028198	Sh2b3	1378.15	0.498953	0.122701	4.06641	4.77419e-05	0.000881671
	ENSRNOG00000066573	C4a	9930.38	1.92049	0.472292	4.06632	4.7762e-05	0.000881671
	ENSRNOG00000066798	Peg10	572.413	0.66582	0.163769	4.0656	4.79099e-05	0.000882864
	ENSRNOG00000030888	Rela	1396.52	0.552098	0.1358	4.06551	4.79282e-05	0.000882864
	ENSRNOG00000010688	Nrgn	2786.9	-0.655399	0.161232	-4.06495	4.80419e-05	0.000884022
	ENSRNOG00000036672	Sectm1a	56.7184	1.56221	0.384391	4.06412	4.82132e-05	0.000886236
	ENSRNOG00000011661	Hnrnph2	10135.2	-0.408615	0.100612	-4.06128	4.88039e-05	0.000896147
	ENSRNOG00000047339	Pja1	15572	-0.323092	0.0795852	-4.0597	4.91357e-05	0.000901288
	ENSRNOG00000013252	Cwc27	1035.35	-0.398409	0.0981637	-4.05861	4.9365e-05	0.000904539
	ENSRNOG00000009565	Pdk4	714.404	-1.12999	0.278529	-4.057	4.97061e-05	0.000909831
	ENSRNOG00000018775	Cystm1	818.607	0.673302	0.165986	4.05637	4.9841e-05	0.000911341
	ENSRNOG00000018007	Gtf2h5	2162.65	-0.43304	0.106768	-4.05589	4.99447e-05	0.000912278
	ENSRNOG00000049918	Lrg1	428.914	1.16023	0.286111	4.05518	5.00949e-05	0.000914062
	ENSRNOG00000060723	Copb2	7370.58	-0.287234	0.0708489	-4.05418	5.03114e-05	0.000916908
	ENSRNOG00000019752	Slc29a1	329.804	0.608038	0.149986	4.05397	5.03564e-05	0.000916908
	ENSRNOG00000003170	Nlrp3	349.172	1.27956	0.315753	4.05241	5.06917e-05	0.000922025
	ENSRNOG00000047606	Bcl2a1	66.2765	1.63305	0.403021	4.05203	5.0776e-05	0.000922025
	ENSRNOG00000007356	Chmp3	6147.65	-0.389741	0.0961875	-4.05189	5.08055e-05	0.000922025
	ENSRNOG00000042333	Dnal1	8057.96	-0.632352	0.156079	-4.05149	5.08917e-05	0.000922025
	ENSRNOG00000010361	Kif3b	8900.12	-0.306072	0.0755464	-4.05144	5.09025e-05	0.000922025
	ENSRNOG00000056017	Bcl7a	1337.13	-0.439447	0.108541	-4.04866	5.15109e-05	0.000931441
	ENSRNOG00000007462	Septin8	23389.7	-0.373103	0.0921587	-4.04848	5.15505e-05	0.000931441
	ENSRNOG00000010301	Eif4e3	1612.81	-0.445368	0.110013	-4.04834	5.15831e-05	0.000931441
	ENSRNOG00000020554	Slc50a1	208.684	0.652778	0.161261	4.04795	5.16684e-05	0.000932015
	ENSRNOG00000027191	Birc6	13506.9	0.250782	0.0619618	4.04737	5.17966e-05	0.000933359
	ENSRNOG00000010308	Nr2f2	1103.43	0.76563	0.189185	4.04699	5.18794e-05	0.000933883
	ENSRNOG00000018867	Klhdc7a	445.9	1.22991	0.303986	4.04594	5.21137e-05	0.00093713
	ENSRNOG00000018570	C1qtnf3	77.8846	1.90579	0.471086	4.04552	5.22082e-05	0.000937823
	ENSRNOG00000062590	LOC360998	2233.21	-0.608148	0.150338	-4.04521	5.22756e-05	0.000937823
	ENSRNOG00000000237	RGD1310429	2920.08	-0.379411	0.0937966	-4.04504	5.2314e-05	0.000937823
	ENSRNOG00000037814	Cxcl17	23.2141	2.4763	0.612659	4.04189	5.3023e-05	0.000949555
	ENSRNOG00000050437	Bod1l1	10562.1	-0.157367	0.0389443	-4.04082	5.32639e-05	0.000952887
	ENSRNOG00000014395	Gli3	1392.65	0.37231	0.0921741	4.0392	5.36338e-05	0.000958517
	ENSRNOG00000009471	Epsti1	355.378	1.69814	0.420475	4.03862	5.37655e-05	0.000959884
	ENSRNOG00000024845	Mrps21	1424.17	-0.335405	0.0831038	-4.03598	5.43759e-05	0.000969786
	ENSRNOG00000005877	Lrpprc	6297.22	-0.2197	0.054462	-4.034	5.48362e-05	0.000976995
	ENSRNOG00000027257	Gmip	649.347	0.538172	0.133421	4.03363	5.49222e-05	0.000977526
	ENSRNOG00000002112	Zfp644	6361.37	-0.214749	0.0532479	-4.033	5.50693e-05	0.000979073
	ENSRNOG00000010107	Palldl1	1106.45	0.445117	0.110375	4.03278	5.51218e-05	0.000979073
	ENSRNOG00000006646	Vopp1	6121.5	-0.306529	0.0760278	-4.03179	5.53527e-05	0.000982172
	ENSRNOG00000001232	Slc19a1	420.13	0.722994	0.179352	4.03115	5.55041e-05	0.000983855
	ENSRNOG00000001352	Hectd4	38803.3	0.354224	0.0878836	4.0306	5.5634e-05	0.000985153
	ENSRNOG00000027088	Ube2k	7494.75	-0.340131	0.0844077	-4.02962	5.58673e-05	0.000987487
	ENSRNOG00000017260	Cdr2	871.354	0.666992	0.165529	4.02947	5.59035e-05	0.000987487
	ENSRNOG00000024460	Tars3	3148.19	-0.341941	0.0848631	-4.02933	5.59362e-05	0.000987487
	ENSRNOG00000025001	Pcolce	219.257	0.969519	0.24064	4.02892	5.60329e-05	0.000988012
	ENSRNOG00000006587	Setd3	11714.7	-0.262433	0.0651403	-4.02873	5.60796e-05	0.000988012
	ENSRNOG00000043286	Cpne2	870.16	0.43615	0.108278	4.02806	5.62394e-05	0.000989826
	ENSRNOG00000000699	Selplg	1875.94	0.886037	0.219994	4.02755	5.63619e-05	0.000990977
	ENSRNOG00000000262	Zfp821	2395.91	-0.39813	0.0988779	-4.02648	5.66171e-05	0.000994345
	ENSRNOG00000064385	Ftl1	11221.5	0.629487	0.156345	4.02627	5.66678e-05	0.000994345
	ENSRNOG00000012061	Prkcb	23885	-0.534955	0.132878	-4.02592	5.67525e-05	0.000994828
	ENSRNOG00000004303	Timp3	3014.55	0.426456	0.105966	4.02448	5.71025e-05	0.000999956
	ENSRNOG00000010682	Clcn3	14166	-0.333512	0.0828794	-4.02406	5.72024e-05	0.00100044
	ENSRNOG00000025317	Gpatch11	1809.13	-0.457623	0.113726	-4.02389	5.72454e-05	0.00100044
	ENSRNOG00000008337	Gjd2	708.736	-0.43051	0.107023	-4.0226	5.75587e-05	0.00100491
	ENSRNOG00000006980	Vcpip1	10255.2	-0.278118	0.0691458	-4.0222	5.76574e-05	0.00100562
	ENSRNOG00000020773	Map3k11	2506.47	0.340965	0.0848114	4.02028	5.81292e-05	0.00101283
	ENSRNOG00000002004	Prdm8	3517.06	-0.537205	0.133672	-4.01883	5.84882e-05	0.00101756
	ENSRNOG00000014745	Pdha1l1	62.8402	-0.931255	0.23173	-4.01871	5.85174e-05	0.00101756
	ENSRNOG00000015128	Sae1	4571.48	-0.310646	0.0773321	-4.01704	5.89334e-05	0.00102377
	ENSRNOG00000022738	AC098459.1	192.9	-0.882495	0.219718	-4.01649	5.90715e-05	0.00102514
	ENSRNOG00000064728		516.713	-0.493664	0.12295	-4.01518	5.94014e-05	0.00102984
	ENSRNOG00000048817	Gspt2	1864.57	-0.385046	0.0959198	-4.01425	5.96341e-05	0.00103285
	ENSRNOG00000009652	Prkci	6687.22	-0.296345	0.0738319	-4.01378	5.97538e-05	0.00103389
	ENSRNOG00000001192	Gltp	1992.17	0.50984	0.127047	4.01298	5.9956e-05	0.00103636
	ENSRNOG00000022309	Frem1	189.689	1.25924	0.313822	4.01261	6.00521e-05	0.00103699
	ENSRNOG00000015297	C9h6orf132	71.5007	1.13405	0.28265	4.01222	6.01513e-05	0.00103767
	ENSRNOG00000053859	Ranbp6	3014.16	-0.247633	0.0617535	-4.01001	6.0715e-05	0.00104636
	ENSRNOG00000012347	Gata2	354.08	0.555077	0.13851	4.00749	6.13679e-05	0.00105656
	ENSRNOG00000008195	Ywhaz	87229.9	-0.322748	0.0805548	-4.00656	6.16093e-05	0.00105967
	ENSRNOG00000065863	Vmac	708.706	0.354454	0.0885016	4.00505	6.20041e-05	0.0010654
	ENSRNOG00000012628	Gpr18	18.0853	2.89559	0.723088	4.00448	6.21535e-05	0.00106692
	ENSRNOG00000005274	Vrk1	809.636	-0.363221	0.090744	-4.0027	6.26231e-05	0.00107392
	ENSRNOG00000028822	Bex3	8303.1	-0.266279	0.066538	-4.00192	6.28316e-05	0.00107643
	ENSRNOG00000003869	Sod3	1279.77	0.489038	0.12227	3.99964	6.34386e-05	0.00108574
	ENSRNOG00000011300	Lama3	536.474	1.17496	0.293783	3.99941	6.34997e-05	0.00108574
	ENSRNOG00000021441	Reln	6610.32	0.43247	0.108146	3.99896	6.36215e-05	0.00108675
	ENSRNOG00000011572	Klc1	55610.1	-0.311334	0.0778617	-3.99855	6.3732e-05	0.00108757
	ENSRNOG00000013454	Rala	2266.87	-0.424313	0.106137	-3.99779	6.39363e-05	0.00108999
	ENSRNOG00000001269	Ppp1cc	11000.9	-0.300044	0.0750759	-3.99655	6.42728e-05	0.00109414
	ENSRNOG00000012049	Sox7	101.961	1.09479	0.273943	3.99643	6.43056e-05	0.00109414
	ENSRNOG00000013562	Ndfip1	17469.6	-0.240858	0.0602859	-3.99526	6.46223e-05	0.00109845
	ENSRNOG00000006976	Med6	474.18	-0.431548	0.108028	-3.99479	6.47505e-05	0.00109956
	ENSRNOG00000012073	Abhd14b	596.837	0.586146	0.146808	3.9926	6.53515e-05	0.00110868
	ENSRNOG00000022721	Clec18a	49.5968	1.82025	0.456023	3.99158	6.56333e-05	0.00111238
	ENSRNOG00000017568	Rit2	5291.42	-0.41005	0.102749	-3.9908	6.58512e-05	0.00111498
	ENSRNOG00000066958		69.4436	1.34402	0.336914	3.9892	6.62973e-05	0.00112144
	ENSRNOG00000045816	Gria1	39938.2	-0.463323	0.116154	-3.98886	6.63904e-05	0.00112193
	ENSRNOG00000011849	Ndufs1	12912.6	-0.319532	0.0801174	-3.98829	6.65501e-05	0.00112353
	ENSRNOG00000004629	Fkbp3	4344.53	-0.335258	0.0840741	-3.98765	6.67297e-05	0.00112547
	ENSRNOG00000067606		76.4738	-1.15444	0.289521	-3.98742	6.67953e-05	0.00112549
	ENSRNOG00000043486	Tnfrsf26	35.3287	1.52907	0.383559	3.98651	6.70513e-05	0.00112839
	ENSRNOG00000057072	Slc12a3	28.5626	1.50147	0.376652	3.98635	6.70972e-05	0.00112839
	ENSRNOG00000051706	Tep1	2468.44	0.712648	0.178798	3.98577	6.72617e-05	0.00113006
	ENSRNOG00000012385	Naa15	5061.28	-0.294854	0.0739919	-3.98495	6.7495e-05	0.00113289
	ENSRNOG00000002544	Kifap3	13549.4	-0.27305	0.0685299	-3.9844	6.76522e-05	0.00113443
	ENSRNOG00000010176	Map2k1	23325.9	-0.382384	0.096049	-3.98113	6.85872e-05	0.001149
	ENSRNOG00000001417	Plod3	1552.29	0.418879	0.105235	3.9804	6.87998e-05	0.00115092
	ENSRNOG00000019740	Hdgfl3	4731.75	-0.415745	0.104451	-3.98028	6.88343e-05	0.00115092
	ENSRNOG00000052113	Ppp1r9b	132217	-0.37239	0.093574	-3.97963	6.90213e-05	0.00115294
	ENSRNOG00000047905	Dus1l	1248.45	-0.271523	0.0682396	-3.97897	6.92135e-05	0.00115402
	ENSRNOG00000002934	Atp1b1	101548	-0.233729	0.0587412	-3.97896	6.92185e-05	0.00115402
	ENSRNOG00000049054	Ntsr2	5453.53	0.581109	0.146094	3.97765	6.96e-05	0.00115927
	ENSRNOG00000066988	Tbpl1	910.158	-0.472757	0.118888	-3.97648	6.99419e-05	0.00116385
	ENSRNOG00000005809	Arhgdib	1165.68	1.09359	0.275083	3.9755	7.02306e-05	0.00116753
	ENSRNOG00000003611	Dynlt3	5429.18	-0.34894	0.0877999	-3.97426	7.05981e-05	0.00117252
	ENSRNOG00000014291	Elp3	5626.57	-0.204529	0.0514718	-3.97362	7.0789e-05	0.00117457
	ENSRNOG00000022745	RGD1306502	1946.41	-0.235181	0.0591917	-3.97321	7.09097e-05	0.00117545
	ENSRNOG00000012443	Cpt2	421.31	0.548045	0.137994	3.9715	7.14221e-05	0.00118282
	ENSRNOG00000013253	Armc1	2949.37	-0.30333	0.0763832	-3.97116	7.15235e-05	0.00118337
	ENSRNOG00000013747	Sh3bp2	533.4	0.84433	0.212638	3.97074	7.16503e-05	0.00118434
	ENSRNOG00000071176	Ndufa1	3932.39	-0.209931	0.0528802	-3.96993	7.18939e-05	0.0011859
	ENSRNOG00000046001	AABR07030823.1	902.995	0.753542	0.189816	3.96986	7.19149e-05	0.0011859
	ENSRNOG00000016544	Arhgef28	5394.13	-0.483659	0.121838	-3.9697	7.19631e-05	0.0011859
	ENSRNOG00000018972	Rab18	8621.26	-0.405015	0.102031	-3.96952	7.20173e-05	0.0011859
	ENSRNOG00000020947	Egln2	6315.29	-0.238073	0.0600171	-3.96675	7.28587e-05	0.00119862
	ENSRNOG00000033153	Sfn	83.318	1.06051	0.267367	3.96651	7.29342e-05	0.00119873
	ENSRNOG00000012982	Map9	5801.14	-0.399314	0.10068	-3.96617	7.30373e-05	0.00119907
	ENSRNOG00000000893	Tmem248	1085.47	0.525397	0.132476	3.96599	7.30928e-05	0.00119907
	ENSRNOG00000051650	Ywhaq	19159.4	-0.181772	0.0458478	-3.96469	7.34925e-05	0.00120449
	ENSRNOG00000001385	Plbd2	3873.4	0.278514	0.0702596	3.96408	7.36803e-05	0.00120575
	ENSRNOG00000019043	Pdcd1	18.0499	3.08509	0.778278	3.96399	7.37083e-05	0.00120575
	ENSRNOG00000050395	Ms4a6bl	98.3032	1.18174	0.298265	3.96205	7.43092e-05	0.00121444
	ENSRNOG00000010601	Srpk2	11727.2	-0.24119	0.0608785	-3.96182	7.43815e-05	0.00121448
	ENSRNOG00000008869	Ppp1r9a	13931.2	-0.362792	0.0915914	-3.96099	7.46408e-05	0.00121706
	ENSRNOG00000006810	Lancl2	5881.36	-0.322947	0.0815346	-3.96086	7.46795e-05	0.00121706
	ENSRNOG00000020361	Ip6k2	4337.59	-0.320254	0.0808921	-3.95903	7.52541e-05	0.00122527
	ENSRNOG00000032396	RGD1559575	77.1291	2.1429	0.541366	3.95832	7.54803e-05	0.00122781
	ENSRNOG00000014838	Glipr2	399.285	1.50348	0.379857	3.958	7.55795e-05	0.00122827
	ENSRNOG00000004727	Nup37	428.64	-0.379589	0.0959254	-3.95712	7.58576e-05	0.00123164
	ENSRNOG00000004186	Snx13	4324.19	-0.22424	0.0566876	-3.95572	7.6304e-05	0.00123773
	ENSRNOG00000015290	Tpi1	34517.9	-0.251677	0.0636417	-3.95459	7.66657e-05	0.00124244
	ENSRNOG00000003848	Med12	1954.14	0.393143	0.0994339	3.95382	7.69139e-05	0.0012453
	ENSRNOG00000014835	Il1rl1	234.713	1.28775	0.325725	3.9535	7.70174e-05	0.00124582
	ENSRNOG00000007515	Kif3a	9223.51	-0.342673	0.0866909	-3.95281	7.72385e-05	0.0012469
	ENSRNOG00000018184	Tpm1	8751.38	-0.458061	0.115884	-3.95276	7.72549e-05	0.0012469
	ENSRNOG00000032224	Hist1h4b	2911.77	-0.664852	0.168211	-3.9525	7.73389e-05	0.0012469
	ENSRNOG00000036660	Fn3krp	2891.61	-0.299438	0.0757609	-3.9524	7.73709e-05	0.0012469
	ENSRNOG00000012175	Nfatc2	787.534	0.618802	0.156604	3.95138	7.77004e-05	0.00125089
	ENSRNOG00000001603	N6amt1	411.56	-0.47768	0.120895	-3.95119	7.77623e-05	0.00125089
	ENSRNOG00000049880	Tmem200c	2839.41	0.551225	0.139542	3.95024	7.8073e-05	0.00125472
	ENSRNOG00000004382	Arel1	12584.1	-0.271125	0.0686396	-3.94997	7.81598e-05	0.00125496
	ENSRNOG00000015669	Kctd11	182.386	0.885614	0.224226	3.94965	7.82649e-05	0.00125549
	ENSRNOG00000063386		110.209	-1.08572	0.274923	-3.94918	7.84181e-05	0.00125679
	ENSRNOG00000056358	Ccdc27	149.413	-1.24402	0.315038	-3.94879	7.85485e-05	0.00125772
	ENSRNOG00000032192	Cfap97	1351.71	-0.280623	0.0710749	-3.94827	7.87169e-05	0.00125925
	ENSRNOG00000071001	Trim56	2439.11	0.715536	0.181253	3.94771	7.89014e-05	0.00126104
	ENSRNOG00000013324	Cdh5	1053.48	0.62605	0.158632	3.94654	7.92877e-05	0.00126606
	ENSRNOG00000026116	Sall3	918.351	0.607473	0.153989	3.94492	7.98269e-05	0.0012735
	ENSRNOG00000002509	Gnl3l	12609.8	-0.261486	0.0663109	-3.94334	8.03551e-05	0.00128075
	ENSRNOG00000011723	Slc44a3	55.3761	0.964277	0.244595	3.94234	8.06922e-05	0.00128494
	ENSRNOG00000013177	Map3k1	1204.35	0.574302	0.145688	3.942	8.0804e-05	0.00128543
	ENSRNOG00000005126	Slc66a3	83.6215	1.12715	0.285948	3.94181	8.08704e-05	0.00128543
	ENSRNOG00000001609	Cep97	1423.19	-0.583783	0.148119	-3.9413	8.104e-05	0.00128694
	ENSRNOG00000043210	Ppp3r1	236.933	-0.794121	0.201551	-3.94005	8.14652e-05	0.00129187
	ENSRNOG00000005630	AABR07060778.1	3569.4	-0.34644	0.0879301	-3.93995	8.14985e-05	0.00129187
	ENSRNOG00000004425	Klhdc1	664.693	-0.497454	0.126288	-3.93905	8.1805e-05	0.00129486
	ENSRNOG00000020330	Wdr47	7976.2	-0.241021	0.061189	-3.93896	8.18365e-05	0.00129486
	ENSRNOG00000022347	Atpsckmt	724.341	-0.408919	0.103836	-3.93812	8.2123e-05	0.00129822
	ENSRNOG00000067958	Nat14	1128.95	-0.393902	0.100045	-3.93724	8.24228e-05	0.00130177
	ENSRNOG00000024277	Card11	1000.92	2.11462	0.537119	3.93697	8.25172e-05	0.00130208
	ENSRNOG00000047134	Gtf2f1	5416.45	-0.43696	0.111006	-3.93636	8.27275e-05	0.00130421
	ENSRNOG00000015596	Efhd1	1286.89	0.410717	0.104389	3.93447	8.33791e-05	0.0013133
	ENSRNOG00000061215	Crym	11113.5	-0.593486	0.150853	-3.93419	8.34777e-05	0.00131366
	ENSRNOG00000019368	Scnn1a	57.054	1.76504	0.448737	3.93335	8.37687e-05	0.00131705
	ENSRNOG00000011151	Tenm4	7269.25	0.483628	0.122973	3.93282	8.39567e-05	0.00131881
	ENSRNOG00000019802	Zfp428	2090.03	-0.402644	0.102395	-3.93227	8.41489e-05	0.00132064
	ENSRNOG00000021285	Celsr1	3703.52	0.65729	0.167197	3.93124	8.45089e-05	0.00132509
	ENSRNOG00000030118	Msn	3921.06	0.83371	0.212096	3.93081	8.46594e-05	0.00132566
	ENSRNOG00000007117	Cluap1	2256.34	-0.361633	0.0920022	-3.9307	8.46975e-05	0.00132566
	ENSRNOG00000048337	Hnrnpr-ps2	850.085	-0.723729	0.184151	-3.93008	8.49182e-05	0.00132739
	ENSRNOG00000009956	Wnk1	20602.8	0.41034	0.104413	3.92996	8.49606e-05	0.00132739
	ENSRNOG00000002748	Ccdc43	1163.7	-0.461045	0.117356	-3.9286	8.5442e-05	0.00133371
	ENSRNOG00000016957	Igfbp2	1830.88	1.06469	0.271036	3.92821	8.55793e-05	0.00133465
	ENSRNOG00000006490	Neo1	4857.03	0.385061	0.0980372	3.92771	8.57596e-05	0.00133627
	ENSRNOG00000004089	Enpp2	12572.4	1.51725	0.386479	3.92583	8.64327e-05	0.00134555
	ENSRNOG00000014405	Aprt	1382.32	0.411687	0.104881	3.92529	8.66269e-05	0.00134685
	ENSRNOG00000012026	Psmc2	6623.6	-0.284583	0.0725022	-3.92516	8.66715e-05	0.00134685
	ENSRNOG00000014058	Tomm22	4659.94	-0.23757	0.0605312	-3.92475	8.68199e-05	0.00134695
	ENSRNOG00000050087	Mphosph6	1695.33	-0.489571	0.124741	-3.92472	8.68324e-05	0.00134695
	ENSRNOG00000069661	Ubl5	2373.44	-0.173645	0.044251	-3.9241	8.70535e-05	0.00134917
	ENSRNOG00000001611	Rpl24	5660.96	0.290099	0.0739617	3.92229	8.77101e-05	0.00135814
	ENSRNOG00000013011	Dnajb4	1939.08	-0.308332	0.0786232	-3.92164	8.7948e-05	0.00136061
	ENSRNOG00000007578	Zfp830	1191.31	-0.401778	0.10246	-3.92131	8.80688e-05	0.00136127
	ENSRNOG00000025454	Rrm2b	2784.63	-0.350274	0.0893831	-3.91879	8.89942e-05	0.00137435
	ENSRNOG00000005191	Trim44	20128.2	-0.309649	0.0790503	-3.91711	8.9617e-05	0.00138237
	ENSRNOG00000016066	Bambi	68.3712	0.862859	0.220306	3.91663	8.97943e-05	0.00138237
	ENSRNOG00000002948	Abcc3	203.159	1.28253	0.327465	3.91655	8.98255e-05	0.00138237
	ENSRNOG00000060381	Col15a1	310.668	0.772142	0.197156	3.9164	8.98812e-05	0.00138237
	ENSRNOG00000006931	Eepd1	1680.43	-0.345722	0.08828	-3.9162	8.99551e-05	0.00138237
	ENSRNOG00000057447	Kri1	2246.57	-0.264604	0.0675734	-3.9158	9.01038e-05	0.00138237
	ENSRNOG00000020182	Mvp	1762.73	0.859218	0.219426	3.91576	9.01195e-05	0.00138237
	ENSRNOG00000013663	Tmem86a	538.047	0.672819	0.171827	3.91568	9.01496e-05	0.00138237
	ENSRNOG00000009512	Esd	1811.71	-0.254455	0.0649908	-3.91524	9.0314e-05	0.00138277
	ENSRNOG00000064142		20.495	2.16047	0.551819	3.91519	9.03342e-05	0.00138277
	ENSRNOG00000016252	Mblac2	1741.41	-0.458378	0.117112	-3.91403	9.07696e-05	0.00138821
	ENSRNOG00000020994	Slc25a39	1688.5	0.517333	0.132184	3.91373	9.08799e-05	0.00138867
	ENSRNOG00000023910	Man2b1	2157.6	0.661744	0.169143	3.91233	9.14083e-05	0.00139519
	ENSRNOG00000004275	Egfl6	315.319	-0.709427	0.181339	-3.91215	9.14768e-05	0.00139519
	ENSRNOG00000039815	Zfp512	4359.1	-0.327406	0.0836935	-3.91197	9.15471e-05	0.00139519
	ENSRNOG00000011592	Lrp10	3640.59	0.418978	0.107183	3.90901	9.2677e-05	0.00141117
	ENSRNOG00000004033	Sema6a	4170.56	0.498253	0.127472	3.90872	9.27849e-05	0.00141158
	ENSRNOG00000017676	Plvap	364.213	1.26944	0.32485	3.90779	9.31456e-05	0.00141289
	ENSRNOG00000012106	Dnaja4	6769.96	-0.354143	0.0906259	-3.90775	9.31595e-05	0.00141289
	ENSRNOG00000022391	Zfp711	338.275	-0.529961	0.13562	-3.90769	9.31837e-05	0.00141289
	ENSRNOG00000021092	Scnm1	501.946	-0.4424	0.113214	-3.90766	9.31959e-05	0.00141289
	ENSRNOG00000055524	Trip10	737.592	0.411075	0.105243	3.90597	9.38472e-05	0.00142152
	ENSRNOG00000013564	Dok3	75.8375	1.42795	0.365731	3.90437	9.447e-05	0.00142971
	ENSRNOG00000015268	Plpp6	2510.39	-0.539225	0.138164	-3.9028	9.50852e-05	0.00143777
	ENSRNOG00000022800	Sp140	194.107	1.16434	0.298374	3.90227	9.52947e-05	0.00143903
	ENSRNOG00000005358	Pmm1	6495.45	-0.304169	0.0779488	-3.90217	9.53337e-05	0.00143903
	ENSRNOG00000014901	Uggt1	3656.42	0.253255	0.0649281	3.90054	9.59802e-05	0.00144753
	ENSRNOG00000062849		314.351	1.06879	0.274078	3.89959	9.63566e-05	0.00145195
	ENSRNOG00000061070	Irf4	69.717	1.61109	0.413174	3.8993	9.64713e-05	0.00145241
	ENSRNOG00000017170	Med4	1013.83	-0.344086	0.0882552	-3.89876	9.66851e-05	0.00145361
	ENSRNOG00000019766	Exoc8	8685.7	-0.289264	0.0741953	-3.89868	9.67178e-05	0.00145361
	ENSRNOG00000011588	Rnf146	3701.01	-0.293449	0.0752846	-3.89787	9.70433e-05	0.00145724
	ENSRNOG00000013282	Mctp1	2467.58	-0.807161	0.207128	-3.89692	9.74239e-05	0.0014602
	ENSRNOG00000014504	Il1r1	427.965	0.764587	0.196209	3.8968	9.74714e-05	0.0014602
	ENSRNOG00000043390	Samd12	1356.98	-0.419333	0.107611	-3.89675	9.74923e-05	0.0014602
	ENSRNOG00000063636	Gng5	158.462	0.939743	0.241176	3.89651	9.75903e-05	0.00146041
	ENSRNOG00000014258	Rab32	144.703	1.52023	0.390286	3.89516	9.81323e-05	0.00146726
	ENSRNOG00000008137	Cdk18	753.038	0.800542	0.205544	3.89475	9.8299e-05	0.00146849
	ENSRNOG00000004423	Zbtb18	40926.1	-0.408823	0.104981	-3.89427	9.84954e-05	0.00147016
	ENSRNOG00000063016	Hist2h3c2	719.135	0.586286	0.150586	3.89336	9.88634e-05	0.00147439
	ENSRNOG00000001640	Tomm70	11365.3	-0.341261	0.0876602	-3.893	9.90135e-05	0.00147536
	ENSRNOG00000025296	Lrrc8a	6824.34	0.35644	0.0915676	3.89265	9.91557e-05	0.00147621
	ENSRNOG00000039582	Cspg4b	276.989	1.07643	0.276572	3.89204	9.94054e-05	0.0014783
	ENSRNOG00000052033	LOC120102608	106.141	1.09524	0.281422	3.89181	9.94979e-05	0.0014783
	ENSRNOG00000027864	Ppia	29216.8	-0.19245	0.0494518	-3.89168	9.95539e-05	0.0014783
	ENSRNOG00000019455	Ap4b1	1017.36	-0.389285	0.100035	-3.89148	9.96356e-05	0.0014783
	ENSRNOG00000052219	Gm2a	2747.86	0.687719	0.176747	3.89098	9.98403e-05	0.00148007
	ENSRNOG00000019189	Acat2	3069.96	-0.335971	0.0863612	-3.8903	0.000100122	0.00148298
	ENSRNOG00000017819	Cd14	82.483	0.930214	0.239228	3.8884	0.000100905	0.00149331
	ENSRNOG00000006947	Pdhx	3177.33	-0.296947	0.0763749	-3.88802	0.000101064	0.00149439
	ENSRNOG00000002520	Litaf	1782.79	0.596497	0.153434	3.88766	0.000101216	0.00149537
	ENSRNOG00000037835	Catip	186.081	0.740318	0.190447	3.88726	0.000101381	0.00149654
	ENSRNOG00000037897	Rps19	4934.58	0.309097	0.0795366	3.88622	0.000101816	0.00150168
	ENSRNOG00000001492	Slc8a2	32519.3	-0.386444	0.0994593	-3.88545	0.000102141	0.0015052
	ENSRNOG00000011016	Slc7a2	1047.14	0.767826	0.197662	3.88454	0.000102525	0.00150958
	ENSRNOG00000018851	Ppp2r2b	5011.41	-0.31264	0.0804922	-3.8841	0.000102709	0.001511
	ENSRNOG00000009369	Tor4a	530.844	0.601291	0.154845	3.88318	0.000103099	0.00151546
	ENSRNOG00000061050	Mboat2	2916.89	-0.311935	0.0803438	-3.8825	0.000103387	0.00151842
	ENSRNOG00000020513	Becn1	6476.83	-0.363747	0.0937336	-3.88065	0.000104178	0.00152873
	ENSRNOG00000029799	Tomm34	6038.1	-0.267386	0.0689871	-3.87589	0.000106237	0.00155763
	ENSRNOG00000005587	Suclg1	6936.91	-0.23033	0.059452	-3.87422	0.000106965	0.00156653
	ENSRNOG00000002860	Ccdc181	3421.95	-0.351767	0.0907998	-3.87409	0.000107024	0.00156653
	ENSRNOG00000002767	Dlg3	11046	-0.316258	0.0816524	-3.87323	0.000107402	0.00157075
	ENSRNOG00000018371	Tubb6	357.976	1.42528	0.368003	3.873	0.000107502	0.00157088
	ENSRNOG00000029756	P2ry13	279.254	0.918446	0.237181	3.87235	0.00010779	0.00157257
	ENSRNOG00000001551	Atp5pf	3002.88	-0.224248	0.0579102	-3.87233	0.000107798	0.00157257
	ENSRNOG00000006221	Uba3	2882.29	-0.254951	0.0658579	-3.87123	0.000108289	0.0015784
	ENSRNOG00000012640	Dpp7	1869.16	0.495528	0.128023	3.87061	0.000108563	0.00158044
	ENSRNOG00000042458	AABR07046707.1	12085.6	-0.262665	0.0678631	-3.8705	0.00010861	0.00158044
	ENSRNOG00000003541	Pggt1b	1205.15	-0.379038	0.097946	-3.86987	0.000108894	0.00158258
	ENSRNOG00000064737	LOC102552313	86.2664	1.00036	0.258513	3.86967	0.000108985	0.00158258
	ENSRNOG00000071065	LOC691418	73.668	1.2431	0.321251	3.86956	0.00010903	0.00158258
	ENSRNOG00000000901	Vkorc1l1	3060.77	-0.275703	0.0712556	-3.86921	0.000109188	0.00158354
	ENSRNOG00000014341	Btbd10	3912.64	-0.38456	0.0994099	-3.86843	0.000109538	0.00158659
	ENSRNOG00000010522	Tlr4	152.993	0.952574	0.246249	3.86834	0.000109581	0.00158659
	ENSRNOG00000016148	Gtse1	138.929	0.887209	0.229398	3.86755	0.000109933	0.00159037
	ENSRNOG00000000520	Srsf3	5872.06	-0.404884	0.104714	-3.86655	0.000110386	0.00159559
	ENSRNOG00000012258	Rras2	778.456	-0.351596	0.0909621	-3.8653	0.000110952	0.00160146
	ENSRNOG00000002928	Guk1	7732.59	-0.433019	0.11203	-3.86521	0.000110995	0.00160146
	ENSRNOG00000058841	Bag5	3331.81	-0.420272	0.108737	-3.86505	0.000111068	0.00160146
	ENSRNOG00000030644	Mt-nd1	93181.6	0.393792	0.101901	3.86447	0.000111333	0.00160395
	ENSRNOG00000004783	Fam171b	18983.3	-0.266201	0.0689011	-3.86353	0.000111762	0.00160879
	ENSRNOG00000008560	Ccdc30	1372.45	-0.395298	0.102342	-3.86253	0.000112217	0.00161401
	ENSRNOG00000015292	Cul2	2870.62	-0.291894	0.0755853	-3.86179	0.000112561	0.00161763
	ENSRNOG00000043048	LOC108348123	97.6115	-0.74566	0.193139	-3.86075	0.000113042	0.00162319
	ENSRNOG00000001706	Kalrn	40214.6	-0.374079	0.0969058	-3.86023	0.000113279	0.00162525
	ENSRNOG00000000258	Prmt7	2430.66	-0.226435	0.0586798	-3.85882	0.000113938	0.00163336
	ENSRNOG00000039191	Yjefn3	746.326	-0.614451	0.159306	-3.85705	0.000114765	0.00164386
	ENSRNOG00000014460	Hivep1	2467.79	0.584561	0.151583	3.85638	0.00011508	0.00164702
	ENSRNOG00000010248	Serpini1	8426.93	-0.474771	0.123133	-3.85575	0.000115375	0.00164988
	ENSRNOG00000002054	Glmn	499.996	-0.386754	0.100317	-3.85531	0.000115581	0.00165147
	ENSRNOG00000015953	Oaz2	9643.47	-0.270254	0.0701427	-3.85291	0.00011672	0.00166638
	ENSRNOG00000049223	Vipas39	2486.49	-0.300183	0.0779919	-3.8489	0.00011865	0.00169254
	ENSRNOG00000064209		42.8358	1.10287	0.286574	3.84845	0.000118869	0.00169427
	ENSRNOG00000067172		13.0737	-1.97594	0.513763	-3.84602	0.000120053	0.00170975
	ENSRNOG00000004908	Smc6	3834.45	-0.295138	0.0767864	-3.84363	0.00012123	0.00172257
	ENSRNOG00000015567	Slc9a2	1816.61	-0.592285	0.154097	-3.84359	0.000121249	0.00172257
	ENSRNOG00000062806	Bex4	523.928	-0.561403	0.146068	-3.84344	0.000121319	0.00172257
	ENSRNOG00000007574	Padi2	7664.52	0.762451	0.19838	3.84338	0.000121349	0.00172257
	ENSRNOG00000003878	Thsd7b	1578.07	-0.611954	0.159237	-3.84305	0.000121514	0.0017235
	ENSRNOG00000010309	Nfyb	2196.33	-0.483511	0.125821	-3.84284	0.000121619	0.00172359
	ENSRNOG00000020028	Pcdhb22	512.932	-0.408159	0.106219	-3.84262	0.00012173	0.00172375
	ENSRNOG00000010914	Pigh	401.035	0.602729	0.156886	3.84183	0.00012212	0.0017275
	ENSRNOG00000013312	Kcnt2	1799.58	-0.790944	0.205885	-3.84168	0.000122193	0.0017275
	ENSRNOG00000002956	Stim2	6790.57	-0.37534	0.0977211	-3.84093	0.000122568	0.00173138
	ENSRNOG00000047581	LOC100360856	1003.09	-0.710179	0.184923	-3.8404	0.000122834	0.00173373
	ENSRNOG00000038166	Ptgr2	3218.07	-0.300385	0.0782277	-3.83988	0.000123096	0.00173602
	ENSRNOG00000014276	Plce1	1090.14	0.32906	0.0857045	3.83948	0.000123297	0.00173745
	ENSRNOG00000071046		558.703	-0.463127	0.120665	-3.83811	0.000123985	0.00174475
	ENSRNOG00000030021	Ccl6	44.4639	1.80258	0.46966	3.83805	0.000124016	0.00174475
	ENSRNOG00000009470	Flnb	3554.23	0.51074	0.133091	3.83754	0.000124273	0.00174641
	ENSRNOG00000008656	Snca	17934.6	-0.498676	0.129957	-3.83724	0.000124424	0.00174641
	ENSRNOG00000010296	Slc7a7	136.314	1.17263	0.305593	3.83722	0.000124435	0.00174641
	ENSRNOG00000030625	Tf	53645.5	0.538365	0.140355	3.83573	0.000125191	0.0017556
	ENSRNOG00000020807	Wdr62	103.985	0.721548	0.188173	3.83448	0.00012583	0.00176314
	ENSRNOG00000017751	Arl6ip1	11080.9	-0.312733	0.0816105	-3.83202	0.000127097	0.00177946
	ENSRNOG00000004361	Parp10	519.955	0.989677	0.258295	3.83158	0.000127325	0.00178023
	ENSRNOG00000003689	Nono	9179.37	-0.238902	0.0623539	-3.83138	0.000127425	0.00178023
	ENSRNOG00000004249	Tlr7	274.86	1.24595	0.325202	3.83132	0.000127459	0.00178023
	ENSRNOG00000006505	Borcs5	1343.8	0.39442	0.103	3.82931	0.000128501	0.00179334
	ENSRNOG00000005981	Nt5c3a	1405.46	-0.444695	0.116161	-3.82825	0.000129057	0.00179738
	ENSRNOG00000014107	Omg	2566.15	0.434695	0.11355	3.82821	0.000129077	0.00179738
	ENSRNOG00000008065	Wwc1	6906.95	-0.403613	0.105432	-3.82817	0.0001291	0.00179738
	ENSRNOG00000001795	Itgb5	3219.82	0.383701	0.100259	3.82711	0.000129654	0.00180364
	ENSRNOG00000005077	Isca2-ps1	12.5556	-4.76376	1.24495	-3.82648	0.000129989	0.00180615
	ENSRNOG00000001289	LOC498154	1354.77	-0.339418	0.0887046	-3.82638	0.000130042	0.00180615
	ENSRNOG00000036693	Slc25a10	1370.57	0.467957	0.122356	3.82455	0.000131012	0.00181817
	ENSRNOG00000023143	Nlrp1a	285.417	1.29468	0.33863	3.8233	0.000131678	0.00182596
	ENSRNOG00000016560	Card19	209.835	0.711514	0.186121	3.82286	0.000131911	0.00182773
	ENSRNOG00000005538	Psmd11	5966.97	-0.23035	0.0602689	-3.82203	0.000132357	0.00183245
	ENSRNOG00000029342	Scn7a	423.745	2.03723	0.533165	3.82101	0.000132904	0.00183856
	ENSRNOG00000054563	Selenoh	173.563	0.557954	0.14603	3.82081	0.000133012	0.00183858
	ENSRNOG00000045952	Ephb4	687.894	0.522949	0.136892	3.82014	0.000133376	0.00184215
	ENSRNOG00000056870	Gdi1	36867	-0.223009	0.0583869	-3.81951	0.00013372	0.00184431
	ENSRNOG00000016023	Kank1	3292.57	0.482445	0.126312	3.81946	0.000133744	0.00184431
	ENSRNOG00000048205	Ube2h	12849	-0.254506	0.0666415	-3.81903	0.00013398	0.0018461
	ENSRNOG00000002289	Ildr1	22.8018	1.58711	0.415624	3.81861	0.000134203	0.00184772
	ENSRNOG00000014746	Dzip1l	1612.32	-0.514078	0.134633	-3.81837	0.000134334	0.00184806
	ENSRNOG00000001173	Cabp1	5828.46	-0.498787	0.130671	-3.81712	0.000135021	0.00185603
	ENSRNOG00000001889	Comt	1791.02	0.318131	0.0833818	3.81535	0.00013599	0.00186709
	ENSRNOG00000019692	Metrn	2367.91	0.426945	0.111907	3.81517	0.00013609	0.00186709
	ENSRNOG00000008372	Vamp7	4464.85	-0.238926	0.062627	-3.81506	0.000136147	0.00186709
	ENSRNOG00000012953	Arsa	2999.62	0.310436	0.0813778	3.81474	0.000136324	0.00186804
	ENSRNOG00000061040	Herc4	1312.09	-0.236406	0.0619761	-3.81446	0.00013648	0.0018687
	ENSRNOG00000005916	Ppm1a	6436.61	-0.262411	0.0688103	-3.81355	0.000136985	0.00187301
	ENSRNOG00000006248	Trim37	13659.2	-0.298615	0.0783046	-3.8135	0.00013701	0.00187301
	ENSRNOG00000012546	Frmpd1	1286.53	0.45815	0.120148	3.81322	0.000137165	0.00187303
	ENSRNOG00000004342	Ahr	366.038	0.488338	0.128068	3.81311	0.000137227	0.00187303
	ENSRNOG00000006844	Dnajc14	5530.76	-0.285489	0.0749263	-3.81027	0.000138816	0.00189323
	ENSRNOG00000009605	Tfe3	1577.15	0.332108	0.0871987	3.80863	0.000139737	0.0019043
	ENSRNOG00000009722	Chd3	60068.8	-0.3147	0.0826412	-3.80803	0.00014008	0.00190748
	ENSRNOG00000048848	Inafm1	4122.94	-0.344147	0.0903804	-3.80777	0.000140227	0.00190799
	ENSRNOG00000069840	Pcdh11x	303.198	0.552991	0.14525	3.80717	0.000140568	0.00191114
	ENSRNOG00000009019	Slc6a6	6590.57	0.385341	0.101222	3.80687	0.000140735	0.00191191
	ENSRNOG00000001596	Atp5mc3	10180.8	-0.443496	0.116516	-3.80631	0.000141057	0.00191385
	ENSRNOG00000047988	Bola2	3646.21	-0.385923	0.101397	-3.80605	0.000141205	0.00191385
	ENSRNOG00000000138	Glis1	127.437	0.982471	0.258134	3.80604	0.000141208	0.00191385
	ENSRNOG00000011170	RGD1359634	518.649	0.315276	0.082883	3.80387	0.000142454	0.00192923
	ENSRNOG00000056550	Epb41l4b	2091.72	0.591549	0.155559	3.80273	0.00014311	0.00193532
	ENSRNOG00000021215	Rbm8a	2429.34	-0.412781	0.10855	-3.8027	0.000143127	0.00193532
	ENSRNOG00000042276	Trappc2	2155.7	-0.516474	0.135848	-3.80186	0.000143615	0.00194042
	ENSRNOG00000016166	Pdlim1	305.432	1.07496	0.2828	3.80112	0.000144043	0.0019447
	ENSRNOG00000068816		330.31	-0.378401	0.0995719	-3.80028	0.000144533	0.00194979
	ENSRNOG00000022760	Rubcnl	106.842	1.24249	0.327105	3.79846	0.0001456	0.00196191
	ENSRNOG00000016394	Wdr77	3808.75	-0.304584	0.0801882	-3.79836	0.000145656	0.00196191
	ENSRNOG00000000394	Srgn	628.046	0.8558	0.225362	3.79745	0.000146193	0.00196761
	ENSRNOG00000008992	Grik3	1324.1	0.341011	0.0898059	3.7972	0.000146341	0.00196808
	ENSRNOG00000020884	Cd6	131.064	1.6394	0.431821	3.79649	0.000146759	0.00197139
	ENSRNOG00000049920	Psma2	3956.57	-0.388526	0.102341	-3.7964	0.000146814	0.00197139
	ENSRNOG00000000581	Cdc40	4923.34	-0.608157	0.160205	-3.79612	0.000146977	0.00197205
	ENSRNOG00000015676	Brd9	2053.62	-0.346418	0.091281	-3.79507	0.0001476	0.00197889
	ENSRNOG00000053405	Rpap3	2301.5	-0.248829	0.065573	-3.79468	0.000147832	0.00198047
	ENSRNOG00000010587	Crnkl1	1732.37	-0.276877	0.0729757	-3.7941	0.000148183	0.00198364
	ENSRNOG00000070242	Tent5c	680.111	1.18554	0.312491	3.79383	0.00014834	0.00198422
	ENSRNOG00000009057	Sec62	12352.5	-0.283011	0.0746054	-3.79344	0.000148573	0.0019858
	ENSRNOG00000021724	Ptprcap	89.349	1.92059	0.506385	3.79275	0.000148987	0.00198783
	ENSRNOG00000062880		29.3298	1.719	0.453245	3.79265	0.000149049	0.00198783
	ENSRNOG00000019895	Nedd8	5745.61	-0.285391	0.0752491	-3.79262	0.000149067	0.00198783
	ENSRNOG00000018107	Zfand5	6245.82	-0.327709	0.0864189	-3.7921	0.000149381	0.00199049
	ENSRNOG00000004493	Tasp1	869.018	-0.461745	0.121776	-3.79177	0.000149578	0.00199158
	ENSRNOG00000020393	Rhog	2103.15	0.734674	0.193792	3.79105	0.000150011	0.00199582
	ENSRNOG00000003453	Lypd1	2281.26	-0.497694	0.131327	-3.78974	0.000150807	0.00200488
	ENSRNOG00000014459	Phax	2360.36	-0.275053	0.0726101	-3.78808	0.000151814	0.00201615
	ENSRNOG00000017564	Mib2	7853.64	-0.253793	0.0669998	-3.78796	0.000151887	0.00201615
	ENSRNOG00000006499	Cops5	3027.66	-0.329616	0.0870248	-3.78761	0.0001521	0.00201745
	ENSRNOG00000067873		3007.32	-0.29473	0.0778203	-3.78731	0.000152284	0.00201835
	ENSRNOG00000001813	Dnm1l	10827.3	-0.262186	0.0692431	-3.78646	0.000152807	0.00202346
	ENSRNOG00000007568	Spata6	413.899	0.616751	0.16289	3.78631	0.000152903	0.00202346
	ENSRNOG00000047706	RT1-CE16	347.175	1.29126	0.341128	3.78527	0.00015354	0.00203035
	ENSRNOG00000011647	S100a6	170.475	2.00811	0.530543	3.785	0.000153707	0.00203101
	ENSRNOG00000019330	Procr	65.3533	1.29847	0.343351	3.78174	0.000155733	0.00205622
	ENSRNOG00000019387	Ifi30	901.145	0.829064	0.219328	3.78002	0.000156813	0.0020689
	ENSRNOG00000003088	Arhgap31	2241.34	0.553638	0.146505	3.77897	0.00015748	0.00207395
	ENSRNOG00000010529	Thbs2	390.772	1.15861	0.306599	3.77892	0.000157509	0.00207395
	ENSRNOG00000005539	Thg1l	467.738	-0.36732	0.0972045	-3.77884	0.000157561	0.00207395
	ENSRNOG00000021401	Lpar5	97.9122	1.50009	0.397007	3.77851	0.000157772	0.00207395
	ENSRNOG00000016433	Prrc1	1337.79	0.427109	0.113037	3.77848	0.000157791	0.00207395
	ENSRNOG00000001435	Ssc4d	145.776	1.07544	0.284722	3.77716	0.000158626	0.00208334
	ENSRNOG00000001908	Klhl6	254.629	1.12078	0.29686	3.77546	0.000159711	0.00209601
	ENSRNOG00000018796	Herpud1	1870.52	0.556079	0.147321	3.7746	0.000160267	0.00210172
	ENSRNOG00000026310	Marchf1	1576.15	-0.557048	0.147612	-3.77373	0.000160826	0.00210746
	ENSRNOG00000010550	Trappc3	4307.13	-0.300599	0.0796975	-3.77175	0.000162105	0.00212263
	ENSRNOG00000008512	Btf3l4	1773.93	-0.39326	0.1043	-3.77048	0.000162936	0.0021319
	ENSRNOG00000013211	Chchd3	3561.5	-0.297416	0.0788852	-3.77024	0.00016309	0.00213231
	ENSRNOG00000003494	Ppfia4	9057.91	-0.318637	0.0845203	-3.76995	0.000163281	0.0021332
	ENSRNOG00000058412	Morf4l1	19661.1	-0.356751	0.0946573	-3.76887	0.000163988	0.00214007
	ENSRNOG00000010350	Rcan2	10193.7	0.307405	0.0815663	3.76877	0.000164053	0.00214007
	ENSRNOG00000062406	Mosmo	4122.53	-0.243653	0.0646568	-3.7684	0.000164299	0.00214168
	ENSRNOG00000003191	Gprasp3	3309.51	-0.338353	0.0898038	-3.7677	0.000164761	0.00214483
	ENSRNOG00000002040	Bmp2k	2558.13	0.457071	0.121314	3.76766	0.000164787	0.00214483
	ENSRNOG00000060707	Atg2a	4166.92	0.368089	0.0977142	3.76699	0.000165227	0.00214833
	ENSRNOG00000001592	Cct8	6736.18	-0.254487	0.0675591	-3.76688	0.000165303	0.00214833
	ENSRNOG00000068487	Mzt1	1243.22	-0.334101	0.088707	-3.76634	0.000165656	0.0021513
	ENSRNOG00000004810	Plcb1	18132.1	-0.329944	0.0876191	-3.76566	0.000166108	0.00215557
	ENSRNOG00000052407	Btk	136.09	1.2163	0.323039	3.76517	0.000166434	0.00215818
	ENSRNOG00000007733	Arhgef9	26153	-0.35126	0.0932988	-3.7649	0.000166618	0.00215896
	ENSRNOG00000020557	Ryr1	1000.33	-0.870316	0.231178	-3.76469	0.000166753	0.00215909
	ENSRNOG00000063568		210.415	-0.711451	0.188995	-3.7644	0.000166952	0.00216007
	ENSRNOG00000023258	Nfkb1	1889.73	0.536631	0.142576	3.76382	0.000167336	0.00216202
	ENSRNOG00000008301	Tagln2	970.049	0.902797	0.239863	3.7638	0.000167351	0.00216202
	ENSRNOG00000017427	Pfn2	18705.3	-0.38877	0.103304	-3.76336	0.000167645	0.0021642
	ENSRNOG00000055471	Ywhah	70818.2	-0.312938	0.0831645	-3.76288	0.000167968	0.00216599
	ENSRNOG00000009096	Pon3	24.0539	1.94655	0.517326	3.76273	0.000168071	0.00216599
	ENSRNOG00000019975	Cdc5l	4817.61	-0.261616	0.0695306	-3.7626	0.000168158	0.00216599
	ENSRNOG00000014382	C2cd5	3659.74	-0.235989	0.0627664	-3.75979	0.000170053	0.00218879
	ENSRNOG00000069878		27.2126	2.05672	0.547073	3.75949	0.000170258	0.00218981
	ENSRNOG00000006483	Heatr5a	1088.7	0.398901	0.106116	3.75909	0.000170535	0.00219175
	ENSRNOG00000022273	Rfk	2860.96	-0.522356	0.138966	-3.75888	0.000170677	0.00219195
	ENSRNOG00000001198	Fam222a	963.196	0.910972	0.242379	3.75845	0.000170966	0.00219404
	ENSRNOG00000005736	Eif1ax	8074.24	-0.426273	0.113447	-3.75748	0.000171635	0.00220101
	ENSRNOG00000008604	Nsfl1c	7953.68	-0.313694	0.0834919	-3.75718	0.000171837	0.00220197
	ENSRNOG00000025052	Stard5	242.798	0.534099	0.142183	3.75641	0.00017237	0.00220718
	ENSRNOG00000021681	Eea1	5348.04	-0.279588	0.0744395	-3.75591	0.000172712	0.00220992
	ENSRNOG00000068779	LOC108351885	1617.2	-0.591745	0.157614	-3.7544	0.000173756	0.00222165
	ENSRNOG00000030308	Zfp251	4183.53	-0.312619	0.0832738	-3.75411	0.000173958	0.0022226
	ENSRNOG00000001480	Ncf1	1439.04	2.0302	0.541054	3.75231	0.000175213	0.00223698
	ENSRNOG00000003495	Prpf8	18691.3	0.248415	0.0662187	3.75143	0.000175828	0.0022432
	ENSRNOG00000026048	Gbf1	6908.74	0.355039	0.0946576	3.75077	0.000176295	0.0022475
	ENSRNOG00000012831	Slc25a26	917.952	-0.409003	0.109052	-3.75052	0.00017647	0.00224809
	ENSRNOG00000020465	Ripk3	102.796	1.45676	0.388636	3.7484	0.000177969	0.00226552
	ENSRNOG00000015269	Atf7	781.494	0.445412	0.118835	3.74815	0.000178143	0.00226608
	ENSRNOG00000002916	Car4	991.603	-0.470288	0.125529	-3.74644	0.000179359	0.00227987
	ENSRNOG00000020849	Hcst	12.9684	1.88034	0.501952	3.74606	0.000179633	0.00228169
	ENSRNOG00000008274	Xpc	1978.04	-0.275672	0.0736018	-3.74546	0.000180067	0.00228554
	ENSRNOG00000047235	Vps26b	10612.2	-0.249441	0.0666087	-3.74488	0.000180483	0.00228915
	ENSRNOG00000027468	Slc6a15	6002.4	-0.512023	0.136734	-3.74465	0.000180643	0.00228951
	ENSRNOG00000023908	Egfem1	799.392	-0.626115	0.167211	-3.74446	0.000180781	0.00228958
	ENSRNOG00000057703	Cabp7	24386.3	-0.371246	0.0991547	-3.74411	0.000181036	0.00229114
	ENSRNOG00000013902	P2ry12	804.369	1.10113	0.294255	3.74211	0.000182482	0.00230669
	ENSRNOG00000011373	Reep4	109.083	0.853433	0.22807	3.74198	0.000182577	0.00230669
	ENSRNOG00000005857	Lrrc3b	298.858	0.871123	0.232821	3.7416	0.000182856	0.00230669
	ENSRNOG00000000613	Tfam	1627.42	-0.304289	0.0813263	-3.74158	0.00018287	0.00230669
	ENSRNOG00000042201	Efcab2	269.587	-0.515149	0.137685	-3.7415	0.000182927	0.00230669
	ENSRNOG00000006946	Arhgap9	207.031	0.988705	0.264359	3.74001	0.000184015	0.00231862
	ENSRNOG00000029592	Srsf11	3430.24	-0.274042	0.0732764	-3.73984	0.00018414	0.00231862
	ENSRNOG00000006833	Rb1cc1	6811.84	-0.229549	0.0613902	-3.73918	0.000184621	0.002323
	ENSRNOG00000013231	Ptafr	1129.65	1.0339	0.276543	3.73867	0.000184998	0.00232605
	ENSRNOG00000013992	Arfrp1	2065.06	-0.339646	0.0908676	-3.73781	0.000185628	0.00233229
	ENSRNOG00000002292	Hnrnpd	7680.51	-0.330997	0.0885609	-3.73751	0.000185855	0.00233346
	ENSRNOG00000004220	Ebag9	2048.16	-0.360569	0.0964805	-3.73722	0.000186067	0.00233442
	ENSRNOG00000017704	Sema3f	146.086	0.872133	0.233387	3.73685	0.000186341	0.00233618
	ENSRNOG00000033747	Sp110	288.145	1.04814	0.280517	3.73646	0.000186632	0.00233713
	ENSRNOG00000054063	Naa80	453.038	0.629349	0.168443	3.73627	0.000186771	0.00233713
	ENSRNOG00000042758	Tmem243	158.678	0.643624	0.172267	3.7362	0.00018682	0.00233713
	ENSRNOG00000047394	Ufd1	3054.04	-0.294374	0.0787974	-3.73584	0.000187092	0.00233885
	ENSRNOG00000001758	Dynlt2b	537.55	-0.429241	0.114973	-3.73341	0.000188908	0.00235986
	ENSRNOG00000011871	Kat2b	1620.57	0.519432	0.139151	3.73286	0.000189315	0.00236325
	ENSRNOG00000018092	Cd83	887.474	0.514268	0.137785	3.7324	0.000189662	0.00236588
	ENSRNOG00000016595	Hhex	135.53	1.30545	0.349785	3.73216	0.000189848	0.00236651
	ENSRNOG00000012794	Grhpr	1568.79	-0.414051	0.110965	-3.73137	0.000190442	0.0023722
	ENSRNOG00000002759	Lias	1335.43	-0.37896	0.101588	-3.73036	0.000191207	0.00237872
	ENSRNOG00000000505	Rpl10a	3792.49	0.432987	0.116072	3.73032	0.000191239	0.00237872
	ENSRNOG00000020777	Zfp382	1336.7	-0.254428	0.0682136	-3.72987	0.000191579	0.00238125
	ENSRNOG00000001068	Rac1	8855.47	-0.206105	0.0552619	-3.72961	0.000191778	0.00238202
	ENSRNOG00000016978	C1h16orf54	71.2146	1.0896	0.292217	3.72873	0.000192449	0.00238734
	ENSRNOG00000027037	Alox12	56.8658	1.3261	0.355648	3.72869	0.000192481	0.00238734
	ENSRNOG00000004566	Arhgef15	289.077	0.6229	0.167084	3.72806	0.000192958	0.00239155
	ENSRNOG00000036833	Zfp385a	3523.75	0.645813	0.173319	3.72615	0.000194426	0.00240764
	ENSRNOG00000014154	Ilf2	4975.48	-0.316489	0.0849404	-3.72601	0.000194533	0.00240764
	ENSRNOG00000015437	Tmem14c	2373.7	-0.26204	0.0703407	-3.7253	0.000195086	0.00241276
	ENSRNOG00000011879	Nfat5	8345.22	0.253139	0.0679582	3.72492	0.000195375	0.00241431
	ENSRNOG00000018510	Cdk7	775.076	-0.352362	0.0945996	-3.72478	0.000195489	0.00241431
	ENSRNOG00000000888	Sbds	5646.74	-0.317584	0.0852775	-3.72412	0.000195994	0.00241861
	ENSRNOG00000010636	Coa7	638.598	-0.422898	0.113561	-3.72397	0.000196115	0.00241861
	ENSRNOG00000014331	Zfp717	3392.33	-0.297545	0.0799136	-3.72334	0.000196607	0.00242297
	ENSRNOG00000061499	Prkag1	32863.7	0.368772	0.0990554	3.72289	0.000196958	0.00242461
	ENSRNOG00000028236	RGD1309104	2643.18	-0.369294	0.0991978	-3.72281	0.00019702	0.00242461
	ENSRNOG00000004161	Mtif2	906.776	-0.402132	0.10803	-3.72242	0.000197322	0.00242662
	ENSRNOG00000059461	B4galt1	258.337	1.05218	0.282705	3.72184	0.000197773	0.00243044
	ENSRNOG00000024454	Ccdc149	3684.47	-0.395951	0.106451	-3.71956	0.00019957	0.00245079
	ENSRNOG00000020179	Nt5c2	4953.1	-0.318744	0.085702	-3.71922	0.000199842	0.00245241
	ENSRNOG00000002713	Zfp672	777.149	0.381631	0.102619	3.71891	0.000200082	0.00245361
	ENSRNOG00000019333	Hipk1	12565	0.190678	0.0512768	3.71859	0.000200335	0.00245498
	ENSRNOG00000006359	Galk1	1184.5	-0.341469	0.0918387	-3.71814	0.000200699	0.00245711
	ENSRNOG00000012121	Sdf2	2784.32	-0.178193	0.0479268	-3.71802	0.000200791	0.00245711
	ENSRNOG00000058580	Paip1	3697.98	-0.259595	0.0698494	-3.7165	0.000202	0.00246986
	ENSRNOG00000017354	Zyx	2906.34	0.42746	0.115021	3.71636	0.000202117	0.00246986
	ENSRNOG00000006206	Tmem106b	3864.72	-0.265515	0.0714702	-3.71504	0.00020317	0.00248099
	ENSRNOG00000068505	Insl3	56.9276	1.19491	0.321699	3.71436	0.000203718	0.00248512
	ENSRNOG00000016913	Stk36	230.313	0.671547	0.180802	3.71427	0.000203795	0.00248512
	ENSRNOG00000028448	Elovl1	1085.59	0.573939	0.154553	3.71355	0.000204373	0.00249042
	ENSRNOG00000002178	Mrps18c	1716.18	-0.417047	0.112315	-3.71321	0.000204648	0.00249204
	ENSRNOG00000052573	Snord17	48.4134	1.27028	0.342186	3.71225	0.000205423	0.00249972
	ENSRNOG00000010240	Tent5a	317.624	1.13019	0.304477	3.71189	0.000205718	0.00250156
	ENSRNOG00000069226		255.97	3.81319	1.02779	3.71008	0.000207191	0.00251771
	ENSRNOG00000029184	Epha6	12532.9	-0.425484	0.114717	-3.70898	0.000208099	0.00252698
	ENSRNOG00000008180	Lyn	1297.44	0.892144	0.240558	3.70865	0.000208367	0.00252847
	ENSRNOG00000030170	Krt10	114.713	-0.647035	0.174491	-3.70812	0.000208803	0.00253159
	ENSRNOG00000011295	Anapc2	6507.59	-0.19476	0.0525244	-3.70798	0.000208916	0.00253159
	ENSRNOG00000061129	Psmd14	3514.74	-0.415406	0.112047	-3.70742	0.000209379	0.00253544
	ENSRNOG00000004947	LOC102546572	8457.03	-0.241249	0.0650828	-3.70679	0.0002099	0.00253998
	ENSRNOG00000017680	Dennd2d	26.962	1.60144	0.432056	3.70656	0.000210092	0.00254054
	ENSRNOG00000001369	Oas1a	130.265	1.11921	0.302171	3.70389	0.000212319	0.00256568
	ENSRNOG00000015334	Fcho2	1343.89	-0.284617	0.0768759	-3.7023	0.000213655	0.00257987
	ENSRNOG00000018840	Rnf40	5773.12	-0.278974	0.0753548	-3.70214	0.00021379	0.00257987
	ENSRNOG00000022218	Ifi44	253.159	0.789727	0.213454	3.69976	0.000215808	0.00260241
	ENSRNOG00000014496	Coro6	451.659	0.556856	0.150554	3.69872	0.000216694	0.00261128
	ENSRNOG00000014933	Dnttip1	1805.32	-0.301722	0.0815954	-3.69778	0.000217493	0.00261911
	ENSRNOG00000018149	Smarca5	7474.32	-0.298865	0.0808308	-3.69741	0.000217812	0.00262114
	ENSRNOG00000016971	Zfp612	4002.88	-0.313623	0.0848295	-3.69709	0.000218082	0.00262256
	ENSRNOG00000066189		54.2101	0.949657	0.256914	3.69641	0.000218674	0.00262786
	ENSRNOG00000009389	Ripk2	441.065	0.441337	0.119405	3.69615	0.000218892	0.00262867
	ENSRNOG00000036649	Pwwp2b	2595.29	-0.433459	0.117314	-3.69487	0.000219996	0.00264011
	ENSRNOG00000042478	Adam22	11202.2	-0.362521	0.0981227	-3.69457	0.000220262	0.00264148
	ENSRNOG00000006471	Pvalb	1695.22	-0.355724	0.0963573	-3.69171	0.00022275	0.00266947
	ENSRNOG00000039819	AABR07035338.1	1809.36	-0.299292	0.0810923	-3.69075	0.000223592	0.00267772
	ENSRNOG00000007331	Rragd	3804.72	-0.346854	0.0940244	-3.68898	0.000225157	0.0026946
	ENSRNOG00000019466	Agpat2	26.7599	1.28524	0.348437	3.68859	0.0002255	0.00269685
	ENSRNOG00000003065	Glyr1	11019.9	-0.167008	0.0452863	-3.68782	0.000226184	0.0027019
	ENSRNOG00000063197	Atp6v1g1	6735.13	-0.266959	0.0723904	-3.68776	0.000226233	0.0027019
	ENSRNOG00000009690	Obi1	1310	-0.293232	0.0795318	-3.68698	0.000226933	0.0027084
	ENSRNOG00000000341	Nid2	390.784	0.424285	0.115096	3.68637	0.000227473	0.00271298
	ENSRNOG00000008822	Fkbp1a	33721.9	-0.396902	0.107675	-3.68611	0.000227706	0.0027139
	ENSRNOG00000012394	Bcl2l13	3992.8	-0.301797	0.0818807	-3.68582	0.000227968	0.00271516
	ENSRNOG00000007221	Dut	1183.84	-0.412024	0.111793	-3.68561	0.000228151	0.00271549
	ENSRNOG00000018716	Dennd2c	179.648	0.896094	0.243245	3.68391	0.000229683	0.00273085
	ENSRNOG00000000798	Gnl1	10884.9	-0.29025	0.0787903	-3.68383	0.000229756	0.00273085
	ENSRNOG00000020658	Aarsd1	3091.83	-0.263242	0.0714635	-3.68358	0.000229977	0.00273161
	ENSRNOG00000018289	Park7	11339.1	-0.249031	0.0676107	-3.68331	0.000230229	0.00273274
	ENSRNOG00000017155	Nck2	3016.46	-0.303072	0.0823222	-3.68153	0.00023184	0.00274998
	ENSRNOG00000001884	Ranbp1	4950.4	-0.305252	0.0829206	-3.68125	0.000232089	0.00275106
	ENSRNOG00000023317	Colgalt1	1759.94	0.317469	0.0862555	3.68056	0.000232719	0.00275664
	ENSRNOG00000060449	Rps21	4321.72	0.403419	0.109628	3.67989	0.000233333	0.00276204
	ENSRNOG00000061519	Asap2	7983.61	-0.358579	0.0974572	-3.67935	0.00023383	0.00276603
	ENSRNOG00000007272	Rnf103	1638.17	-0.288208	0.0783465	-3.67864	0.000234483	0.00277159
	ENSRNOG00000007982	Slc9a1	4253.28	0.407308	0.110727	3.67849	0.000234619	0.00277159
	ENSRNOG00000014399	Aamp	9348.88	-0.257022	0.0698767	-3.67822	0.000234871	0.00277269
	ENSRNOG00000000557	Ppa1	8816.47	-0.347364	0.094446	-3.67791	0.000235152	0.00277413
	ENSRNOG00000031032	Hmgn3	2032.32	-0.338618	0.0921272	-3.67555	0.000237333	0.00279796
	ENSRNOG00000015859	Chdh	132.367	0.854198	0.232587	3.6726	0.0002401	0.00282853
	ENSRNOG00000016219	Vnn1	10.7919	2.79042	0.759827	3.67243	0.000240252	0.00282853
	ENSRNOG00000023664	Lepr	289.814	0.701511	0.191095	3.67101	0.000241594	0.00284241
	ENSRNOG00000057031	Six3	112.689	2.10597	0.573728	3.67068	0.000241905	0.00284253
	ENSRNOG00000028266	Lrrc55	621.248	0.897367	0.244471	3.67065	0.000241932	0.00284253
	ENSRNOG00000051948	Hcfc1	12623.3	0.340414	0.092756	3.66999	0.000242558	0.00284797
	ENSRNOG00000013254	Dctn6	2839.03	-0.237351	0.0646828	-3.66945	0.000243071	0.00285207
	ENSRNOG00000001786	Snx4	2094.66	-0.275634	0.0751216	-3.66917	0.00024334	0.00285329
	ENSRNOG00000009437	Ewsr1	9149.16	-0.25163	0.0685866	-3.66879	0.000243703	0.0028541
	ENSRNOG00000019684	Antkmt	1252.44	-0.277744	0.0757054	-3.66875	0.000243737	0.0028541
	ENSRNOG00000009960	Puf60	8519.35	-0.186355	0.0508096	-3.66771	0.000244733	0.00286297
	ENSRNOG00000012360	Gtf2h1	2455.1	-0.298067	0.08127	-3.66761	0.000244824	0.00286297
	ENSRNOG00000019290	Pskh1	572.622	0.415707	0.113405	3.6657	0.000246665	0.00288167
	ENSRNOG00000063919	Tspyl1	3890.36	-0.329428	0.0898701	-3.66561	0.000246754	0.00288167
	ENSRNOG00000002680	Lamc1	5167.56	0.324673	0.0886151	3.66385	0.000248449	0.00289952
	ENSRNOG00000003622	Cybb	210.168	1.0703	0.292252	3.66225	0.000250007	0.0029122
	ENSRNOG00000007040	Timm17a	2408.83	-0.263586	0.0719743	-3.66223	0.000250033	0.0029122
	ENSRNOG00000002270	Hnrnpdl	8573.5	-0.520276	0.14207	-3.66212	0.000250136	0.0029122
	ENSRNOG00000067589	Fbxo45	4657.63	-0.39563	0.108035	-3.66205	0.000250205	0.0029122
	ENSRNOG00000020713	Osbpl5	1123.96	0.453385	0.12382	3.66166	0.000250583	0.00291438
	ENSRNOG00000032134	Uqcrc1	12344.7	-0.209557	0.0572323	-3.66151	0.000250729	0.00291438
	ENSRNOG00000005695	Mgp	404.118	0.73397	0.200487	3.66093	0.000251305	0.00291913
	ENSRNOG00000059744	Atxn7l3b	17009.3	-0.260109	0.0710568	-3.66058	0.000251649	0.00292117
	ENSRNOG00000007728	Gsdmd	584.275	0.675491	0.184569	3.65983	0.000252379	0.0029277
	ENSRNOG00000010284	St3gal5	6230.95	-0.304025	0.0830775	-3.65953	0.000252677	0.0029292
	ENSRNOG00000015616	Rgs14	9695.16	-0.673976	0.184199	-3.65896	0.000253243	0.0029338
	ENSRNOG00000052499	Rab27a	856.957	0.373373	0.102111	3.65656	0.000255621	0.00295824
	ENSRNOG00000010702	Ube3c	8991.51	-0.248168	0.0678739	-3.6563	0.000255877	0.00295824
	ENSRNOG00000006934	Acvr1b	10855	-0.350969	0.0959986	-3.65598	0.000256202	0.00295824
	ENSRNOG00000009245	Exosc2	1179.79	-0.483951	0.132373	-3.65595	0.00025623	0.00295824
	ENSRNOG00000006298	Cpne3	1024.73	0.472512	0.129245	3.65593	0.000256254	0.00295824
	ENSRNOG00000003163	Sdhc	6012.08	-0.243815	0.0666966	-3.65559	0.000256593	0.00295824
	ENSRNOG00000057416	Zfp763	1008.5	-0.309079	0.0845519	-3.65549	0.000256688	0.00295824
	ENSRNOG00000019627	Mybpc2	81.2734	-1.24424	0.340378	-3.65547	0.000256713	0.00295824
	ENSRNOG00000031852	Lsamp	9401.16	-0.238246	0.0651981	-3.65418	0.000258005	0.00297116
	ENSRNOG00000062314	Foxq1	264.491	0.61184	0.16748	3.65321	0.000258978	0.00298039
	ENSRNOG00000010156	Snapc5	3103.01	-0.327862	0.0897542	-3.65289	0.000259309	0.00298223
	ENSRNOG00000003661	Sumo2	13433.5	-0.316044	0.0865366	-3.65215	0.000260059	0.00298887
	ENSRNOG00000005758	Abtb3	1866.78	0.631693	0.172997	3.65147	0.000260741	0.00299473
	ENSRNOG00000007701	Thoc7	1609.4	-0.37258	0.10205	-3.65094	0.000261278	0.00299892
	ENSRNOG00000018076	Fmo5	79.574	1.19085	0.326212	3.65054	0.000261684	0.0030016
	ENSRNOG00000055012	Yme1l1	6007.35	-0.25826	0.0707519	-3.65023	0.00026201	0.00300336
	ENSRNOG00000014904	Ppp1r3e	530.417	-0.508111	0.139207	-3.65003	0.000262211	0.00300368
	ENSRNOG00000007500	Top1mt	1671.48	-0.35568	0.0974737	-3.64899	0.000263272	0.00301326
	ENSRNOG00000019973	Arl3	8666.99	-0.368674	0.101038	-3.64887	0.000263394	0.00301326
	ENSRNOG00000012409	Exosc3	791.011	-0.407086	0.111582	-3.64831	0.000263974	0.00301791
	ENSRNOG00000023410	Apol9a	120.066	1.14375	0.313547	3.64776	0.000264538	0.00302238
	ENSRNOG00000006079	Psd4	324.599	1.01618	0.278639	3.64695	0.000265373	0.00302992
	ENSRNOG00000004482	Ccdc88c	2227.79	0.335977	0.0921365	3.64652	0.000265819	0.00303263
	ENSRNOG00000055079	Ndufaf2	483.718	-0.556272	0.152554	-3.64638	0.000265959	0.00303263
	ENSRNOG00000059961	Rapgef3	2056.78	0.51051	0.140036	3.64556	0.00026681	0.00304034
	ENSRNOG00000059215	Slc66a2	1826.97	-0.397495	0.109046	-3.64521	0.000267174	0.0030425
	ENSRNOG00000009474	Ddx42	7363.26	-0.307514	0.0844259	-3.64241	0.000270095	0.00307375
	ENSRNOG00000009658	Rnf19a	3927.6	-0.31987	0.0878388	-3.64156	0.000270992	0.00308103
	ENSRNOG00000012690	Nipa2	2098.64	-0.265584	0.0729335	-3.64145	0.000271108	0.00308103
	ENSRNOG00000000177	Plpp2	279.616	0.698279	0.191766	3.6413	0.000271267	0.00308103
	ENSRNOG00000022084	Sox14	18.923	2.46898	0.678276	3.64007	0.00027256	0.00309269
	ENSRNOG00000071101	Tmem127	4106.84	0.34788	0.0955717	3.63999	0.000272649	0.00309269
	ENSRNOG00000055568	LOC100910754	370.69	-0.703439	0.193271	-3.63964	0.000273015	0.00309482
	ENSRNOG00000002246	Slc30a9	9150.58	-0.24401	0.0670488	-3.63928	0.000273399	0.00309716
	ENSRNOG00000028014	Cryzl1	2578.93	-0.308483	0.0847787	-3.63869	0.000274032	0.0031023
	ENSRNOG00000016483	Myo16	2631.85	-0.363989	0.100044	-3.63828	0.000274464	0.00310517
	ENSRNOG00000059605	Ddn	113964	-0.613599	0.168661	-3.63806	0.000274699	0.00310581
	ENSRNOG00000052787	Rsl24d1	3094.7	-0.285979	0.0786209	-3.63744	0.00027536	0.00311127
	ENSRNOG00000004301	Dcaf13	1459.89	-0.321923	0.0885094	-3.63716	0.000275664	0.00311268
	ENSRNOG00000063528	LOC120094619	292.146	-0.945174	0.25988	-3.63696	0.000275876	0.00311305
	ENSRNOG00000012965	Themis2	132.878	1.3468	0.370394	3.63612	0.000276776	0.00312118
	ENSRNOG00000026690	Kin	441.843	-0.32482	0.0893391	-3.63581	0.00027711	0.00312291
	ENSRNOG00000024728	Arhgap22	622.421	0.521659	0.14351	3.63499	0.000277989	0.00313079
	ENSRNOG00000043350	Cap2	8112.18	-0.467609	0.128659	-3.63448	0.000278545	0.00313502
	ENSRNOG00000018295	Ccar2	8005.56	-0.185085	0.0509439	-3.63311	0.000280024	0.00314964
	ENSRNOG00000064521	LOC102548682	440.495	0.576657	0.158754	3.6324	0.000280796	0.00315628
	ENSRNOG00000060858	AABR07043711.1	94.3661	2.42607	0.668057	3.63153	0.000281741	0.00316427
	ENSRNOG00000034180	Rpl37l1	540.374	1.17985	0.324902	3.63142	0.000281871	0.00316427
	ENSRNOG00000010086	Plagl2	575.585	0.500454	0.137823	3.63114	0.000282176	0.00316565
	ENSRNOG00000057078	Ddit4	5995.64	-0.570956	0.157322	-3.62923	0.000284273	0.00318595
	ENSRNOG00000013014	Cyba	589.745	1.09248	0.30103	3.62915	0.000284352	0.00318595
	ENSRNOG00000007330	Capzb	12304.6	-0.251671	0.0693769	-3.62759	0.000286079	0.00320225
	ENSRNOG00000007034	Hipk2	6749.56	0.543948	0.149955	3.62742	0.000286267	0.00320225
	ENSRNOG00000013170	Il13ra1-ps1	554.286	0.683356	0.188391	3.62734	0.000286359	0.00320225
	ENSRNOG00000006565	Fstl4	905.988	0.763998	0.210637	3.62709	0.000286635	0.0032025
	ENSRNOG00000010825	Snapc3	869.299	-0.316293	0.0872055	-3.62699	0.000286749	0.0032025
	ENSRNOG00000061328	Pag1	564.631	0.545679	0.150459	3.62676	0.000287003	0.00320327
	ENSRNOG00000006655	Plrg1	1996.32	-0.314732	0.0867923	-3.62627	0.000287547	0.00320729
	ENSRNOG00000019341	Tmem179b	115.441	0.779548	0.215007	3.62569	0.000288187	0.00321237
	ENSRNOG00000038891	Grxcr1	133.364	0.954534	0.263365	3.62437	0.000289662	0.00322674
	ENSRNOG00000009244	Abhd4	3729.27	0.334061	0.0922047	3.62304	0.000291162	0.00324137
	ENSRNOG00000054157	Nadk2	3587.88	-0.33854	0.0934592	-3.62232	0.000291968	0.00324827
	ENSRNOG00000015301	Elp2	5621.35	-0.290887	0.0803173	-3.62172	0.00029265	0.00325376
	ENSRNOG00000064355	Fbxl12	767.18	0.318943	0.0880768	3.6212	0.000293242	0.00325827
	ENSRNOG00000057794	Adamts5	203.399	0.775036	0.214088	3.62018	0.000294398	0.00326902
	ENSRNOG00000004603	Srgap1	1854	0.347148	0.0959002	3.61989	0.000294732	0.00327064
	ENSRNOG00000018914	Napg	7367.98	-0.419416	0.115878	-3.61945	0.000295227	0.00327405
	ENSRNOG00000002278	Tec	312.482	0.667581	0.184476	3.6188	0.000295967	0.00328016
	ENSRNOG00000018246	Tdp2	907.291	-0.341352	0.0943511	-3.61789	0.000297014	0.00328736
	ENSRNOG00000011029	Sec11a	1669.34	-0.282456	0.0780734	-3.61782	0.000297097	0.00328736
	ENSRNOG00000007532	C3h9orf78	4308.47	-0.345595	0.0955278	-3.61774	0.000297184	0.00328736
	ENSRNOG00000022697	Clec14a	328.832	0.740815	0.204814	3.61701	0.000298021	0.00329261
	ENSRNOG00000005506	Arhgef5	188.305	0.690962	0.191036	3.61692	0.000298125	0.00329261
	ENSRNOG00000001547	Agps	2165.05	-0.31294	0.0865263	-3.6167	0.000298384	0.00329261
	ENSRNOG00000026775	Pmpca	3819.1	-0.223321	0.0617476	-3.61667	0.000298416	0.00329261
	ENSRNOG00000033217	Esam	791.722	0.480434	0.132904	3.61489	0.00030048	0.00331328
	ENSRNOG00000004183	Ccdc59	777.275	-0.351456	0.0972365	-3.61444	0.000300993	0.00331683
	ENSRNOG00000031203	Scfd1	1536.18	-0.288246	0.0797543	-3.61417	0.000301312	0.00331825
	ENSRNOG00000000990	Pdap1	9212.41	-0.288149	0.0797517	-3.61308	0.000302577	0.00333007
	ENSRNOG00000016955	Mindy3	2401.26	-0.336898	0.0932676	-3.61217	0.000303647	0.00333973
	ENSRNOG00000008733	Lsm3	783.1	-0.40737	0.112792	-3.61169	0.000304212	0.00334383
	ENSRNOG00000037113	Slfn2	492.194	1.05295	0.291605	3.61089	0.000305152	0.00335081
	ENSRNOG00000027240	Kndc1	19516.4	0.465999	0.129056	3.61082	0.000305232	0.00335081
	ENSRNOG00000009884	Lgals1	511.435	0.876594	0.242867	3.60936	0.000306955	0.0033676
	ENSRNOG00000012767	Micu3	2553.91	-0.279859	0.0775407	-3.60919	0.000307158	0.0033677
	ENSRNOG00000065156		15.8038	4.29314	1.18997	3.60777	0.000308844	0.00338405
	ENSRNOG00000049115	Ccr5	1079.98	0.676895	0.187631	3.60759	0.000309055	0.00338423
	ENSRNOG00000033176	Zrsr2	2315.72	-0.313101	0.086796	-3.60731	0.000309383	0.00338569
	ENSRNOG00000009166	Ddx24	10290.7	-0.224184	0.0621512	-3.60707	0.000309672	0.003386
	ENSRNOG00000056012	Syt16	1766.31	-0.465501	0.129056	-3.60696	0.0003098	0.003386
	ENSRNOG00000001816	Rfc4	341.886	-0.500853	0.138873	-3.60656	0.000310277	0.00338908
	ENSRNOG00000058940	Rab11fip1	211.942	1.15847	0.321239	3.60626	0.000310644	0.00339065
	ENSRNOG00000070180	Prkag1	48.4661	-6.73785	1.86862	-3.60579	0.000311201	0.00339065
	ENSRNOG00000058914	Rbx1	3461.97	-0.275181	0.0763165	-3.60579	0.00031121	0.00339065
	ENSRNOG00000011100	LOC120096281	1029.72	-0.587562	0.162955	-3.60567	0.000311352	0.00339065
	ENSRNOG00000062844	LOC100911253	605.075	-0.80978	0.224596	-3.60549	0.000311564	0.00339065
	ENSRNOG00000019063	Fbxo38	3667.05	-0.271097	0.0751905	-3.60547	0.000311592	0.00339065
	ENSRNOG00000011138	Rpl29	3663.3	0.404379	0.112183	3.60462	0.000312611	0.00339962
	ENSRNOG00000001056	Snapc2	2925.84	0.339947	0.0943288	3.60385	0.000313538	0.00340569
	ENSRNOG00000047386	Smg1	8011.88	0.196024	0.0543932	3.60383	0.00031356	0.00340569
	ENSRNOG00000001204	Ankrd13a	3863.57	0.37559	0.104254	3.60266	0.000314976	0.00341892
	ENSRNOG00000002450	Rrp15	1583.71	-0.39068	0.108477	-3.60149	0.000316395	0.00343218
	ENSRNOG00000009640	Psmf1	1251.15	0.394526	0.109553	3.60122	0.000316724	0.00343362
	ENSRNOG00000058470	Col12a1	1209.72	0.649354	0.180346	3.6006	0.000317488	0.00343975
	ENSRNOG00000054533	LOC120100346	276.923	1.31146	0.364293	3.60002	0.000318195	0.00344527
	ENSRNOG00000021748	Las1l	2587.48	-0.294646	0.0818739	-3.59878	0.000319712	0.00345445
	ENSRNOG00000013452	Rcn1	3408.62	-0.354687	0.0985595	-3.59871	0.0003198	0.00345445
	ENSRNOG00000014330	Pcmt1	11374.6	-0.30501	0.0847584	-3.59858	0.000319961	0.00345445
	ENSRNOG00000061484	Adamts2	409.416	0.601076	0.167033	3.59854	0.000320009	0.00345445
	ENSRNOG00000009225	Copz2	96.4899	0.636544	0.176902	3.59828	0.000320324	0.00345445
	ENSRNOG00000012095	Pkia	6704.97	-0.385849	0.107232	-3.59827	0.000320339	0.00345445
	ENSRNOG00000029784	Pak1	11777.5	-0.383929	0.1067	-3.59819	0.000320434	0.00345445
	ENSRNOG00000047563	Mrpl39	543.309	-0.305637	0.0849551	-3.59763	0.000321131	0.00345982
	ENSRNOG00000011653	Washc2c	11857.7	-0.295568	0.0821705	-3.59701	0.000321898	0.00346594
	ENSRNOG00000000036	Klhdc8a	538.574	0.636347	0.176933	3.59653	0.000322485	0.00346867
	ENSRNOG00000027012	Usp54	9347.77	0.25832	0.0718261	3.59647	0.000322567	0.00346867
	ENSRNOG00000000105	Cplx2	52626.3	-0.268801	0.0747434	-3.59632	0.00032275	0.00346867
	ENSRNOG00000017219	Vac14	1948.66	0.328605	0.0913885	3.5957	0.000323526	0.00347362
	ENSRNOG00000071219		1428.29	1.75801	0.488929	3.59563	0.000323611	0.00347362
	ENSRNOG00000011820	Acp3	32.6226	2.24675	0.625077	3.59436	0.00032519	0.00348843
	ENSRNOG00000064053	Ctxnd1	13044.8	-0.562777	0.156673	-3.59206	0.000328075	0.0035165
	ENSRNOG00000008034	Tmeff1	5799.54	-0.475191	0.132298	-3.59183	0.000328365	0.0035165
	ENSRNOG00000049782	Csf2ra	248.987	1.11948	0.31168	3.59176	0.000328453	0.0035165
	ENSRNOG00000066630	Fam32a	5349.57	-0.310885	0.0865599	-3.59156	0.00032871	0.0035165
	ENSRNOG00000008588	Batf	10.6491	2.37099	0.660172	3.59147	0.000328818	0.0035165
	ENSRNOG00000031406	Hps3	1072.58	-0.312331	0.0869909	-3.59039	0.00033019	0.00352563
	ENSRNOG00000004572	Zfp472	287.637	-0.457047	0.127298	-3.59036	0.00033022	0.00352563
	ENSRNOG00000011509	Agk	1509.83	-0.353227	0.0983832	-3.59031	0.000330281	0.00352563
	ENSRNOG00000002207	Guf1	954.271	-0.423724	0.118048	-3.58941	0.000331426	0.00353569
	ENSRNOG00000007416	Clp1	525.848	-0.340133	0.0947727	-3.58893	0.000332032	0.00353998
	ENSRNOG00000049020	Tceal6	4379.17	-0.476531	0.132799	-3.58835	0.000332778	0.00354575
	ENSRNOG00000003822	Slu7	3572.79	-0.2771	0.077231	-3.58794	0.000333303	0.00354918
	ENSRNOG00000012574	Pum3	2511.35	-0.354448	0.0988172	-3.58691	0.000334623	0.00356105
	ENSRNOG00000020688	Ccdc51	750.341	-0.434467	0.121174	-3.58547	0.000336466	0.0035768
	ENSRNOG00000020716	Axl	4685.39	0.745855	0.208023	3.58544	0.000336514	0.0035768
	ENSRNOG00000024799	Cd93	983.435	0.542777	0.151394	3.5852	0.000336815	0.00357781
	ENSRNOG00000050994	Cttn	12406	-0.37646	0.10502	-3.58463	0.000337553	0.00358347
	ENSRNOG00000006548	Mrc2	2085.13	0.738306	0.206002	3.58397	0.000338409	0.00359035
	ENSRNOG00000019552	Lsm7	1075	-0.32314	0.0901703	-3.58367	0.000338805	0.00359236
	ENSRNOG00000022845	Cep70	332.129	-0.41203	0.114994	-3.58306	0.000339595	0.00359855
	ENSRNOG00000019453	Rps5	4496.63	0.357086	0.0996911	3.58193	0.000341071	0.00361199
	ENSRNOG00000004332	Egfr	838.125	0.386711	0.107975	3.58147	0.000341667	0.00361609
	ENSRNOG00000026979	Matcap2	465.466	-0.393267	0.109819	-3.58105	0.000342219	0.00361973
	ENSRNOG00000009033	Cntn2	9128.51	0.562349	0.157075	3.58014	0.000343416	0.00362983
	ENSRNOG00000017329	Tmem129	725.882	0.48274	0.134848	3.57988	0.000343755	0.00362983
	ENSRNOG00000004740	Mmadhc	1327.69	-0.253037	0.0706852	-3.57978	0.000343883	0.00362983
	ENSRNOG00000026055	Neurod6	6992.69	-0.523539	0.146253	-3.57969	0.000344008	0.00362983
	ENSRNOG00000019447	Ecel1	146.925	1.23536	0.345333	3.57731	0.00034715	0.00366076
	ENSRNOG00000007227	Mien1	2177.95	-0.257092	0.0718868	-3.57635	0.000348423	0.00367195
	ENSRNOG00000033100	Fth1-ps5	515.347	0.408452	0.114225	3.57584	0.000349101	0.00367687
	ENSRNOG00000018391	Cdk2ap2	771.259	0.55038	0.153927	3.5756	0.000349431	0.00367812
	ENSRNOG00000011913	Cp	1678.7	1.32038	0.369356	3.57481	0.000350483	0.00368526
	ENSRNOG00000026569	LOC102555377	420.818	-0.487859	0.136473	-3.57477	0.000350533	0.00368526
	ENSRNOG00000034221	Cfap126	81.1384	1.31475	0.36796	3.57309	0.000352799	0.00370684
	ENSRNOG00000002459	Fbxo40	24.7322	2.142	0.599574	3.57255	0.000353528	0.00371006
	ENSRNOG00000013656	Lpar1	2884.5	0.34535	0.0966709	3.57243	0.000353684	0.00371006
	ENSRNOG00000025791	Dync1li2	21881.3	-0.207534	0.058094	-3.57238	0.000353745	0.00371006
	ENSRNOG00000003283	Rcsd1	629.896	0.836948	0.234318	3.57185	0.000354473	0.00371545
	ENSRNOG00000020657	Shc1	1461.08	0.681948	0.190961	3.57114	0.000355437	0.0037233
	ENSRNOG00000002443	Mfap3	1478.33	-0.277393	0.0776838	-3.57079	0.000355905	0.00372597
	ENSRNOG00000065300	Tmem74	1618.97	-0.563627	0.157931	-3.56882	0.000358594	0.00375186
	ENSRNOG00000012499	Rarg	469.352	0.48153	0.13494	3.56848	0.000359059	0.00375447
	ENSRNOG00000060597	Syf2	4043.09	-0.297298	0.0833261	-3.56788	0.000359878	0.00376077
	ENSRNOG00000018273	Ncl	28100.2	-0.327215	0.0917436	-3.56662	0.000361609	0.00377658
	ENSRNOG00000004806	Strn	6008.9	-0.161913	0.0453987	-3.56647	0.000361828	0.00377661
	ENSRNOG00000013443	Tm9sf3	8507.9	-0.269495	0.0755676	-3.56628	0.000362087	0.00377704
	ENSRNOG00000016229	Bicral	2442.3	0.367617	0.103125	3.56477	0.000364171	0.00379651
	ENSRNOG00000008529	Foxs1	33.8268	1.50192	0.421399	3.56413	0.00036507	0.0038036
	ENSRNOG00000011873	Atg14	1418.86	-0.228529	0.0641221	-3.56396	0.000365296	0.00380367
	ENSRNOG00000000485	Bak1	453.609	0.535987	0.150404	3.56365	0.000365732	0.00380594
	ENSRNOG00000030862	Atp6v1h	6616.32	-0.225918	0.0634002	-3.56336	0.000366137	0.00380787
	ENSRNOG00000027233	Trpc5	4289.23	-0.602877	0.169208	-3.56293	0.000366738	0.00381184
	ENSRNOG00000007315	Thoc2	3540.87	-0.248474	0.0697967	-3.55997	0.000370902	0.0038522
	ENSRNOG00000003278	Map3k14	723.644	0.64772	0.181951	3.55985	0.000371064	0.0038522
	ENSRNOG00000002397	Slc30a10	1060.79	-0.317649	0.0892406	-3.55947	0.000371604	0.0038555
	ENSRNOG00000020678	Ifi35	297.926	0.899331	0.252707	3.55879	0.000372573	0.00386325
	ENSRNOG00000023807	Ccnyl1	521.155	0.35326	0.0992867	3.55798	0.000373724	0.00387288
	ENSRNOG00000009071	Gripap1	10372.8	-0.320488	0.0900899	-3.55743	0.000374507	0.00387847
	ENSRNOG00000007412	Dok1	157.97	1.02027	0.286812	3.55728	0.00037471	0.00387847
	ENSRNOG00000000304	Cd164	3781.32	0.288811	0.081227	3.55561	0.000377109	0.00390098
	ENSRNOG00000066876		917.501	0.309838	0.0871462	3.55538	0.000377436	0.00390205
	ENSRNOG00000067094	Gm56451	517.71	-0.35699	0.100417	-3.55509	0.000377848	0.00390229
	ENSRNOG00000036686	Npb	2861.42	-0.20313	0.0571385	-3.55505	0.000377908	0.00390229
	ENSRNOG00000032463	Rap1a	2394.56	-0.263107	0.0740197	-3.55456	0.000378611	0.00390722
	ENSRNOG00000005491	Best3	62.3019	1.22825	0.34558	3.55418	0.000379158	0.00391055
	ENSRNOG00000008411	Sec23b	1262.56	0.298819	0.0840961	3.55331	0.000380422	0.00392125
	ENSRNOG00000000302	Sesn1	3086.57	-0.437604	0.123165	-3.55298	0.000380894	0.00392379
	ENSRNOG00000019819	Dus2	628.409	-0.351956	0.0990697	-3.55261	0.000381432	0.00392701
	ENSRNOG00000027784	Tsku	207.616	0.929187	0.261573	3.55231	0.000381864	0.00392792
	ENSRNOG00000016064	Tkt	9019.64	0.335152	0.0943512	3.55217	0.000382067	0.00392792
	ENSRNOG00000068899		277.77	1.03365	0.290998	3.55208	0.000382198	0.00392792
	ENSRNOG00000069865	Zfp37	1310.36	-0.234427	0.066014	-3.55117	0.000383519	0.00393917
	ENSRNOG00000064836		25.1461	1.98179	0.558112	3.55088	0.000383946	0.00394122
	ENSRNOG00000009446	Rxra	1264.77	0.36131	0.101778	3.54997	0.000385277	0.00395255
	ENSRNOG00000038933	Spcs3	3064.2	-0.345385	0.097309	-3.54937	0.000386156	0.00395748
	ENSRNOG00000011700	Ptprm	2845.44	0.439497	0.123825	3.54933	0.000386212	0.00395748
	ENSRNOG00000005260	Acp1	2707.04	-0.193785	0.0546041	-3.54891	0.000386835	0.00396114
	ENSRNOG00000054557	Lsm14b	6274.65	-0.231936	0.0653565	-3.54878	0.000387025	0.00396114
	ENSRNOG00000022732	Tmem126b	1176.31	-0.417205	0.117569	-3.54859	0.000387298	0.00396161
	ENSRNOG00000014173	Smc3	4415.17	-0.195598	0.0551242	-3.54831	0.00038771	0.00396347
	ENSRNOG00000066286		614.367	0.605452	0.170638	3.54816	0.000387936	0.00396347
	ENSRNOG00000007629	Sf3a3	1973.6	-0.251323	0.0708602	-3.54675	0.000390013	0.00398235
	ENSRNOG00000047768	Lamb2	4762.3	0.433207	0.122149	3.54655	0.000390317	0.00398311
	ENSRNOG00000061379	C7	564.206	0.608526	0.171591	3.54637	0.000390582	0.00398347
	ENSRNOG00000026989	Gapt	42.9861	2.13077	0.601015	3.54528	0.000392194	0.00399513
	ENSRNOG00000021099	Lysmd1	1224.85	-0.218231	0.0615554	-3.54528	0.0003922	0.00399513
	ENSRNOG00000067887		216.987	-0.674217	0.190181	-3.54513	0.000392414	0.00399513
	ENSRNOG00000053462	LOC120098679	75.5431	1.14361	0.322697	3.54389	0.000394266	0.00400819
	ENSRNOG00000062728	Tctn3	552.738	0.440346	0.124259	3.54377	0.000394454	0.00400819
	ENSRNOG00000066065	Basp1	32548.3	-0.339814	0.0958934	-3.54366	0.000394613	0.00400819
	ENSRNOG00000049213	Npy2r	127.018	1.08445	0.306026	3.54366	0.000394619	0.00400819
	ENSRNOG00000017265	Tmem131	4159.99	0.403563	0.113895	3.54327	0.000395191	0.00400992
	ENSRNOG00000032590	Ttc28	1696.99	0.402156	0.1135	3.54324	0.00039525	0.00400992
	ENSRNOG00000013323	Rnf217	824.519	0.422065	0.119134	3.54279	0.000395925	0.00401326
	ENSRNOG00000002898	Nme7	840.194	-0.313375	0.0884562	-3.54271	0.000396041	0.00401326
	ENSRNOG00000013520	Mat2a	5807.98	-0.309851	0.0874708	-3.54233	0.000396605	0.00401664
	ENSRNOG00000029042	Mt-nd6	17868.4	-0.529652	0.149542	-3.54183	0.000397362	0.00402196
	ENSRNOG00000062864	LOC120100659	1636.68	-0.301684	0.0852402	-3.53922	0.000401306	0.00405951
	ENSRNOG00000063649		169.627	-0.469858	0.132769	-3.5389	0.000401795	0.0040621
	ENSRNOG00000004193	Klhl12	3322.42	-0.29127	0.082329	-3.53788	0.000403358	0.00407553
	ENSRNOG00000031420	Hyal2	781.196	0.426956	0.120779	3.53502	0.000407748	0.00411697
	ENSRNOG00000021104	Emp3	126.271	1.45714	0.412215	3.5349	0.000407933	0.00411697
	ENSRNOG00000018399	Cpne6	17976	-0.402331	0.113865	-3.53339	0.000410267	0.00413813
	ENSRNOG00000022537	E2f8	9.63424	2.2102	0.6256	3.53293	0.000410986	0.00413896
	ENSRNOG00000013456	Ighmbp2	2506.73	-0.173111	0.0490005	-3.53284	0.000411116	0.00413896
	ENSRNOG00000048258	Cisd2	4448.9	-0.295141	0.0835431	-3.5328	0.000411189	0.00413896
	ENSRNOG00000019179	Ggta1	496.336	1.0014	0.283463	3.53272	0.000411301	0.00413896
	ENSRNOG00000053469	Tmc6	535.377	0.476042	0.134802	3.53141	0.000413354	0.00415721
	ENSRNOG00000022289	Aip	3587.08	-0.217431	0.06158	-3.53087	0.000414189	0.0041632
	ENSRNOG00000017446	Ndufs8	1848.35	0.302177	0.0855916	3.53046	0.00041484	0.00416734
	ENSRNOG00000014268	Abca2	30734.8	0.52156	0.147791	3.52904	0.000417063	0.00418725
	ENSRNOG00000051620	Tspan9	3541.31	0.325771	0.0923314	3.52828	0.000418276	0.004197
	ENSRNOG00000048449	Itgb3	60.7159	1.12656	0.319392	3.52719	0.000419999	0.00421186
	ENSRNOG00000002840	Atp5f1b	68001.4	-0.200931	0.0569764	-3.52657	0.000420974	0.0042192
	ENSRNOG00000018657	Scrn3	1280.53	-0.434626	0.123292	-3.52519	0.000423187	0.00423894
	ENSRNOG00000000589	RGD1310495	164.558	-0.801855	0.227565	-3.52364	0.00042567	0.00426136
	ENSRNOG00000069330	Ackr1	460.959	0.779774	0.221371	3.52247	0.000427546	0.00427768
	ENSRNOG00000004006	Dnajb9	1749.62	-0.204773	0.0581365	-3.52228	0.000427855	0.0042783
	ENSRNOG00000066823		1086.8	-0.488716	0.138778	-3.52156	0.000429008	0.00428736
	ENSRNOG00000030700	Mt-co3	129670	0.298828	0.0848851	3.52038	0.00043093	0.00430411
	ENSRNOG00000010117	Eif3a	19537.5	-0.322496	0.0916325	-3.51945	0.000432443	0.00431616
	ENSRNOG00000010083	Prpsap1	1243.06	0.351539	0.0998904	3.51925	0.000432773	0.00431616
	ENSRNOG00000046023	Exoc4	4738.65	-0.256703	0.072944	-3.51918	0.000432882	0.00431616
	ENSRNOG00000018118	Atad3a	1830.29	-0.338053	0.096077	-3.51856	0.000433896	0.00432165
	ENSRNOG00000033570	Arhgap8	39.3191	1.18893	0.337905	3.51854	0.00043393	0.00432165
	ENSRNOG00000002403	Niban1	387.814	1.11421	0.316747	3.51767	0.000435348	0.00433228
	ENSRNOG00000006940	Ncf4	78.6586	1.73914	0.49442	3.51753	0.000435579	0.00433228
	ENSRNOG00000068513		119.991	0.771885	0.219446	3.51743	0.000435744	0.00433228
	ENSRNOG00000024186	Eef1b2	6195.52	-0.254846	0.0724969	-3.51526	0.00043932	0.00436355
	ENSRNOG00000012759	Col19a1	934.385	-0.422697	0.120248	-3.51522	0.000439392	0.00436355
	ENSRNOG00000047880	Ints1	8417.35	0.208905	0.0594346	3.51487	0.000439974	0.00436684
	ENSRNOG00000007673	Ppig	5272.28	-0.281538	0.0801204	-3.51394	0.000441517	0.00437966
	ENSRNOG00000042094	Prr13	1784.32	0.402276	0.114514	3.51291	0.000443231	0.00439415
	ENSRNOG00000020541	Nprl3	731.173	0.368536	0.104927	3.5123	0.00044425	0.00440174
	ENSRNOG00000011116	Snx25	3422.41	-0.329446	0.0938051	-3.51203	0.0004447	0.00440289
	ENSRNOG00000021615	Mettl26	308.07	0.403744	0.114964	3.51193	0.000444872	0.00440289
	ENSRNOG00000045998	Sema6b	11883.3	-0.200507	0.057099	-3.51157	0.000445468	0.00440396
	ENSRNOG00000001317	Zfp68	2034.09	-0.30784	0.0876649	-3.51156	0.000445486	0.00440396
	ENSRNOG00000015895	B4galt6	11761.4	-0.311191	0.0886296	-3.51113	0.000446198	0.00440849
	ENSRNOG00000006104	Tg	14.6505	1.88327	0.536427	3.51076	0.000446833	0.00441225
	ENSRNOG00000002908	Slc35a4	2722.93	0.332064	0.0945919	3.51049	0.000447277	0.00441413
	ENSRNOG00000018396	Prpf18	5825.68	-0.415805	0.118466	-3.5099	0.000448277	0.00442149
	ENSRNOG00000030930	Samsn1	32.9038	1.6486	0.469853	3.50875	0.00045022	0.00443814
	ENSRNOG00000017438	Gfra1	1874.71	0.970011	0.276467	3.50859	0.000450483	0.00443821
	ENSRNOG00000005984	Etv6	401.199	0.707264	0.201637	3.50761	0.000452148	0.0044521
	ENSRNOG00000018991	Gsn	14915.6	0.689522	0.196587	3.50746	0.000452405	0.0044521
	ENSRNOG00000016643	Lpcat2	640.021	0.898739	0.256253	3.50723	0.000452791	0.00445338
	ENSRNOG00000027259	Faxdc2	302.702	0.774994	0.220983	3.50702	0.00045315	0.0044544
	ENSRNOG00000001470	Limk1	4540.91	0.433691	0.123709	3.50575	0.000455319	0.00447186
	ENSRNOG00000003948	Llgl1	5345.45	0.368528	0.105123	3.50568	0.000455441	0.00447186
	ENSRNOG00000008534	Dusp15	1421.73	0.523785	0.149457	3.50458	0.000457335	0.00448792
	ENSRNOG00000019299	Edem2	1036.97	0.335546	0.0957773	3.5034	0.000459357	0.00450523
	ENSRNOG00000018824	Slc7a5	5390.81	0.405112	0.115669	3.50233	0.000461208	0.00452031
	ENSRNOG00000008223	Cnr1	14091	-0.253758	0.072457	-3.50218	0.000461463	0.00452031
	ENSRNOG00000025244	Trrap	14850.2	0.289823	0.0827579	3.50206	0.000461675	0.00452031
	ENSRNOG00000024711	Sdk2	2533.31	0.535207	0.152853	3.50144	0.000462752	0.0045283
	ENSRNOG00000013300	Atp5if1	6845.21	-0.315609	0.0901486	-3.50098	0.000463547	0.00453353
	ENSRNOG00000028274	Myrf	8408.33	0.548787	0.156774	3.5005	0.000464384	0.00453916
	ENSRNOG00000059593	Cetn2	2446.72	-0.332999	0.0951652	-3.49916	0.000466719	0.00455703
	ENSRNOG00000029416	Zfp952	874.108	-0.291783	0.0833867	-3.49915	0.000466736	0.00455703
	ENSRNOG00000009157	Fut4	401.866	0.754019	0.2155	3.49893	0.000467137	0.00455839
	ENSRNOG00000011400	Ralyl	1918.75	-0.466756	0.13341	-3.49866	0.000467599	0.00456033
	ENSRNOG00000067071	LOC102554315	445.357	-0.447752	0.127987	-3.49843	0.000468009	0.00456177
	ENSRNOG00000010125	Mtrex	3188.87	-0.247344	0.0707046	-3.49827	0.000468286	0.00456192
	ENSRNOG00000045670	Tnfsf12	663.351	0.491942	0.140655	3.4975	0.000469635	0.0045725
	ENSRNOG00000001402	Lrch4	677.514	0.606411	0.173422	3.49673	0.000470995	0.00458317
	ENSRNOG00000000503	Ppard	2327.83	0.426133	0.121881	3.49629	0.00047177	0.00458815
	ENSRNOG00000014783	Pgghg	405.461	0.581679	0.166383	3.49603	0.000472243	0.00459018
	ENSRNOG00000008564	Tmem222	2419.66	-0.181506	0.0519251	-3.49554	0.00047311	0.00459604
	ENSRNOG00000016010	Mul1	3072.13	-0.226939	0.0649355	-3.49483	0.00047436	0.00460561
	ENSRNOG00000029415	Uqcc4	1288.8	-0.324892	0.0929752	-3.49439	0.000475149	0.0046107
	ENSRNOG00000024651	Greb1	265.093	0.634601	0.181622	3.49407	0.000475709	0.00461296
	ENSRNOG00000005284	Itpka	9089.76	-0.663181	0.189808	-3.49396	0.000475913	0.00461296
	ENSRNOG00000013386	Psmb5	5769.21	-0.251908	0.0721048	-3.49363	0.000476498	0.00461606
	ENSRNOG00000062357	LOC120097475	414.497	-0.6487	0.185706	-3.49316	0.000477345	0.00462169
	ENSRNOG00000016928	Cplx4	167.674	4.24113	1.21535	3.48964	0.000483674	0.00468036
	ENSRNOG00000001083	Kdelr2	1245.52	0.339638	0.0973431	3.48909	0.000484677	0.00468745
	ENSRNOG00000005807	Ptpn7	36.7037	1.78729	0.512376	3.48825	0.0004862	0.00469773
	ENSRNOG00000014156	Fut7	35.072	1.09928	0.315142	3.4882	0.00048628	0.00469773
	ENSRNOG00000009615	Mtor	10459.1	0.211309	0.0605924	3.48738	0.000487785	0.00470966
	ENSRNOG00000003248	Mpzl1	2705.85	-0.275261	0.0789539	-3.48636	0.000489648	0.00472503
	ENSRNOG00000007160	Kat14	1459.81	-0.318472	0.0913649	-3.48572	0.000490822	0.00473283
	ENSRNOG00000010213	Fgd5	799.328	0.43839	0.125773	3.48556	0.000491102	0.00473283
	ENSRNOG00000009790	Kcnk3	270.604	0.542869	0.155752	3.48547	0.000491274	0.00473283
	ENSRNOG00000022323	Tcea1	2800.6	-0.265327	0.0761625	-3.4837	0.000494531	0.00476157
	ENSRNOG00000014426	Lox	238.833	3.23155	0.927691	3.48343	0.000495032	0.00476376
	ENSRNOG00000005623	Ankmy2	4888.31	-0.248018	0.071204	-3.48321	0.00049544	0.00476505
	ENSRNOG00000009451	Prpf38a	944.291	-0.395569	0.113642	-3.48083	0.000499869	0.00480498
	ENSRNOG00000013536	Cdc42	8953.09	-0.177784	0.0510854	-3.48014	0.000501154	0.00481468
	ENSRNOG00000009745	Ppp3cc	1207.43	-0.284257	0.0816861	-3.47988	0.000501644	0.00481501
	ENSRNOG00000023086	LOC100360828	2023.75	-0.447899	0.128713	-3.47982	0.000501743	0.00481501
	ENSRNOG00000017383	Hikeshi	1625.28	-0.336899	0.0968477	-3.47864	0.000503957	0.00483317
	ENSRNOG00000023334	Parp14	1359.84	1.3465	0.38709	3.47852	0.000504191	0.00483317
	ENSRNOG00000047746	AABR07000398.1	88160.1	-0.473178	0.136055	-3.47785	0.000505458	0.00484265
	ENSRNOG00000061108	Arcn1	9027.8	-0.184754	0.0531288	-3.47747	0.000506176	0.00484686
	ENSRNOG00000010861	Atad1	6112.31	-0.241498	0.0694497	-3.4773	0.000506484	0.00484714
	ENSRNOG00000004681	Eny2	2960.03	-0.425267	0.122315	-3.47683	0.000507384	0.00485308
	ENSRNOG00000052664	Tnks2	19126.5	-0.297245	0.0855007	-3.47652	0.000507963	0.0048537
	ENSRNOG00000012803	Skic8	1966.55	-0.282596	0.0812876	-3.47649	0.000508014	0.0048537
	ENSRNOG00000022565	Lrrc25	69.8204	1.31406	0.378013	3.47623	0.000508516	0.0048537
	ENSRNOG00000015162	Lonp2	5639.54	-0.19472	0.0560164	-3.47613	0.000508714	0.0048537
	ENSRNOG00000005982	C1d	1079.53	-0.387385	0.111444	-3.47606	0.000508844	0.0048537
	ENSRNOG00000018366	Cracdl	21259.4	-0.486323	0.139919	-3.47576	0.000509417	0.0048565
	ENSRNOG00000064019	Ddx19b	2152.11	-0.318114	0.0915405	-3.47512	0.000510625	0.00485856
	ENSRNOG00000062871		369.395	2.22064	0.639016	3.47509	0.000510688	0.00485856
	ENSRNOG00000024382	Fcgr3a	209.072	1.72401	0.49611	3.47506	0.000510748	0.00485856
	ENSRNOG00000030237	Cox7c	10499.8	-0.339567	0.0977157	-3.47505	0.000510751	0.00485856
	ENSRNOG00000050347	Ptges3l	180.684	-0.662567	0.190672	-3.47491	0.000511033	0.00485859
	ENSRNOG00000018719	Cir1	1906.58	-0.335438	0.0965405	-3.47459	0.000511644	0.00486097
	ENSRNOG00000001893	LOC100362453	1656.18	-0.345559	0.0994564	-3.47448	0.000511843	0.00486097
	ENSRNOG00000016043	Aqp4	45476.5	0.581868	0.167515	3.47352	0.000513676	0.00487572
	ENSRNOG00000026964	Gas8	715.504	-0.555277	0.159873	-3.47323	0.000514231	0.00487627
	ENSRNOG00000000195	LOC108348048	759.142	0.688229	0.198155	3.47318	0.000514323	0.00487627
	ENSRNOG00000019507	Hnrnpul2	12749.4	-0.277646	0.0799476	-3.47284	0.000514974	0.00487627
	ENSRNOG00000018647	Mrpl20	1905.62	-0.287926	0.0829089	-3.4728	0.000515053	0.00487627
	ENSRNOG00000029598	Robo2	8251.3	-0.358231	0.103158	-3.47263	0.000515392	0.00487627
	ENSRNOG00000018903	Pik3r1	7020.48	0.241758	0.0696197	3.47255	0.000515546	0.00487627
	ENSRNOG00000062686	Gcnt1	438.197	0.873457	0.251538	3.47247	0.000515697	0.00487627
	ENSRNOG00000000708	Sgsm1	6473.77	0.318464	0.0917158	3.47229	0.000516039	0.00487685
	ENSRNOG00000000017	Steap1	34.2255	1.79573	0.517361	3.47095	0.000518616	0.00489854
	ENSRNOG00000002214	Klhl8	3169.99	-0.322436	0.0929154	-3.47021	0.000520051	0.00490943
	ENSRNOG00000052080	Camk2b	95485.8	-0.359842	0.103719	-3.46938	0.000521653	0.00492188
	ENSRNOG00000061440	LOC120097670	85.1115	1.15598	0.333221	3.46912	0.000522157	0.00492396
	ENSRNOG00000050877	Cetn3	1730.01	-0.375168	0.10816	-3.46863	0.000523118	0.00492795
	ENSRNOG00000026447	Disp3	1609.04	0.548195	0.158044	3.46862	0.000523147	0.00492795
	ENSRNOG00000009700	Dync1i1	11167.3	-0.325927	0.0939702	-3.46841	0.000523544	0.00492902
	ENSRNOG00000001187	Oasl	25.4316	1.32441	0.382074	3.46638	0.000527525	0.00496381
	ENSRNOG00000004834	Llgl2	74.1247	1.1474	0.331051	3.46592	0.000528423	0.00496958
	ENSRNOG00000011184	Slc13a4	1315.31	1.02331	0.295263	3.46577	0.000528713	0.00496962
	ENSRNOG00000011057	Mfn1	5186.53	-0.268037	0.0773638	-3.46463	0.000530958	0.00498159
	ENSRNOG00000031387	Cirbp	7347.76	-0.415855	0.120029	-3.46463	0.000530969	0.00498159
	ENSRNOG00000003402	Stx6	9397.81	-0.309288	0.089272	-3.46456	0.000531097	0.00498159
	ENSRNOG00000020904	Cdc42ep2	859.789	0.692524	0.199889	3.46454	0.000531133	0.00498159
	ENSRNOG00000019048	Sod2	16609.9	-0.290232	0.0837996	-3.46341	0.000533376	0.00499994
	ENSRNOG00000046163	AABR07042936.1	24.6466	-1.38332	0.399459	-3.46298	0.000534223	0.00500445
	ENSRNOG00000012428	Maf	918.69	0.417273	0.120499	3.46288	0.000534434	0.00500445
	ENSRNOG00000009282	Nub1	9785.95	-0.289823	0.0836987	-3.4627	0.00053479	0.00500509
	ENSRNOG00000018186	Lamtor5	1757.16	-0.283712	0.0819424	-3.46234	0.000535506	0.00500604
	ENSRNOG00000061058	Csde1	17217	-0.235342	0.067977	-3.46209	0.000535999	0.00500604
	ENSRNOG00000016539	Mxd3	2851.48	-0.258987	0.0748069	-3.46207	0.000536037	0.00500604
	ENSRNOG00000011690	Rmdn3	3346.47	-0.196872	0.0568654	-3.46207	0.000536043	0.00500604
	ENSRNOG00000052990	Cers5	1545.87	0.273378	0.0789865	3.46108	0.000538023	0.00502183
	ENSRNOG00000016256	Myo9b	4392.4	0.448476	0.129623	3.45986	0.000540455	0.00503968
	ENSRNOG00000027724	Plekhf1	812.412	-0.836225	0.241695	-3.45983	0.000540514	0.00503968
	ENSRNOG00000005589	Dhrs7	2083.67	-0.307931	0.0890446	-3.45816	0.000543868	0.00506824
	ENSRNOG00000029792	Ogn	313.802	1.04807	0.303156	3.45719	0.000545831	0.00508312
	ENSRNOG00000054746	Snora49	53.9112	1.21085	0.35025	3.45709	0.00054605	0.00508312
	ENSRNOG00000016408	Kirrel1	578.341	0.354166	0.102463	3.45654	0.000547165	0.00509077
	ENSRNOG00000008455	Tmem87a	1928.63	-0.245691	0.0710843	-3.45633	0.000547577	0.00509188
	ENSRNOG00000025892	Set	11196.9	-0.35683	0.103269	-3.45536	0.000549566	0.00510764
	ENSRNOG00000014191	Zfp395	497.481	0.454461	0.131543	3.45486	0.000550582	0.00511172
	ENSRNOG00000057934	Tmx1	4885.71	-0.291037	0.08424	-3.45485	0.000550593	0.00511172
	ENSRNOG00000053739	Rnu1-136	115.272	1.47233	0.426267	3.454	0.000552333	0.00512514
	ENSRNOG00000013594	Acp2	1321.94	0.448107	0.129746	3.45373	0.000552898	0.00512765
	ENSRNOG00000030127	Eml2	12875.6	-0.322798	0.0934835	-3.453	0.000554397	0.00513731
	ENSRNOG00000003533	Clcn4	10682.8	-0.31917	0.0924344	-3.45293	0.000554531	0.00513731
	ENSRNOG00000016939	Chmp7	7581.24	-0.213783	0.0619295	-3.45204	0.000556375	0.00514813
	ENSRNOG00000000665	Pitpnb	5514.54	-0.284374	0.0823827	-3.45186	0.000556727	0.00514813
	ENSRNOG00000004610	Lum	168.319	0.884838	0.256336	3.45186	0.000556737	0.00514813
	ENSRNOG00000007738	Hm13	2770.17	0.313143	0.090719	3.45179	0.000556883	0.00514813
	ENSRNOG00000016054	Tab2	3322.64	0.286364	0.0829688	3.45146	0.00055756	0.00515165
	ENSRNOG00000019205	Gnpat	3273.36	-0.214951	0.0622862	-3.45103	0.000558456	0.005156
	ENSRNOG00000015140	Trmt13	352.364	-0.474879	0.137608	-3.45095	0.000558623	0.005156
	ENSRNOG00000000257	Smpd3	8678.64	-0.28446	0.0824405	-3.45049	0.000559578	0.00516181
	ENSRNOG00000029061	Hirip3	2247.63	-0.316124	0.0916206	-3.45036	0.000559847	0.00516181
	ENSRNOG00000013889	Tmed3	564.299	0.403368	0.116914	3.45012	0.000560344	0.00516366
	ENSRNOG00000069633	Itpripl2	613.682	0.630804	0.182857	3.4497	0.000561203	0.00516883
	ENSRNOG00000007390	Nfkbia	1923.49	-0.495476	0.143642	-3.44937	0.00056189	0.00516975
	ENSRNOG00000016427	Letm1	14463.4	-0.153379	0.0444678	-3.44921	0.000562224	0.00516975
	ENSRNOG00000028939	LOC108348980	51.7873	1.16692	0.338325	3.44911	0.000562437	0.00516975
	ENSRNOG00000012728	Nkx2-2	271.445	0.670299	0.194341	3.44908	0.000562492	0.00516975
	ENSRNOG00000026053	Grem1	284.692	-0.609427	0.176715	-3.44865	0.000563406	0.00517542
	ENSRNOG00000069875	LOC100361457	1489.39	0.652549	0.189239	3.44828	0.000564164	0.00517965
	ENSRNOG00000010945	Ywhab	30657	-0.183274	0.0531587	-3.44768	0.000565429	0.00518852
	ENSRNOG00000001323	Zfp157	1081.35	-0.248003	0.071958	-3.44649	0.000567918	0.00520861
	ENSRNOG00000046076	Tspan10	7.21665	5.02164	1.45768	3.44494	0.000571181	0.00523578
	ENSRNOG00000009097	Immt	8078.39	-0.209265	0.0607819	-3.44288	0.000575554	0.00527308
	ENSRNOG00000039390	Slc37a2	321.455	0.80963	0.23522	3.44202	0.000577397	0.00528718
	ENSRNOG00000038881	Hcls1	714.756	1.06515	0.30949	3.44164	0.00057819	0.00529165
	ENSRNOG00000046424	Mfn2	17314.4	-0.173574	0.0504514	-3.44042	0.000580803	0.00531277
	ENSRNOG00000029148	Pdgfd	229.745	0.733231	0.2132	3.43917	0.000583496	0.00533249
	ENSRNOG00000014948	Osgin1	30.4215	1.58621	0.461224	3.43914	0.000583572	0.00533249
	ENSRNOG00000017241	Dpcd	3863.98	-0.301916	0.0878143	-3.43812	0.000585771	0.00534978
	ENSRNOG00000008517	Cdc42ep1	1474.07	0.788931	0.229517	3.43735	0.000587425	0.0053617
	ENSRNOG00000043451	Spp1	631.884	3.04132	0.884817	3.43723	0.000587693	0.0053617
	ENSRNOG00000010161	Myo10	7538.07	0.310321	0.0902937	3.4368	0.000588636	0.00536749
	ENSRNOG00000002128	Ppat	1634.83	-0.366928	0.106773	-3.43653	0.000589225	0.00537003
	ENSRNOG00000011420	Mtmr7	2782.31	-0.170745	0.0496892	-3.43626	0.000589794	0.00537241
	ENSRNOG00000006803	Dnajc10	7413.36	-0.187985	0.0547119	-3.4359	0.000590581	0.00537676
	ENSRNOG00000016265	Acsl5	4376.86	-0.248818	0.0724237	-3.43559	0.000591261	0.00538014
	ENSRNOG00000024492	Ap1ar	4977.82	-0.317963	0.0925652	-3.43502	0.000592508	0.00538841
	ENSRNOG00000005610	Yipf4	2866.49	-0.249046	0.0725054	-3.43486	0.00059285	0.00538841
	ENSRNOG00000002106	Usp46	7008.04	-0.337404	0.0982325	-3.43475	0.0005931	0.00538841
	ENSRNOG00000003403	Slc35f5	1162.09	-0.275961	0.0803488	-3.43453	0.000593573	0.00538989
	ENSRNOG00000008144	Irf1	800.038	1.07686	0.313606	3.43381	0.000595151	0.0054014
	ENSRNOG00000004753	Napb	26018.2	-0.372373	0.108449	-3.43363	0.00059556	0.00540145
	ENSRNOG00000017586	Snrpc-ps3	23.5829	1.49958	0.436747	3.43353	0.000595778	0.00540145
	ENSRNOG00000001642	Tbc1d23	2021.62	-0.327898	0.0955283	-3.43247	0.000598099	0.00541967
	ENSRNOG00000014137	Fbln1	2382.15	0.603399	0.175803	3.43225	0.000598597	0.00542136
	ENSRNOG00000020743	Cyp2s1	258.058	0.638545	0.186053	3.43206	0.000599017	0.00542233
	ENSRNOG00000037514	Qser1	1217.14	0.258817	0.075429	3.43126	0.000600786	0.00543452
	ENSRNOG00000003889	Tbc1d15	1789.6	-0.216839	0.0631969	-3.43117	0.000600988	0.00543452
	ENSRNOG00000001643	Psmg1	1544.71	-0.347491	0.101291	-3.43061	0.00060223	0.00544292
	ENSRNOG00000043061	Siah3	83.9039	0.852075	0.24849	3.42901	0.00060578	0.00547216
	ENSRNOG00000013480	Ing2	929.945	-0.395128	0.115241	-3.42872	0.000606434	0.00547367
	ENSRNOG00000012622	Mmp15	3630.26	0.385769	0.112513	3.42866	0.000606577	0.00547367
	ENSRNOG00000048043	F2r	1473.35	0.384878	0.112304	3.42711	0.000610042	0.00550121
	ENSRNOG00000003614	Mgat5	2911.59	0.253755	0.0740473	3.42693	0.000610447	0.00550121
	ENSRNOG00000067832	LOC120101769	3533.68	-2.04591	0.59703	-3.42681	0.000610714	0.00550121
	ENSRNOG00000004998	Jakmip1	7629.59	-0.366055	0.106823	-3.42673	0.000610894	0.00550121
	ENSRNOG00000000921	Ubl3	14879.7	-0.194514	0.0567706	-3.42632	0.000611821	0.00550578
	ENSRNOG00000026579	AC119332.1	248.649	-0.686671	0.200416	-3.42622	0.000612034	0.00550578
	ENSRNOG00000014419	Brd7	3726.06	-0.269787	0.0787586	-3.4255	0.000613675	0.00551768
	ENSRNOG00000048226	Hmgn1	3071.38	-0.332655	0.0971209	-3.42517	0.000614423	0.00552093
	ENSRNOG00000009054	Elmod1	9583.53	-0.355872	0.103903	-3.42506	0.000614671	0.00552093
	ENSRNOG00000069265	Purb	33324.6	-0.360852	0.105379	-3.42432	0.000616346	0.00553312
	ENSRNOG00000037371	Xaf1	273.743	0.878623	0.256598	3.42412	0.000616787	0.00553422
	ENSRNOG00000042261	Hdgf	8037.99	-0.280432	0.0819063	-3.42381	0.000617496	0.00553772
	ENSRNOG00000064694	Sap18-ps1	2688.81	-0.278872	0.0814573	-3.42354	0.000618122	0.00554029
	ENSRNOG00000045775	Rnpepl1	2274.93	0.406211	0.118657	3.4234	0.00061842	0.00554029
	ENSRNOG00000002387	Tceal1	1399.72	-0.373298	0.109052	-3.42313	0.000619036	0.00554296
	ENSRNOG00000065563	Rufy2	1926.67	-0.316481	0.0924858	-3.42194	0.000621756	0.00556445
	ENSRNOG00000013828	Sirt3	2882.15	-0.256311	0.074908	-3.42168	0.000622349	0.00556689
	ENSRNOG00000062531	Ndufs6l1	2940.86	-0.263415	0.0769965	-3.42113	0.00062362	0.00557539
	ENSRNOG00000004310	Caskin2	3082.48	0.467907	0.136809	3.42015	0.000625859	0.00559001
	ENSRNOG00000020517	Prrg2	77.9867	0.788204	0.23046	3.42014	0.000625899	0.00559001
	ENSRNOG00000018580	Klk8	335.616	-0.770355	0.225251	-3.41998	0.000626246	0.00559024
	ENSRNOG00000067072	LOC108349189	708.825	-0.654359	0.191398	-3.41883	0.00062891	0.00561114
	ENSRNOG00000066932	Pfdn2	5703.33	-0.326568	0.0955294	-3.41851	0.000629654	0.00561483
	ENSRNOG00000000840	Atp6v1g2	17531.2	-0.284632	0.0832655	-3.41837	0.000629969	0.00561483
	ENSRNOG00000016833	Ide	1746.45	0.263134	0.0769799	3.41822	0.000630323	0.00561511
	ENSRNOG00000020444	Hcn3	831.216	0.397567	0.116331	3.41755	0.000631882	0.00562611
	ENSRNOG00000021317	Cct2	7322.97	-0.202659	0.0593474	-3.41479	0.000638322	0.00568054
	ENSRNOG00000007821	Dyrk2	5915.27	-0.362686	0.106217	-3.41459	0.000638773	0.00568165
	ENSRNOG00000007443	Jag1	941.113	0.50069	0.14665	3.4142	0.000639707	0.00568705
	ENSRNOG00000008757	Tmem218	1048.15	-0.436519	0.127866	-3.41388	0.000640455	0.00569079
	ENSRNOG00000008182	Htra3	515.024	0.599893	0.175769	3.41296	0.000642618	0.00570709
	ENSRNOG00000005810	Nlrc4	89.826	1.08616	0.318268	3.41272	0.000643182	0.00570918
	ENSRNOG00000018715	Clec10a	157.558	0.685843	0.200983	3.41244	0.000643831	0.00571203
	ENSRNOG00000016254	Sema4c	1701.84	0.246263	0.0721779	3.41189	0.000645138	0.00572071
	ENSRNOG00000003980	Ttc1	2415.57	-0.25504	0.0747549	-3.41168	0.000645633	0.00572218
	ENSRNOG00000049282	Oas2	20.7306	1.56256	0.458139	3.41066	0.000648048	0.00574066
	ENSRNOG00000007649	Dnm2	4866.21	0.308617	0.0904923	3.41042	0.000648624	0.00574283
	ENSRNOG00000001599	Rwdd2b	827.947	-0.31441	0.0922083	-3.40978	0.000650153	0.00575344
	ENSRNOG00000018198	Dapk1	9697.32	-0.35922	0.105357	-3.40954	0.000650719	0.00575552
	ENSRNOG00000012100	Ssbp1	472.782	-0.37663	0.11047	-3.40934	0.000651198	0.00575683
	ENSRNOG00000065098	Hmgb1-ps4	5473.4	-0.46969	0.137779	-3.409	0.000652018	0.00576115
	ENSRNOG00000008421	Klhl5	7157.84	-0.288681	0.0846974	-3.40838	0.000653495	0.00577126
	ENSRNOG00000068695	Diras3	193.722	-0.632167	0.185489	-3.40812	0.000654127	0.00577391
	ENSRNOG00000009539	Khdrbs3	12265.6	-0.368981	0.108287	-3.40744	0.000655759	0.00578538
	ENSRNOG00000008697	Ccn3	5484.26	-0.658015	0.193162	-3.40655	0.000657907	0.00579879
	ENSRNOG00000051532	LOC120097581	22.0683	2.102	0.617051	3.40653	0.000657945	0.00579879
	ENSRNOG00000000547	Tspyl4	36903.1	-0.334153	0.0981482	-3.40458	0.000662663	0.00583741
	ENSRNOG00000022274	Slc2a8	1397.49	0.223583	0.0656867	3.40378	0.000664612	0.00585161
	ENSRNOG00000011216	Tbl1xr1	9073.09	-0.304604	0.0895173	-3.40274	0.000667133	0.00586985
	ENSRNOG00000001425	Sh2b2	267.712	0.811042	0.238356	3.40265	0.000667358	0.00586985
	ENSRNOG00000020601	Hmg20b	538.793	0.4437	0.130473	3.40072	0.000672092	0.0059085
	ENSRNOG00000029087	Nap1l3	2693.21	-0.246019	0.0723616	-3.39985	0.000674224	0.0059237
	ENSRNOG00000004649	Il1b	21.1418	2.77101	0.815065	3.39974	0.000674502	0.0059237
	ENSRNOG00000002724	Prpsap2	2616.82	-0.262625	0.0772529	-3.39954	0.000674991	0.00592414
	ENSRNOG00000014208	Dctn3	3174.81	-0.20287	0.0596773	-3.39944	0.000675234	0.00592414
	ENSRNOG00000008546	Mrpl35	1026.4	-0.26191	0.0770624	-3.39867	0.000677135	0.00593782
	ENSRNOG00000015577	Lpar6	133.64	0.944537	0.277975	3.39792	0.000678991	0.0059511
	ENSRNOG00000064742	Atp5pb	9078.25	-0.164564	0.0484462	-3.39683	0.000681706	0.00597188
	ENSRNOG00000056135	Tsc22d3	3396.88	-0.407125	0.119873	-3.3963	0.000683031	0.00598047
	ENSRNOG00000018069	Ngdn	1835.56	-0.46337	0.13646	-3.39566	0.000684637	0.00599152
	ENSRNOG00000002215	Mylk	2667.67	0.691614	0.203704	3.3952	0.000685797	0.00599865
	ENSRNOG00000043103	Frrs1l	20107.5	-0.401419	0.118259	-3.3944	0.000687801	0.00601315
	ENSRNOG00000026905	Ppm1g	5355.22	-0.309678	0.0912441	-3.39395	0.000688922	0.00601993
	ENSRNOG00000008312	Stra6	159.356	1.24755	0.367604	3.39374	0.000689443	0.00602146
	ENSRNOG00000015144	Ist1	4539.15	-0.166001	0.0489248	-3.39298	0.000691368	0.00603524
	ENSRNOG00000064392		1038.06	-0.447537	0.131961	-3.39143	0.000695279	0.00606633
	ENSRNOG00000006973	RGD1307947	1287.34	-0.369614	0.109047	-3.38948	0.000700249	0.00610664
	ENSRNOG00000065590	Gpr65	31.6425	1.61302	0.475985	3.38882	0.00070195	0.00611621
	ENSRNOG00000062439	LOC103690177	24.3306	7.95805	2.34839	3.38872	0.000702201	0.00611621
	ENSRNOG00000001608	Nxpe3	2546.65	-0.312686	0.0922769	-3.38856	0.000702607	0.00611621
	ENSRNOG00000016467	Kctd1	3367.57	-0.319323	0.0942373	-3.3885	0.000702754	0.00611621
[truncated: 15,391 more rows]
