# Supplementary material for: Dose-Dependent Effects of Myo-Inositol on Kainic Acid-Induced Epilepsy: Electrophysiological, Behavioral, Transcriptomic, and DNA Methylome Studies
Source: Int J Mol Sci. 2025 Nov 17;26(22):11102. doi: 10.3390/ijms262211102 (PMC12652981; doi:10.3390/ijms262211102)
Supplement: Supplementary file 1 [file ijms-26-11102-s001.zip › Supplementary File_S5.xlsx]

## Sheet: Supplementary_Table_S1
	Supplementary Table S5: differential gene expression results between KA+SAL and CON+SAL groups
	Gene.stable.ID	Gene.name	baseMean	log2FoldChange	lfcSE	stat	pvalue	padj
	ENSRNOG00000011648	Aqp1	556.033	4.43205	0.285764	15.5095	2.99203e-54	5.07567e-50
	ENSRNOG00000001607	Adamts1	962.359	1.426	0.166607	8.55909	1.13762e-17	9.64931e-14
	ENSRNOG00000012811	Spint1	441.061	1.54485	0.190316	8.11727	4.76788e-16	2.69608e-12
	ENSRNOG00000016695	Mmp2	530.06	1.11539	0.138752	8.03877	9.07481e-16	3.84863e-12
	ENSRNOG00000053787	Mdfic	397.881	1.55973	0.194697	8.01107	1.13716e-15	3.85816e-12
	ENSRNOG00000064277		57.7826	2.84043	0.355759	7.98414	1.41505e-15	4.00081e-12
	ENSRNOG00000015971	Slc12a2	9828.42	0.49283	0.0641286	7.68503	1.52965e-14	3.70701e-11
	ENSRNOG00000024799	Cd93	983.435	1.17472	0.157385	7.46397	8.39519e-14	1.7802e-10
	ENSRNOG00000014288	Fn1	3357.17	1.32778	0.188419	7.04698	1.82842e-12	3.44638e-09
	ENSRNOG00000010549	Tspo	213.267	1.87589	0.267499	7.01272	2.33734e-12	3.96506e-09
	ENSRNOG00000054251	Clec7a	147.272	4.13901	0.59706	6.93232	4.13992e-12	6.3845e-09
	ENSRNOG00000049385	Adamtsl4	242.106	1.35641	0.196685	6.89635	5.33553e-12	7.54266e-09
	ENSRNOG00000010747	Dap	472.817	0.941949	0.138173	6.81715	9.28663e-12	1.21183e-08
	ENSRNOG00000016483	Myo16	2631.85	-0.705249	0.104622	-6.74094	1.57361e-11	1.90677e-08
	ENSRNOG00000070919	Foxc1	283.254	0.902282	0.134478	6.70953	1.95248e-11	2.20812e-08
	ENSRNOG00000025094	Gpr183	180.951	3.15377	0.471629	6.68697	2.27838e-11	2.41565e-08
	ENSRNOG00000005903	St14	380.93	2.47738	0.371155	6.67479	2.47581e-11	2.47056e-08
	ENSRNOG00000005124	Plekhh2	655.396	0.923747	0.140971	6.55275	5.64882e-11	5.3237e-08
	ENSRNOG00000009577	Ndst4	1335.33	-1.14373	0.175152	-6.52992	6.58061e-11	5.87545e-08
	ENSRNOG00000016758	Loxl2	251.489	1.21996	0.189314	6.44409	1.16299e-10	9.86451e-08
	ENSRNOG00000021412	Slfn13	208.877	2.00052	0.311944	6.41308	1.42611e-10	1.15202e-07
	ENSRNOG00000010794	Dennd3	711.697	0.674338	0.105604	6.38553	1.70809e-10	1.31709e-07
	ENSRNOG00000021062	Fxyd5	331.057	1.82427	0.287382	6.34788	2.18297e-10	1.61008e-07
	ENSRNOG00000024457	Cyct	409.735	-1.04293	0.164913	-6.32411	2.54701e-10	1.77472e-07
	ENSRNOG00000011796	C1r	1594.5	1.27447	0.201657	6.32001	2.61543e-10	1.77472e-07
	ENSRNOG00000014276	Plce1	1090.14	0.563801	0.0893479	6.31017	2.78726e-10	1.81858e-07
	ENSRNOG00000017874	Cd53	364.414	1.68453	0.267431	6.29895	2.99668e-10	1.8828e-07
	ENSRNOG00000048723	Pros1	690.603	0.959351	0.153371	6.25508	3.97304e-10	2.40709e-07
	ENSRNOG00000063244	Mpeg1	2568.32	3.01237	0.485061	6.21029	5.28858e-10	3.09364e-07
	ENSRNOG00000005933	Yap1	2372.85	0.441048	0.0711578	6.19816	5.71255e-10	3.15922e-07
	ENSRNOG00000018414	Csf1r	8072.95	1.40919	0.227417	6.1965	5.77316e-10	3.15922e-07
	ENSRNOG00000068731		64.5862	2.50699	0.409794	6.11768	9.49484e-10	5.03345e-07
	ENSRNOG00000033796	Kcnj5	257.604	1.53026	0.250834	6.1007	1.05607e-09	5.42883e-07
	ENSRNOG00000013657	Stmn3	22387.7	-0.350575	0.0576004	-6.08633	1.15526e-09	5.76405e-07
	ENSRNOG00000039191	Yjefn3	746.326	-1.00947	0.166969	-6.04583	1.48639e-09	7.15784e-07
	ENSRNOG00000036699	Faap100	1518.64	-0.858194	0.14203	-6.04234	1.519e-09	7.15784e-07
	ENSRNOG00000048462	Plin3	333.961	1.26065	0.209161	6.02718	1.66845e-09	7.6496e-07
	ENSRNOG00000050430	Vav1	343.797	1.72537	0.287591	5.99936	1.98095e-09	8.75476e-07
	ENSRNOG00000007062	Rin3	419.62	1.16037	0.193499	5.99678	2.01271e-09	8.75476e-07
	ENSRNOG00000010208	Timp1	121.84	3.52913	0.589061	5.99111	2.08419e-09	8.83904e-07
	ENSRNOG00000048161	Tlr9	281.579	1.94848	0.325609	5.98411	2.17576e-09	9.00233e-07
	ENSRNOG00000039668	Col8a1	132.75	2.1024	0.35206	5.9717	2.34795e-09	9.48348e-07
	ENSRNOG00000016575	Tnfrsf1b	433.767	1.22328	0.205135	5.96328	2.47225e-09	9.56916e-07
	ENSRNOG00000011054	Laptm5	2118.53	1.48064	0.24832	5.96264	2.48198e-09	9.56916e-07
	ENSRNOG00000028566	Pld4	1581.38	1.56608	0.262895	5.95706	2.56818e-09	9.68145e-07
	ENSRNOG00000009037	Sulf1	517.214	1.50755	0.25391	5.93736	2.89654e-09	1.06819e-06
	ENSRNOG00000013668	Capg	341.139	1.61788	0.272989	5.92654	3.09389e-09	1.1167e-06
	ENSRNOG00000030715	Cfh	2782.66	1.16811	0.197411	5.91716	3.27539e-09	1.15758e-06
	ENSRNOG00000055962	Bgn	1339.4	0.977191	0.165354	5.90971	3.42713e-09	1.18649e-06
	ENSRNOG00000012881	Fgl2	718.528	1.822	0.309072	5.89507	3.74525e-09	1.27069e-06
	ENSRNOG00000020845	Tyrobp	534.393	2.02898	0.345551	5.87173	4.31281e-09	1.43456e-06
	ENSRNOG00000003038	Sft2d2	557.885	1.04693	0.178402	5.8684	4.40018e-09	1.43548e-06
	ENSRNOG00000006471	Pvalb	1695.22	-0.591175	0.10081	-5.86424	4.51195e-09	1.44416e-06
	ENSRNOG00000054625	Fhod1	338.653	1.29241	0.221218	5.84225	5.14995e-09	1.61785e-06
	ENSRNOG00000016496	Ctsc	504.409	1.45247	0.248955	5.83424	5.40363e-09	1.65218e-06
	ENSRNOG00000012228	Skap2	697.532	1.07131	0.183674	5.83269	5.45401e-09	1.65218e-06
	ENSRNOG00000066008	Pecam1	1623.49	0.779627	0.134075	5.81485	6.0689e-09	1.80619e-06
	ENSRNOG00000018371	Tubb6	357.976	2.22376	0.382659	5.81133	6.1979e-09	1.81278e-06
	ENSRNOG00000014936	Ifitm2	213.119	1.42387	0.245636	5.79668	6.76386e-09	1.94478e-06
	ENSRNOG00000056786	Piezo1	1032.59	1.33871	0.231378	5.78582	7.21602e-09	2.01297e-06
	ENSRNOG00000003453	Lypd1	2281.26	-0.792838	0.137076	-5.78393	7.29745e-09	2.01297e-06
	ENSRNOG00000008465	Tmem176b	3943.93	1.51465	0.261933	5.78256	7.35702e-09	2.01297e-06
	ENSRNOG00000057451	Itga5	197.462	1.5168	0.264155	5.74209	9.35136e-09	2.51804e-06
	ENSRNOG00000008904	Fli1	542.138	1.27826	0.223707	5.71399	1.10357e-08	2.92516e-06
	ENSRNOG00000012172	Spi1	443.966	1.6269	0.285961	5.68926	1.27591e-08	3.27405e-06
	ENSRNOG00000007133	Plxnb2	7044.94	0.567411	0.0997429	5.68874	1.2798e-08	3.27405e-06
	ENSRNOG00000013967	Blnk	367.291	1.30362	0.22923	5.68697	1.2931e-08	3.27405e-06
	ENSRNOG00000058646	Zfp36l1	3059.46	0.867694	0.152649	5.68424	1.31399e-08	3.27802e-06
	ENSRNOG00000006778	Mmp19	204.045	1.91988	0.338138	5.67778	1.36454e-08	3.35479e-06
	ENSRNOG00000011947	Tifab	612.055	1.42476	0.252078	5.65204	1.58555e-08	3.82083e-06
	ENSRNOG00000050697	Ctsz	2241.8	1.60482	0.284009	5.65057	1.59915e-08	3.82083e-06
	ENSRNOG00000030118	Msn	3921.06	1.24612	0.220779	5.6442	1.6595e-08	3.90997e-06
	ENSRNOG00000053691	Lama5	850.824	0.847244	0.150345	5.63533	1.74725e-08	4.06032e-06
	ENSRNOG00000036829	Nckap1l	1217.68	1.45374	0.258391	5.62611	1.84316e-08	4.22532e-06
	ENSRNOG00000031312	Tnfrsf1a	849.796	1.2775	0.227165	5.62366	1.86952e-08	4.22861e-06
	ENSRNOG00000013836	Arhgap17	791.458	0.839343	0.14938	5.61886	1.92221e-08	4.29058e-06
	ENSRNOG00000043416	Bcl3	99.71	3.11778	0.555288	5.6147	1.96903e-08	4.33799e-06
	ENSRNOG00000006963	Ctse	150.891	2.45123	0.438375	5.59162	2.24957e-08	4.89253e-06
	ENSRNOG00000010695	Pdgfc	453.619	1.05402	0.189449	5.5636	2.64266e-08	5.6747e-06
	ENSRNOG00000021323	Car13	34.5661	2.15683	0.38895	5.54526	2.93511e-08	6.19978e-06
	ENSRNOG00000010645	Lgals3	156.384	2.73279	0.492947	5.54377	2.96028e-08	6.19978e-06
	ENSRNOG00000023708	Tmem176a	2354.04	1.30829	0.236539	5.53096	3.18489e-08	6.58884e-06
	ENSRNOG00000014034	Olfml2a	1094.75	0.648893	0.117491	5.52293	3.33392e-08	6.81404e-06
	ENSRNOG00000013190	Rnaset2	2390.09	1.36334	0.247293	5.51305	3.52677e-08	7.1224e-06
	ENSRNOG00000008409	Myo1f	595.873	1.69234	0.307477	5.50396	3.71354e-08	7.41135e-06
	ENSRNOG00000033444	F10	123.178	2.24777	0.409704	5.48632	4.10391e-08	8.0952e-06
	ENSRNOG00000014678	Fzd5	401.284	0.717261	0.1309	5.47946	4.26633e-08	8.31884e-06
	ENSRNOG00000033192	Osmr	150.646	1.8896	0.344991	5.47724	4.32005e-08	8.32788e-06
	ENSRNOG00000054080	Cgnl1	2540.05	0.687664	0.125606	5.47477	4.38072e-08	8.34995e-06
	ENSRNOG00000020699	Cd37	403.586	1.63435	0.298874	5.46838	4.54176e-08	8.56071e-06
	ENSRNOG00000007457	Serping1	1357.01	2.63795	0.48274	5.46454	4.64103e-08	8.6517e-06
	ENSRNOG00000009878	Crtap	386.126	0.734433	0.134554	5.45829	4.80744e-08	8.8645e-06
	ENSRNOG00000026644	Glipr1	35.2869	3.22158	0.591808	5.44363	5.22058e-08	9.47274e-06
	ENSRNOG00000013220	Arhgap45	764.24	1.42577	0.261989	5.44208	5.26607e-08	9.47274e-06
	ENSRNOG00000062590	LOC360998	2233.21	-0.852811	0.156822	-5.4381	5.38521e-08	9.47274e-06
	ENSRNOG00000025625	Rnase4	869.594	2.30496	0.423883	5.43772	5.39661e-08	9.47274e-06
	ENSRNOG00000010584	Tmem123	627.316	0.688188	0.126612	5.43539	5.46764e-08	9.47274e-06
	ENSRNOG00000012956	Tgm2	1410.24	1.17856	0.216838	5.43524	5.47235e-08	9.47274e-06
	ENSRNOG00000014838	Glipr2	399.285	2.13806	0.394762	5.41608	6.09211e-08	1.0439e-05
	ENSRNOG00000021100	Tnfaip8l2	262.72	1.52643	0.282635	5.40071	6.63787e-08	1.12605e-05
	ENSRNOG00000009912	Fgr	186.446	2.05218	0.380608	5.39184	6.97381e-08	1.17022e-05
	ENSRNOG00000038722	Tlr1	81.0423	2.25979	0.419238	5.39024	7.03621e-08	1.17022e-05
	ENSRNOG00000011161	Slc2a12	401.993	0.989303	0.183829	5.38166	7.38029e-08	1.21249e-05
	ENSRNOG00000008411	Sec23b	1262.56	0.471723	0.0876749	5.38037	7.43333e-08	1.21249e-05
	ENSRNOG00000021726	Tlr3	327.118	1.31951	0.245376	5.37747	7.55381e-08	1.22041e-05
	ENSRNOG00000056135	Tsc22d3	3396.88	-0.670549	0.125038	-5.36276	8.19604e-08	1.31168e-05
	ENSRNOG00000014371	Cdh13	3427.37	-0.990672	0.184953	-5.35635	8.49198e-08	1.34634e-05
	ENSRNOG00000021161	Fermt3	525.695	1.47892	0.276233	5.35388	8.60879e-08	1.35222e-05
	ENSRNOG00000001368	Rph3a	15134.4	-0.445484	0.083426	-5.33987	9.30135e-08	1.44665e-05
	ENSRNOG00000065261		359.867	0.578682	0.108401	5.33833	9.38051e-08	1.44665e-05
	ENSRNOG00000006116	Hk2	1331.87	1.46465	0.275381	5.31865	1.0454e-07	1.59767e-05
	ENSRNOG00000002950	Lyl1	144.353	1.56537	0.29465	5.31264	1.08049e-07	1.62716e-05
	ENSRNOG00000049115	Ccr5	1079.98	1.03741	0.195321	5.3113	1.08847e-07	1.62716e-05
	ENSRNOG00000007541	Fhl3	109.056	1.75804	0.331052	5.31046	1.09347e-07	1.62716e-05
	ENSRNOG00000031058	Was	204.688	1.50441	0.283758	5.30172	1.14715e-07	1.65886e-05
	ENSRNOG00000011659	Alpk3	489.676	1.49645	0.282312	5.30071	1.15352e-07	1.65886e-05
	ENSRNOG00000011971	C1s	1550.46	1.44315	0.272287	5.30009	1.15743e-07	1.65886e-05
	ENSRNOG00000018509	Cx3cr1	3755.45	1.29783	0.244959	5.29815	1.1698e-07	1.65886e-05
	ENSRNOG00000038835	Cd86	104.242	2.34021	0.441821	5.29674	1.17887e-07	1.65886e-05
	ENSRNOG00000011420	Mtmr7	2782.31	-0.276363	0.0521859	-5.29574	1.18532e-07	1.65886e-05
	ENSRNOG00000039496	Plp2	108.38	1.50344	0.283929	5.29513	1.18931e-07	1.65886e-05
	ENSRNOG00000067317	Cmtm7	231.273	1.1874	0.224267	5.29456	1.193e-07	1.65886e-05
	ENSRNOG00000010448	Ptbp1	1984.69	0.574371	0.108598	5.28894	1.23024e-07	1.69673e-05
	ENSRNOG00000037167	Rtp3	11.0828	6.25662	1.18357	5.28624	1.24859e-07	1.70815e-05
	ENSRNOG00000012002	Iqgap1	2250.68	0.571824	0.108284	5.28078	1.28638e-07	1.74578e-05
	ENSRNOG00000011133	Trpc4	2580.28	-0.918323	0.173965	-5.27878	1.30047e-07	1.75088e-05
	ENSRNOG00000012062	Npc2	6300.94	1.42315	0.269858	5.27369	1.3371e-07	1.78316e-05
	ENSRNOG00000046922	Phactr4	930.141	0.392907	0.0745195	5.27254	1.34546e-07	1.78316e-05
	ENSRNOG00000063373	Socs3	177.096	1.64895	0.313387	5.26169	1.42739e-07	1.87707e-05
	ENSRNOG00000009822	Tlr2	241.884	1.40253	0.266691	5.25902	1.44829e-07	1.8899e-05
	ENSRNOG00000050843	Mmut	4856.42	-0.340428	0.0648029	-5.25328	1.49412e-07	1.92743e-05
	ENSRNOG00000049028	C5ar2	306.303	1.58254	0.301287	5.25259	1.49977e-07	1.92743e-05
	ENSRNOG00000020746	Lin7b	1715.53	-0.676302	0.128881	-5.24749	1.54183e-07	1.96659e-05
	ENSRNOG00000014294	Ptpn6	940.838	1.67067	0.318621	5.24343	1.57622e-07	1.98106e-05
	ENSRNOG00000016794	Phyhd1	790.443	0.975518	0.186047	5.24339	1.57654e-07	1.98106e-05
	ENSRNOG00000003228	Mid1ip1	6465.65	0.481584	0.0920081	5.23415	1.65745e-07	2.06743e-05
	ENSRNOG00000002013	Sidt1	2575.95	-0.929265	0.177647	-5.23095	1.68639e-07	2.08554e-05
	ENSRNOG00000011459	Rhbdf2	187.225	1.21429	0.232185	5.22984	1.69656e-07	2.08554e-05
	ENSRNOG00000010196	Glb1	838.192	0.669005	0.128018	5.22588	1.73328e-07	2.11535e-05
	ENSRNOG00000023410	Apol9a	120.066	1.71013	0.327605	5.22009	1.78833e-07	2.16695e-05
	ENSRNOG00000002341	Trim25	447	0.999723	0.191722	5.21443	1.84379e-07	2.2183e-05
	ENSRNOG00000056297	Fmnl3	1568.34	0.928717	0.178267	5.20969	1.89154e-07	2.25972e-05
	ENSRNOG00000061403	Tlr13	201.904	1.66868	0.321525	5.18991	2.10399e-07	2.49595e-05
	ENSRNOG00000068899		277.77	1.57368	0.303411	5.18663	2.14137e-07	2.51785e-05
	ENSRNOG00000016367	Vasp	1253.48	0.780793	0.150567	5.18569	2.15214e-07	2.51785e-05
	ENSRNOG00000023830	Dnase2	744.451	0.844975	0.163152	5.17907	2.22991e-07	2.59098e-05
	ENSRNOG00000010284	St3gal5	6230.95	-0.448061	0.0866116	-5.17322	2.30088e-07	2.65525e-05
	ENSRNOG00000007455	Tmem132e	1054.53	-1.02701	0.198627	-5.17056	2.33396e-07	2.66522e-05
	ENSRNOG00000019077	Lipa	2150.53	0.404769	0.0782918	5.17	2.34095e-07	2.66522e-05
	ENSRNOG00000004179	Nts	2496.59	-1.21202	0.234564	-5.1671	2.37753e-07	2.67251e-05
	ENSRNOG00000011913	Cp	1678.7	1.98642	0.384444	5.167	2.37885e-07	2.67251e-05
	ENSRNOG00000018669	Insl3	537.453	0.920805	0.178593	5.1559	2.52417e-07	2.81711e-05
	ENSRNOG00000000441	Gpsm3	223.297	1.16165	0.225497	5.1515	2.58405e-07	2.86509e-05
	ENSRNOG00000021560	Cass4	82.0224	1.57288	0.30577	5.14398	2.68979e-07	2.96296e-05
	ENSRNOG00000008209	St3gal1	1661.71	0.577077	0.112328	5.13744	2.78503e-07	3.04808e-05
	ENSRNOG00000046171	AABR07035839.1	241.9	1.06305	0.207323	5.12751	2.93594e-07	3.19265e-05
	ENSRNOG00000005877	Lrpprc	6297.22	-0.291047	0.0568589	-5.11875	3.0757e-07	3.31156e-05
	ENSRNOG00000021031	Grn	4152.86	0.95026	0.185662	5.11822	3.08434e-07	3.31156e-05
	ENSRNOG00000058337	Plcb2	148.547	1.62979	0.319443	5.10195	3.36168e-07	3.58663e-05
	ENSRNOG00000006094	Cd44	1743.33	1.52149	0.298451	5.09798	3.43305e-07	3.63989e-05
	ENSRNOG00000022884	Cd84	339.438	1.63217	0.320436	5.09359	3.51351e-07	3.70206e-05
	ENSRNOG00000015894	Dock8	1145.15	1.50331	0.295299	5.0908	3.56553e-07	3.73243e-05
	ENSRNOG00000018991	Gsn	14915.6	1.04094	0.20461	5.08743	3.62954e-07	3.73243e-05
	ENSRNOG00000020451	Cd81	2827.25	0.950416	0.186822	5.08729	3.63208e-07	3.73243e-05
	ENSRNOG00000019689	Vwf	8161.56	0.813055	0.159841	5.08666	3.64426e-07	3.73243e-05
	ENSRNOG00000000645	Reep3	3203.45	0.33273	0.0654242	5.08573	3.66224e-07	3.73243e-05
	ENSRNOG00000029662	Wdfy4	615.347	1.77218	0.348543	5.08455	3.68502e-07	3.73243e-05
	ENSRNOG00000016630	Tln1	8447.52	0.702063	0.138094	5.08397	3.69634e-07	3.73243e-05
	ENSRNOG00000012840	Sparc	45088.9	0.732828	0.144209	5.08172	3.74038e-07	3.75455e-05
	ENSRNOG00000017976	Slco2b1	2356.83	0.834193	0.164372	5.07504	3.87415e-07	3.86594e-05
	ENSRNOG00000019858	Rom1	411.06	0.847092	0.167057	5.07068	3.96395e-07	3.93242e-05
	ENSRNOG00000070376		83.2492	1.46766	0.289584	5.06818	4.01636e-07	3.96125e-05
	ENSRNOG00000039976	Ptk7	1351.22	0.559493	0.110506	5.063	4.12703e-07	4.04687e-05
	ENSRNOG00000021056	Kcnj14	594.085	0.625737	0.123633	5.06126	4.165e-07	4.06063e-05
	ENSRNOG00000031855	Actr3b	3270.14	-0.579263	0.114508	-5.05872	4.22072e-07	4.06232e-05
	ENSRNOG00000010248	Serpini1	8426.93	-0.648664	0.128241	-5.05815	4.23333e-07	4.06232e-05
	ENSRNOG00000015418	Klhl14	290.867	-1.85788	0.367365	-5.0573	4.25225e-07	4.06232e-05
	ENSRNOG00000000129	Phf24	9357.46	-0.368496	0.0728708	-5.05684	4.26251e-07	4.06232e-05
	ENSRNOG00000012160	Syk	665.841	0.914403	0.181106	5.04899	4.44151e-07	4.19562e-05
	ENSRNOG00000002278	Tec	312.482	0.972587	0.192647	5.04855	4.45185e-07	4.19562e-05
	ENSRNOG00000004409	Sash3	237.878	1.3212	0.261775	5.04707	4.48642e-07	4.20484e-05
	ENSRNOG00000061379	C7	564.206	0.902591	0.17892	5.04465	4.54344e-07	4.2233e-05
	ENSRNOG00000017869	Irf8	1187.74	2.14004	0.424276	5.04399	4.55914e-07	4.2233e-05
	ENSRNOG00000000704	Cmklr1	894.405	1.32594	0.26293	5.04296	4.58388e-07	4.2233e-05
	ENSRNOG00000011683	Fes	230.792	1.7675	0.350552	5.04205	4.6057e-07	4.2233e-05
	ENSRNOG00000008482	Rbms1	617.719	0.578167	0.114797	5.03642	4.74317e-07	4.32597e-05
	ENSRNOG00000001804	Itpr2	3182.82	0.536248	0.106705	5.02551	5.02087e-07	4.55476e-05
	ENSRNOG00000020478	Camk4	5045.74	-0.797886	0.158937	-5.02015	5.16322e-07	4.65898e-05
	ENSRNOG00000053239	Clmp	3823.53	-0.638066	0.127141	-5.01857	5.20577e-07	4.67252e-05
	ENSRNOG00000000412	Slc35f1	3594.02	-0.426658	0.0850524	-5.01642	5.26445e-07	4.70032e-05
	ENSRNOG00000011211	Pex5l	9044.25	-0.653929	0.130394	-5.01502	5.3029e-07	4.70783e-05
	ENSRNOG00000012008	S100a3	206.887	2.15189	0.429239	5.01326	5.35157e-07	4.70783e-05
	ENSRNOG00000021856	Lat2	303.197	1.86132	0.371316	5.01276	5.36552e-07	4.70783e-05
	ENSRNOG00000049714	Asap3	517.341	1.07015	0.213514	5.0121	5.38387e-07	4.70783e-05
	ENSRNOG00000000406	Ros1	44.1143	-1.39623	0.278761	-5.00871	5.47957e-07	4.75847e-05
	ENSRNOG00000021285	Celsr1	3703.52	0.871504	0.17402	5.00807	5.49788e-07	4.75847e-05
	ENSRNOG00000000818	Ppp1r18	1365.37	0.86858	0.173503	5.00614	5.55324e-07	4.78199e-05
	ENSRNOG00000017939	Chn1	49726.4	-0.65053	0.130031	-5.0029	5.64751e-07	4.83861e-05
	ENSRNOG00000002680	Lamc1	5167.56	0.46144	0.0922712	5.00092	5.7058e-07	4.86398e-05
	ENSRNOG00000016374	Fgfr2	7570.7	0.368815	0.0737799	4.99885	5.76721e-07	4.88601e-05
	ENSRNOG00000045558	Cd34	997.657	1.06273	0.212648	4.99764	5.80375e-07	4.88601e-05
	ENSRNOG00000000991	Arpc1b	1345.48	1.19369	0.238873	4.99716	5.81805e-07	4.88601e-05
	ENSRNOG00000010575	Dapp1	308.637	1.66277	0.332961	4.99388	5.91769e-07	4.94521e-05
	ENSRNOG00000008005	Akna	1061.63	0.887863	0.177904	4.99068	6.01657e-07	4.98857e-05
	ENSRNOG00000007036	Tgfbr1	3901.03	0.774374	0.155176	4.99031	6.0284e-07	4.98857e-05
	ENSRNOG00000056219	Olr1	183.497	3.61131	0.723839	4.98911	6.06581e-07	4.99517e-05
	ENSRNOG00000007918	Tbxas1	204.602	1.68893	0.338632	4.98752	6.11602e-07	5.01218e-05
	ENSRNOG00000000187	Csf2rb	302.459	3.16634	0.635087	4.98568	6.17427e-07	5.03559e-05
	ENSRNOG00000009211	C3ar1	214.666	1.50274	0.301863	4.97823	6.41685e-07	5.20839e-05
	ENSRNOG00000020206	Ctsd	17981.1	0.751041	0.150957	4.97519	6.51821e-07	5.26547e-05
	ENSRNOG00000059474	Mob1a	1887	0.619683	0.124806	4.96519	6.8635e-07	5.51812e-05
	ENSRNOG00000054860	Clec12a	114.422	2.4511	0.493983	4.96191	6.98033e-07	5.58558e-05
	ENSRNOG00000056714	Sla	130.659	1.42144	0.286756	4.95695	7.16069e-07	5.703e-05
	ENSRNOG00000015078	Ifitm3	315.219	1.35897	0.274361	4.9532	7.30015e-07	5.7869e-05
	ENSRNOG00000013907	Sall1	2964.26	1.00958	0.203881	4.95183	7.3518e-07	5.80074e-05
	ENSRNOG00000013267	Helz2	431.653	0.873421	0.176417	4.9509	7.38709e-07	5.8016e-05
	ENSRNOG00000057153	Pla1a	201.403	1.44159	0.29144	4.94645	7.55785e-07	5.90836e-05
	ENSRNOG00000060237	Inhbb	862.315	-1.31565	0.266302	-4.94043	7.79492e-07	6.06573e-05
	ENSRNOG00000015002	Abhd15	238.43	1.06024	0.215041	4.93038	8.20695e-07	6.3572e-05
	ENSRNOG00000016581	Serpinb1a	229.162	1.57783	0.320181	4.92792	8.31077e-07	6.40836e-05
	ENSRNOG00000006030	Ptprz1	16267	0.4006	0.0814652	4.91743	8.76878e-07	6.73093e-05
	ENSRNOG00000014453	Anxa5	2794.32	0.650502	0.13231	4.91651	8.81023e-07	6.73229e-05
	ENSRNOG00000046452	Fcgr2b	265.103	2.11284	0.430122	4.9122	9.00611e-07	6.85111e-05
	ENSRNOG00000000341	Nid2	390.784	0.588431	0.119993	4.90386	9.39693e-07	7.11649e-05
	ENSRNOG00000065062	LOC363181	1352.61	-0.966419	0.197237	-4.89977	9.59473e-07	7.234e-05
	ENSRNOG00000008706	Tbx3	267.389	0.59285	0.121038	4.89806	9.67882e-07	7.26511e-05
	ENSRNOG00000010834	Mpped1	9827.85	-1.20441	0.246228	-4.89143	1.00108e-06	7.48121e-05
	ENSRNOG00000010941	Tifa	575.413	0.578284	0.118337	4.88674	1.02521e-06	7.62794e-05
	ENSRNOG00000014504	Il1r1	427.965	0.999126	0.204769	4.87928	1.06475e-06	7.86948e-05
	ENSRNOG00000007089	Lgmn	4579.08	0.867917	0.177893	4.87887	1.06695e-06	7.86948e-05
	ENSRNOG00000008301	Tagln2	970.049	1.21715	0.249685	4.87474	1.08954e-06	8.00131e-05
	ENSRNOG00000022769	Sp100	431.072	1.18251	0.24264	4.87353	1.09624e-06	8.01468e-05
	ENSRNOG00000016166	Pdlim1	305.432	1.43488	0.294472	4.8727	1.10081e-06	8.01468e-05
	ENSRNOG00000049422	LOC108348047	414.12	1.27876	0.262585	4.86991	1.11648e-06	8.07337e-05
	ENSRNOG00000011705	Stmn2	18041.3	-0.506176	0.103956	-4.86914	1.12085e-06	8.07337e-05
	ENSRNOG00000009331	Hck	335.904	1.66386	0.341743	4.86873	1.12315e-06	8.07337e-05
	ENSRNOG00000013265	Tgfbr2	2452.64	0.869769	0.178726	4.86651	1.13588e-06	8.1304e-05
	ENSRNOG00000004901	Slc4a1ap	3745.16	-0.384275	0.0790566	-4.86076	1.16935e-06	8.33478e-05
	ENSRNOG00000010018	Clec4a3	122.825	1.78583	0.367696	4.8568	1.19299e-06	8.46773e-05
	ENSRNOG00000005378	Gna15	327.047	1.47537	0.303909	4.85463	1.20611e-06	8.52517e-05
	ENSRNOG00000001270	Hvcn1	264.802	1.39315	0.28705	4.85335	1.21395e-06	8.54501e-05
	ENSRNOG00000017020	Inpp5d	1519.25	1.0197	0.210321	4.84832	1.24513e-06	8.72826e-05
	ENSRNOG00000067086	Calm2	59478.8	-0.596551	0.123349	-4.83627	1.32299e-06	9.23588e-05
	ENSRNOG00000047783	Tmem200a	1413.57	-0.756785	0.156731	-4.82854	1.37535e-06	9.56207e-05
	ENSRNOG00000005067	Zfp36l2	4052.37	0.73777	0.152859	4.82646	1.38978e-06	9.62297e-05
	ENSRNOG00000007437	Irf5	741.657	0.963749	0.199818	4.82314	1.41317e-06	9.73335e-05
	ENSRNOG00000008564	Tmem222	2419.66	-0.262851	0.0545044	-4.82257	1.4172e-06	9.73335e-05
	ENSRNOG00000006995	Ano6	1555.22	0.506308	0.105029	4.82063	1.43106e-06	9.78888e-05
	ENSRNOG00000062101	Ace	2292.7	1.22617	0.254534	4.81731	1.45507e-06	9.91317e-05
	ENSRNOG00000001224	Itgb2	1318.56	2.09484	0.435577	4.80935	1.51424e-06	0.00010275
	ENSRNOG00000012611	Lpxn	204.24	0.679425	0.141317	4.80781	1.52593e-06	0.000103131
	ENSRNOG00000001500	Rab4b	3397.34	-0.354315	0.073723	-4.80603	1.53957e-06	0.00010364
	ENSRNOG00000005809	Arhgdib	1165.68	1.37678	0.286646	4.80306	1.56257e-06	0.000104773
	ENSRNOG00000021919	Rhoj	349.029	0.690249	0.143767	4.80116	1.57751e-06	0.000105329
	ENSRNOG00000005575	Abi3	375.866	1.49828	0.312113	4.80043	1.58329e-06	0.000105329
	ENSRNOG00000025130	Ltk	245.01	-1.05165	0.21919	-4.79788	1.60354e-06	0.000105949
	ENSRNOG00000004367	Elk3	772	0.839069	0.17489	4.79768	1.6051e-06	0.000105949
	ENSRNOG00000020088	Klhl26	5444.46	-0.452275	0.094314	-4.79541	1.62339e-06	0.000106731
	ENSRNOG00000015948	Slc1a5	233.85	1.37957	0.287731	4.79466	1.62953e-06	0.000106731
	ENSRNOG00000013309	Pik3ap1	457.192	1.31043	0.273394	4.79319	1.64153e-06	0.00010694
	ENSRNOG00000018087	Vim	9289.05	1.40236	0.292602	4.79272	1.64533e-06	0.00010694
	ENSRNOG00000020679	Icam1	385.766	1.35939	0.284233	4.78265	1.72996e-06	0.000112012
	ENSRNOG00000005141	Hus1	900.283	-0.459028	0.0959966	-4.78171	1.73808e-06	0.00011211
	ENSRNOG00000001726	Tmem44	1001.57	-1.03211	0.216159	-4.77476	1.79918e-06	0.000115611
	ENSRNOG00000001795	Itgb5	3219.82	0.498515	0.104453	4.77261	1.81854e-06	0.000116414
	ENSRNOG00000013170	Il13ra1-ps1	554.286	0.936638	0.196288	4.77176	1.82622e-06	0.000116466
	ENSRNOG00000020579	Col7a1	178.538	1.15172	0.241448	4.77005	1.84178e-06	0.000117019
	ENSRNOG00000047137	Erbin	4763.32	0.582433	0.122122	4.76927	1.84897e-06	0.000117037
	ENSRNOG00000003217	Lgals3bp	1594.82	1.30177	0.273152	4.76574	1.88159e-06	0.000118659
	ENSRNOG00000037563	Cd68	560.955	3.02165	0.634981	4.75865	1.94896e-06	0.000121791
	ENSRNOG00000037190	Cd101	193.043	0.870002	0.182832	4.75847	1.95063e-06	0.000121791
	ENSRNOG00000015906	Tgif1	208.548	1.03888	0.218333	4.75825	1.95279e-06	0.000121791
	ENSRNOG00000020030	Crlf1	1450.36	-0.736184	0.154857	-4.75395	1.99482e-06	0.000123595
	ENSRNOG00000011559	Cnn3	7462.52	0.739245	0.155508	4.75375	1.99675e-06	0.000123595
	ENSRNOG00000046660	Gpc6	320.893	0.770784	0.162166	4.75306	2.00358e-06	0.000123595
	ENSRNOG00000006932	Dock2	977.275	1.52411	0.321053	4.74724	2.0621e-06	0.000126744
	ENSRNOG00000008697	Ccn3	5484.26	-0.952926	0.201171	-4.73689	2.17028e-06	0.000132912
	ENSRNOG00000011227	Atp1b2	29701.4	0.564749	0.119265	4.73523	2.18807e-06	0.00013352
	ENSRNOG00000064764	Kbtbd7	2877.13	-0.376881	0.0796354	-4.73258	2.21686e-06	0.000134792
	ENSRNOG00000019662	Tm6sf1	510.623	0.816616	0.172674	4.72924	2.2536e-06	0.00013556
	ENSRNOG00000016308	Il10ra	508.397	1.16641	0.246661	4.72878	2.25875e-06	0.00013556
	ENSRNOG00000067468	RGD1562811	118.955	2.3632	0.499757	4.72871	2.25951e-06	0.00013556
	ENSRNOG00000019179	Ggta1	496.336	1.39612	0.295255	4.72853	2.26146e-06	0.00013556
	ENSRNOG00000014642	Morn1	310.025	-2.09646	0.44368	-4.72515	2.29942e-06	0.00013735
	ENSRNOG00000014776	Adcy7	489.155	1.33118	0.281821	4.72349	2.31837e-06	0.000137996
	ENSRNOG00000050190	Eng	1438.55	0.875841	0.185526	4.72084	2.34869e-06	0.000139312
	ENSRNOG00000036649	Pwwp2b	2595.29	-0.577295	0.12235	-4.71841	2.37696e-06	0.000139986
	ENSRNOG00000005723	Grin3a	903.702	-0.39856	0.0844778	-4.71793	2.38256e-06	0.000139986
	ENSRNOG00000043486	Tnfrsf26	35.3287	1.90216	0.403194	4.71774	2.38481e-06	0.000139986
	ENSRNOG00000017406	Atrnl1	16294.2	-0.326341	0.0692134	-4.715	2.41716e-06	0.000141395
	ENSRNOG00000014064	Ctsh	3037.5	0.957438	0.203123	4.71359	2.43393e-06	0.000141627
	ENSRNOG00000000529	Pim1	212.818	1.70461	0.361699	4.71279	2.44344e-06	0.000141627
	ENSRNOG00000023428	Pik3r5	201.469	1.54452	0.327744	4.71257	2.44617e-06	0.000141627
	ENSRNOG00000033844	Bex2	3498.54	-0.754169	0.160115	-4.71016	2.47528e-06	0.000142825
	ENSRNOG00000012061	Prkcb	23885	-0.651373	0.138327	-4.70893	2.49016e-06	0.000143197
	ENSRNOG00000018835	Notch2	6850.33	0.532005	0.113044	4.70618	2.52407e-06	0.000144656
	ENSRNOG00000031930	Cela1	963.112	1.20283	0.255633	4.70531	2.53486e-06	0.000144786
	ENSRNOG00000032677	Tssc4	21684.9	0.54515	0.115944	4.70184	2.57822e-06	0.000146347
	ENSRNOG00000052981	LOC108351606	122.854	1.53938	0.327406	4.70175	2.57945e-06	0.000146347
	ENSRNOG00000020300	Lsp1	382.423	1.30451	0.277539	4.70027	2.59815e-06	0.000146844
	ENSRNOG00000014904	Ppp1r3e	530.417	-0.686597	0.146094	-4.69969	2.60553e-06	0.000146844
	ENSRNOG00000018198	Dapk1	9697.32	-0.51474	0.109731	-4.69093	2.71967e-06	0.00015277
	ENSRNOG00000002309	Hlx	102.893	1.46176	0.31186	4.68722	2.76937e-06	0.000154913
	ENSRNOG00000052064	Parvg	368.667	1.13869	0.242969	4.68655	2.77855e-06	0.000154913
	ENSRNOG00000068779	LOC108351885	1617.2	-0.770568	0.164439	-4.68605	2.78522e-06	0.000154913
	ENSRNOG00000017703	Unc93b1	1024.51	1.45785	0.311361	4.68219	2.83833e-06	0.000157351
	ENSRNOG00000020652	Tgfb1	670.294	1.41208	0.302281	4.67143	2.99114e-06	0.000165282
	ENSRNOG00000063854	Ppa1	3206.39	-0.353248	0.075642	-4.67	3.01198e-06	0.000165893
	ENSRNOG00000005620	Lcp2	489.551	1.2427	0.266168	4.66887	3.02867e-06	0.000166273
	ENSRNOG00000008134	Mefv	85.9359	2.19375	0.470016	4.66738	3.05059e-06	0.000166936
	ENSRNOG00000037331	Cd33	284.244	1.51751	0.325215	4.66618	3.06856e-06	0.00016738
	ENSRNOG00000019018	Plat	4646.62	0.646473	0.138582	4.66491	3.08759e-06	0.000167847
	ENSRNOG00000005195	Cst3	71783.8	0.876717	0.187964	4.66428	3.09692e-06	0.000167847
	ENSRNOG00000030021	Ccl6	44.4639	2.30968	0.49543	4.66197	3.13196e-06	0.000169206
	ENSRNOG00000005287	Syne3	595.124	0.899719	0.193295	4.65463	3.24563e-06	0.00017479
	ENSRNOG00000008816	Gpnmb	1636.01	2.25889	0.485843	4.64942	3.32863e-06	0.000178693
	ENSRNOG00000009348	Nos3	820.64	0.670728	0.144307	4.64791	3.35315e-06	0.000179441
	ENSRNOG00000025053	Lrp1	68573	0.53571	0.115476	4.63915	3.49848e-06	0.00018663
	ENSRNOG00000005214	Plek	581.73	1.73161	0.373338	4.63817	3.51507e-06	0.000186927
	ENSRNOG00000010881	Trak2	23959	0.445682	0.0961194	4.63675	3.53925e-06	0.000187499
	ENSRNOG00000019264	Ltbr	997.178	0.733348	0.158177	4.63625	3.54794e-06	0.000187499
	ENSRNOG00000007528	Kcnh7	1942.39	-1.02276	0.220767	-4.63274	3.60849e-06	0.000190107
	ENSRNOG00000018126	Abca1	7643.17	0.68856	0.148767	4.62843	3.68441e-06	0.000193506
	ENSRNOG00000008680	Loxl1	647.259	0.712143	0.15391	4.62701	3.70979e-06	0.000194237
	ENSRNOG00000018740	Ugt1a8	573.244	0.818628	0.176978	4.6256	3.73517e-06	0.000194564
	ENSRNOG00000001254	Col6a2	1054.25	1.05669	0.228455	4.62539	3.73896e-06	0.000194564
	ENSRNOG00000013231	Ptafr	1129.65	1.32982	0.288095	4.61592	3.91364e-06	0.000203031
	ENSRNOG00000002408	Rbm47	172.889	1.5805	0.342607	4.61314	3.96623e-06	0.000205131
	ENSRNOG00000002434	Tmem100	1059.07	0.844399	0.183118	4.61124	4.00276e-06	0.000206391
	ENSRNOG00000021079	Fxyd1	2105.86	0.693645	0.150456	4.61029	4.02108e-06	0.000206708
	ENSRNOG00000019270	P2ry6	291.237	1.41547	0.307209	4.6075	4.07537e-06	0.000208866
	ENSRNOG00000066573	C4a	9930.38	2.26205	0.491615	4.60127	4.19917e-06	0.000214563
	ENSRNOG00000021166	Ecm1	298.541	1.16831	0.254082	4.59815	4.26256e-06	0.000217147
	ENSRNOG00000001704	Runx1	253.687	1.7763	0.386502	4.59584	4.31012e-06	0.000218913
	ENSRNOG00000029893	Rwdd3	392.057	-0.587099	0.127764	-4.59517	4.32388e-06	0.000218956
	ENSRNOG00000016653	Ngef	6424.49	-0.546659	0.118982	-4.59448	4.33832e-06	0.000219034
	ENSRNOG00000059857	Rnd1	902.621	-0.861312	0.187543	-4.5926	4.37763e-06	0.000220363
	ENSRNOG00000016275	Ttr	17831.7	4.60421	1.00269	4.59186	4.39312e-06	0.000220488
	ENSRNOG00000012807	C1qa	6637.41	1.74292	0.379902	4.58781	4.47919e-06	0.000223697
	ENSRNOG00000018159	Anxa4	857.708	0.66176	0.144249	4.58761	4.48343e-06	0.000223697
	ENSRNOG00000010037	Epb41	1083.81	0.561038	0.122384	4.58423	4.5566e-06	0.000226315
	ENSRNOG00000059618	Scarf1	326.118	0.714961	0.155989	4.58341	4.57455e-06	0.000226315
	ENSRNOG00000000528	Fgd2	430.671	1.48471	0.323936	4.58335	4.57592e-06	0.000226315
	ENSRNOG00000051986	Plcg2	427.329	1.23557	0.269728	4.58079	4.63216e-06	0.00022843
	ENSRNOG00000008543	Pdlim2	112.928	1.11597	0.243818	4.57706	4.71565e-06	0.000231873
	ENSRNOG00000071062	Ndufa5	7537.63	-0.523573	0.114419	-4.57592	4.74121e-06	0.000232331
	ENSRNOG00000061215	Crym	11113.5	-0.718584	0.157054	-4.57539	4.7533e-06	0.000232331
	ENSRNOG00000030788	Olr35	13.8857	3.03535	0.663529	4.57455	4.77245e-06	0.000232331
	ENSRNOG00000003748	Tasl	36.8353	1.99814	0.436826	4.57423	4.77974e-06	0.000232331
	ENSRNOG00000003463	Srebf1	7161.54	0.535089	0.117013	4.57288	4.81066e-06	0.000232651
	ENSRNOG00000010522	Tlr4	152.993	1.18206	0.258502	4.57275	4.81375e-06	0.000232651
	ENSRNOG00000063339		638.336	0.42114	0.0921263	4.57133	4.8464e-06	0.000233563
	ENSRNOG00000005352	Elf4	151.887	1.56509	0.342562	4.5688	4.90533e-06	0.000235069
	ENSRNOG00000056944	Arhgap24	453.195	0.643804	0.140913	4.5688	4.90535e-06	0.000235069
	ENSRNOG00000036601	Exoc6	2791.13	-0.474191	0.103912	-4.56339	5.03353e-06	0.000239712
	ENSRNOG00000001821	Adipoq	14.3934	6.24656	1.36905	4.56271	5.04983e-06	0.000239712
	ENSRNOG00000014863	Reck	877.982	0.54805	0.120121	4.56248	5.05521e-06	0.000239712
	ENSRNOG00000000164	Lamp2	5552.26	0.445713	0.097694	4.56234	5.05877e-06	0.000239712
	ENSRNOG00000010803	Gabra5	5288.85	-0.575186	0.126116	-4.56076	5.09694e-06	0.00024047
	ENSRNOG00000015788	Adora3	160.312	1.64168	0.35998	4.56046	5.1041e-06	0.00024047
	ENSRNOG00000065208	LOC102556096	60.5928	2.35469	0.516388	4.55992	5.1173e-06	0.00024047
	ENSRNOG00000021437	Hspg2	1928.64	0.843179	0.185069	4.55602	5.21329e-06	0.000244305
	ENSRNOG00000046663	Fcgr2a-ps1	711.741	1.03605	0.227484	4.55436	5.25444e-06	0.00024547
	ENSRNOG00000000655	Ptprc	741.146	1.59725	0.350746	4.55386	5.2671e-06	0.00024547
	ENSRNOG00000007281	Flnc	3395.45	0.946122	0.207801	4.55302	5.28803e-06	0.00024577
	ENSRNOG00000022060	Magi1	4604.13	-0.366356	0.0805099	-4.55044	5.35328e-06	0.000248123
	ENSRNOG00000058586	Tyro3	10049.3	-0.557554	0.122684	-4.54465	5.50272e-06	0.000254355
	ENSRNOG00000037835	Catip	186.081	0.906318	0.199543	4.54197	5.57312e-06	0.000256909
	ENSRNOG00000006828	Baz1a	546.265	1.40733	0.30999	4.53993	5.62731e-06	0.000258368
	ENSRNOG00000001843	Bcl6	2501.25	-0.703079	0.154876	-4.53963	5.63525e-06	0.000258368
	ENSRNOG00000070513	Hist1h4m	4969.89	-0.332991	0.0733783	-4.538	5.67896e-06	0.000259595
	ENSRNOG00000020533	Htra1	8898.62	0.366969	0.0808748	4.5375	5.6926e-06	0.000259595
	ENSRNOG00000003183	Fmod	353.572	1.4269	0.314576	4.53594	5.73464e-06	0.000260511
	ENSRNOG00000055650	Pou2f2	381.346	1.29454	0.285466	4.53484	5.76484e-06	0.000260511
	ENSRNOG00000016874	Zfp521	1035.16	0.631298	0.139211	4.53483	5.76492e-06	0.000260511
	ENSRNOG00000039048	Cd200r1	24.0752	2.47726	0.546313	4.5345	5.77413e-06	0.000260511
	ENSRNOG00000053045	Wscd2	2064.32	-0.644529	0.142173	-4.5334	5.80413e-06	0.00026117
	ENSRNOG00000017021	Galnt18	2664.82	-0.857521	0.18918	-4.53283	5.81973e-06	0.00026118
	ENSRNOG00000015425	Ssx2ip	7265.15	-0.687779	0.151814	-4.53042	5.88677e-06	0.000263491
	ENSRNOG00000000257	Smpd3	8678.64	-0.388838	0.0858954	-4.52688	5.9862e-06	0.000267236
	ENSRNOG00000003125	Rogdi	6761.53	-0.336228	0.0743455	-4.52251	6.11107e-06	0.00027171
	ENSRNOG00000023546	Hspb1	826.66	3.44533	0.76186	4.52225	6.11845e-06	0.00027171
	ENSRNOG00000001585	Nrip1	4977.64	-0.58716	0.12986	-4.52148	6.141e-06	0.000272
	ENSRNOG00000014227	Mrgprx3	38.3058	2.37394	0.525129	4.52068	6.16401e-06	0.000272308
	ENSRNOG00000010362	Anxa2	937.249	1.17156	0.259422	4.51606	6.29999e-06	0.000277592
	ENSRNOG00000027410	Ccdc125	171.302	1.01399	0.224557	4.51549	6.31704e-06	0.000277622
	ENSRNOG00000039357	Niban3	101.935	-3.13095	0.693494	-4.51475	6.33909e-06	0.000277872
	ENSRNOG00000038480	Ppp1r36	457.995	0.609713	0.135089	4.51341	6.37945e-06	0.00027892
	ENSRNOG00000004621	Rtn4	41765.4	-0.383479	0.0850557	-4.50856	6.52695e-06	0.000284635
	ENSRNOG00000002607	Sox9	5751	0.592555	0.13152	4.50543	6.62379e-06	0.000288118
	ENSRNOG00000020148	Il4i1	55.5559	1.85766	0.412508	4.50333	6.68956e-06	0.000290234
	ENSRNOG00000012440	Msra	1838.7	-0.463566	0.103028	-4.4994	6.81448e-06	0.0002949
	ENSRNOG00000061415	Taf1b	434.322	-0.964413	0.214394	-4.49832	6.84919e-06	0.000295648
	ENSRNOG00000004026	Atp2b1	59920.2	-0.530105	0.118054	-4.49036	7.11045e-06	0.000305726
	ENSRNOG00000015516	Zng1a	603.094	-0.610585	0.135985	-4.49011	7.1187e-06	0.000305726
	ENSRNOG00000021017	Car11	3917.62	-0.774487	0.17253	-4.489	7.15585e-06	0.000306545
	ENSRNOG00000009514	Mme	188.944	-0.875143	0.195114	-4.48529	7.28159e-06	0.000311146
	ENSRNOG00000026653	Hcar2	152.523	2.20097	0.491294	4.47995	7.46606e-06	0.000318227
	ENSRNOG00000061176	Nudt3	22599	-0.294919	0.0658441	-4.47904	7.49782e-06	0.00031878
	ENSRNOG00000012563	Arhgap29	1318.21	0.466688	0.104212	4.47825	7.52577e-06	0.000319168
	ENSRNOG00000001908	Klhl6	254.629	1.38639	0.309786	4.47531	7.62994e-06	0.000322779
	ENSRNOG00000004444	Ikzf1	822.221	1.32163	0.295457	4.47317	7.70699e-06	0.000324737
	ENSRNOG00000019065	Zfp385b	1873.68	-0.575615	0.128688	-4.47296	7.71452e-06	0.000324737
	ENSRNOG00000020229	Homer3	6812.95	0.66579	0.148998	4.46845	7.87879e-06	0.000330831
	ENSRNOG00000005770	Sostdc1	353.152	4.17098	0.935178	4.46009	8.19245e-06	0.000343152
	ENSRNOG00000013324	Cdh5	1053.48	0.737076	0.165305	4.45888	8.23894e-06	0.000343251
	ENSRNOG00000020465	Ripk3	102.796	1.8145	0.406966	4.45862	8.24902e-06	0.000343251
	ENSRNOG00000006723	Itga11	432.775	-1.33868	0.300274	-4.4582	8.2652e-06	0.000343251
	ENSRNOG00000018730	Nectin2	944.871	0.36999	0.082996	4.45792	8.27574e-06	0.000343251
	ENSRNOG00000005077	Isca2-ps1	12.5556	-6.85274	1.53753	-4.45698	8.31235e-06	0.000343929
	ENSRNOG00000023778	Gcnt2	403.243	0.699795	0.157039	4.45617	8.34364e-06	0.000344383
	ENSRNOG00000067282	Galntl6	1156.69	-0.71894	0.161395	-4.45454	8.40724e-06	0.000346166
	ENSRNOG00000014653	Arl11	134.223	1.51611	0.340491	4.45273	8.47838e-06	0.00034825
	ENSRNOG00000047581	LOC100360856	1003.09	-0.858849	0.192961	-4.4509	8.55101e-06	0.000349906
	ENSRNOG00000012181	Lpl	2936.53	-0.814334	0.182969	-4.45068	8.55996e-06	0.000349906
	ENSRNOG00000006779	Crot	1112.67	0.78689	0.17685	4.44948	8.60786e-06	0.000351019
	ENSRNOG00000050706	Col25a1	10044.3	-0.941759	0.211769	-4.44711	8.70337e-06	0.000354062
	ENSRNOG00000020330	Wdr47	7976.2	-0.283608	0.0637928	-4.44576	8.75805e-06	0.000355434
	ENSRNOG00000007650	Cd63	5494.76	0.720116	0.162016	4.44472	8.80077e-06	0.000356316
	ENSRNOG00000058938	Camkv	24863.6	-0.701035	0.157865	-4.44071	8.96617e-06	0.000361493
	ENSRNOG00000010997	Ednrb	3479.16	0.694828	0.156472	4.44059	8.97125e-06	0.000361493
	ENSRNOG00000008336	Tnfrsf11b	931.706	1.01049	0.227615	4.43945	9.01888e-06	0.00036255
	ENSRNOG00000019311	Nfkb2	401.134	0.948615	0.213732	4.43834	9.06569e-06	0.00036357
	ENSRNOG00000006384	Rig1	704.648	0.986172	0.22229	4.43642	9.14691e-06	0.000365962
	ENSRNOG00000057855	F5	619.823	3.66605	0.82654	4.43542	9.18924e-06	0.000366791
	ENSRNOG00000011944	Snx10	6592.42	-0.337169	0.0760911	-4.43112	9.37435e-06	0.000373302
	ENSRNOG00000023908	Egfem1	799.392	-0.773112	0.174558	-4.42896	9.46905e-06	0.00037619
	ENSRNOG00000020027	Arhgef2	10195	-0.3668	0.0829266	-4.42319	9.72532e-06	0.000384558
	ENSRNOG00000020189	Tinf2	432.639	0.429144	0.097023	4.42311	9.72895e-06	0.000384558
	ENSRNOG00000043451	Spp1	631.884	4.07109	0.9205	4.4227	9.7477e-06	0.000384558
	ENSRNOG00000018808	Vip	429.071	-0.631155	0.142741	-4.42169	9.793e-06	0.000385449
	ENSRNOG00000020948	Pth1r	308.138	0.638918	0.144532	4.42059	9.84307e-06	0.000386523
	ENSRNOG00000000907	Alox5ap	130.912	1.13192	0.256175	4.41854	9.937e-06	0.000388551
	ENSRNOG00000026306	Clec5a	35.5123	2.11937	0.479662	4.41846	9.94053e-06	0.000388551
	ENSRNOG00000020650	Slc17a7	101154	-0.351767	0.0796323	-4.41739	9.99009e-06	0.000389016
	ENSRNOG00000017803	Apbb1ip	664.151	1.02515	0.232091	4.417	1.0008e-05	0.000389016
	ENSRNOG00000009385	Pik3cg	703.657	1.38536	0.313668	4.41665	1.00243e-05	0.000389016
	ENSRNOG00000014753	Tcf7l1	422.168	0.543875	0.123154	4.41622	1.00442e-05	0.000389016
	ENSRNOG00000016043	Aqp4	45476.5	0.769751	0.174357	4.41481	1.01099e-05	0.000389923
	ENSRNOG00000042086	Rab26	1829.04	-0.890721	0.201761	-4.41473	1.01135e-05	0.000389923
	ENSRNOG00000008759	Csf3r	184.606	1.69553	0.384587	4.40872	1.03986e-05	0.000400003
	ENSRNOG00000023109	Icoslg	1373.03	0.840021	0.190727	4.40431	1.06122e-05	0.000406559
	ENSRNOG00000016679	Tmc7	646.328	0.691594	0.157056	4.4035	1.06519e-05	0.000406559
	ENSRNOG00000014751	Ret	1383.87	0.556851	0.126457	4.40348	1.06531e-05	0.000406559
	ENSRNOG00000007350	Rac2	359.046	1.76886	0.401718	4.40323	1.06649e-05	0.000406559
	ENSRNOG00000054391	Snrpn	48038.1	-0.305869	0.0694742	-4.40263	1.06946e-05	0.000406778
	ENSRNOG00000064462	Cntnap5b	546.831	-0.746608	0.169604	-4.40205	1.07231e-05	0.00040695
	ENSRNOG00000018903	Pik3r1	7020.48	0.318984	0.0725157	4.39883	1.08836e-05	0.00041088
	ENSRNOG00000024497	U2af1l4	1851.65	-0.460189	0.10462	-4.39868	1.08911e-05	0.00041088
	ENSRNOG00000011489	R3hdm4	14787.8	-0.459985	0.104577	-4.39852	1.08993e-05	0.00041088
	ENSRNOG00000006450	Erbb2	285.491	0.97497	0.221754	4.39662	1.09947e-05	0.000412693
	ENSRNOG00000009882	Ppp3ca	70531.7	-0.602943	0.137139	-4.3966	1.09961e-05	0.000412693
	ENSRNOG00000002358	Scpep1	2149	0.957631	0.217852	4.39579	1.10371e-05	0.00041332
	ENSRNOG00000020401	Adcy4	231.442	1.46651	0.334023	4.39043	1.13125e-05	0.000421833
	ENSRNOG00000003120	Prelp	685.296	1.07208	0.244188	4.3904	1.13142e-05	0.000421833
	ENSRNOG00000000010	Cbln1	598.076	0.984199	0.224287	4.38813	1.14332e-05	0.000424532
	ENSRNOG00000055305	Parvb	4873.01	0.433521	0.0987956	4.38806	1.14366e-05	0.000424532
	ENSRNOG00000021104	Emp3	126.271	1.88326	0.429246	4.38736	1.14736e-05	0.000424973
	ENSRNOG00000031852	Lsamp	9401.16	-0.298053	0.0679498	-4.38638	1.15255e-05	0.000425968
	ENSRNOG00000020657	Shc1	1461.08	0.872134	0.198944	4.38382	1.16614e-05	0.000430052
	ENSRNOG00000016928	Cplx4	167.674	5.52029	1.26021	4.38043	1.18443e-05	0.000435848
	ENSRNOG00000009471	Epsti1	355.378	1.91933	0.438407	4.37797	1.19792e-05	0.000439861
	ENSRNOG00000001309	Camkk2	9703.83	-0.762446	0.174238	-4.37589	1.20939e-05	0.000443113
	ENSRNOG00000009325	Fuca1	2678.65	0.519086	0.118654	4.3748	1.21546e-05	0.000444377
	ENSRNOG00000005426	Snupn	777.022	-0.331762	0.0758592	-4.37339	1.22329e-05	0.000445466
	ENSRNOG00000019368	Scnn1a	57.054	2.03895	0.466223	4.37332	1.22369e-05	0.000445466
	ENSRNOG00000003992	Pik3r6	109.955	1.11225	0.254369	4.3726	1.22777e-05	0.000445993
	ENSRNOG00000014573	Ckmt1	13882.5	-0.391267	0.089501	-4.37166	1.23308e-05	0.000446758
	ENSRNOG00000012865	Parp3	475.603	0.919515	0.210353	4.37129	1.23514e-05	0.000446758
	ENSRNOG00000017321	Trub1	505.924	-0.525366	0.120214	-4.37027	1.24095e-05	0.000447054
	ENSRNOG00000038881	Hcls1	714.756	1.40952	0.322528	4.37022	1.24123e-05	0.000447054
	ENSRNOG00000021916	Slc16a12	160.333	0.845058	0.193413	4.36919	1.24711e-05	0.000447434
	ENSRNOG00000071065	LOC691418	73.668	1.47133	0.336758	4.36911	1.24756e-05	0.000447434
	ENSRNOG00000005046	Tspan13	9619.67	-0.524168	0.120034	-4.36683	1.26065e-05	0.000451176
	ENSRNOG00000002768	Tmem114	141.677	-0.865137	0.198151	-4.36605	1.26514e-05	0.000451828
	ENSRNOG00000058545	Arhgap4	404.392	1.00008	0.229134	4.36459	1.27361e-05	0.00045325
	ENSRNOG00000020182	Mvp	1762.73	0.997658	0.228607	4.36407	1.27663e-05	0.00045325
	ENSRNOG00000025001	Pcolce	219.257	1.09566	0.251069	4.36399	1.27714e-05	0.00045325
	ENSRNOG00000011647	S100a6	170.475	2.40632	0.551479	4.36339	1.28062e-05	0.000453272
	ENSRNOG00000016023	Kank1	3292.57	0.574063	0.131573	4.36306	1.28254e-05	0.000453272
	ENSRNOG00000004280	Tcn2	1321.58	0.7176	0.164512	4.36198	1.28888e-05	0.000454564
	ENSRNOG00000016997	Bnip5	75.3847	-1.05899	0.242819	-4.36124	1.29326e-05	0.00045482
	ENSRNOG00000013588	Glra1	128.586	2.09243	0.479809	4.36095	1.29497e-05	0.00045482
	ENSRNOG00000010091	Efcab14	3994.35	0.420642	0.0964981	4.35907	1.30614e-05	0.000457797
	ENSRNOG00000014117	Hmox1	299.579	1.17038	0.268556	4.35804	1.31235e-05	0.000459024
	ENSRNOG00000010378	Slc4a5	697.907	3.83906	0.88109	4.35717	1.31752e-05	0.000459886
	ENSRNOG00000059215	Slc66a2	1826.97	-0.495857	0.113839	-4.35576	1.32607e-05	0.000461918
	ENSRNOG00000029342	Scn7a	423.745	2.41423	0.554453	4.35426	1.33518e-05	0.000464139
	ENSRNOG00000016460	Clu	70301.8	0.694239	0.15952	4.35206	1.34863e-05	0.000467855
	ENSRNOG00000055524	Trip10	737.592	0.478442	0.109948	4.35155	1.35179e-05	0.000467996
	ENSRNOG00000065128	Naip5	413.167	1.42099	0.327323	4.34124	1.41682e-05	0.000489509
	ENSRNOG00000057501	Fam81a	4763.72	-0.540913	0.124693	-4.33796	1.43811e-05	0.000495856
	ENSRNOG00000025619	Ap1g2	38277.6	-0.672582	0.155208	-4.33341	1.46818e-05	0.000505196
	ENSRNOG00000011989	Vat1l	3245.06	0.897185	0.20714	4.33129	1.48237e-05	0.000509046
	ENSRNOG00000016366	Colec12	592.922	1.21136	0.279932	4.32733	1.5093e-05	0.000517247
	ENSRNOG00000019201	Naxe	1594.42	-0.315368	0.0729553	-4.32276	1.54091e-05	0.000527017
	ENSRNOG00000000913	Gusb	388.935	0.754176	0.17453	4.32117	1.55202e-05	0.000529748
	ENSRNOG00000008615	Mal2	5180.47	-0.751047	0.173964	-4.31725	1.57984e-05	0.000538159
	ENSRNOG00000032224	Hist1h4b	2911.77	-0.755946	0.175193	-4.31493	1.59654e-05	0.00054276
	ENSRNOG00000014137	Fbln1	2382.15	0.789344	0.183027	4.31273	1.61252e-05	0.00054665
	ENSRNOG00000002657	Pla2g4a	468.237	1.37838	0.319627	4.31247	1.61443e-05	0.00054665
	ENSRNOG00000029195	Uba7	272.232	1.40977	0.327117	4.30966	1.63503e-05	0.000552523
	ENSRNOG00000012630	Rhoc	1330.55	0.685926	0.159177	4.30921	1.63838e-05	0.000552554
	ENSRNOG00000013128	Tmem179	4949.28	-0.282937	0.0657699	-4.30192	1.69325e-05	0.000569072
	ENSRNOG00000012015	Lrrc49	4205.33	-0.386496	0.089845	-4.30181	1.69407e-05	0.000569072
	ENSRNOG00000019217	Adrb2	112.946	1.3412	0.312091	4.29747	1.72759e-05	0.000579185
	ENSRNOG00000063847		31.0598	2.2159	0.515769	4.2963	1.73672e-05	0.000581098
	ENSRNOG00000016281	Col4a1	4183.53	0.70475	0.164078	4.29522	1.74516e-05	0.000582775
	ENSRNOG00000000007	Gad1	8567.57	-0.287389	0.0669204	-4.2945	1.7509e-05	0.000583543
	ENSRNOG00000062573	Cd151	2480.98	0.478702	0.111483	4.29395	1.75521e-05	0.000583831
	ENSRNOG00000002800	Gdpd2	264.479	0.640812	0.14929	4.29239	1.76758e-05	0.000586794
	ENSRNOG00000003597	Tuba4a	26557	-0.501784	0.117077	-4.28592	1.81984e-05	0.000602966
	ENSRNOG00000007664	Tnfrsf13c	31.3914	3.63057	0.848143	4.28061	1.86379e-05	0.000616323
	ENSRNOG00000063425	LOC691414	212.721	-1.00493	0.234913	-4.27787	1.8869e-05	0.00062275
	ENSRNOG00000019080	Hsd3b7	453.417	0.637104	0.149036	4.27483	1.91287e-05	0.000630094
	ENSRNOG00000012892	Abca4	226.408	2.14425	0.501826	4.27289	1.92956e-05	0.000634362
	ENSRNOG00000039924	Triqk	274.559	-0.860404	0.201574	-4.26843	1.96852e-05	0.000643925
	ENSRNOG00000008036	Dennd4c	2176.64	0.312195	0.0731506	4.26785	1.9737e-05	0.000643925
	ENSRNOG00000020130	Arhgef1	2181.81	0.344634	0.0807516	4.26783	1.97384e-05	0.000643925
	ENSRNOG00000008180	Lyn	1297.44	1.06954	0.250647	4.26711	1.98023e-05	0.000643925
	ENSRNOG00000004330	Chrdl1	875.534	1.22781	0.287747	4.26698	1.98139e-05	0.000643925
	ENSRNOG00000058470	Col12a1	1209.72	0.801029	0.187728	4.26696	1.98154e-05	0.000643925
	ENSRNOG00000026091	Slc10a4	109.999	-1.71541	0.40206	-4.26655	1.98522e-05	0.000643925
	ENSRNOG00000002919	Gfap	162740	2.06727	0.484696	4.26508	1.99828e-05	0.000645026
	ENSRNOG00000007728	Gsdmd	584.275	0.821381	0.192596	4.26479	2.00091e-05	0.000645026
	ENSRNOG00000016708	E2f1	1983.31	0.95448	0.223835	4.26421	2.00615e-05	0.000645026
	ENSRNOG00000032618	Mst1r	246.347	-0.917179	0.215093	-4.2641	2.00707e-05	0.000645026
	ENSRNOG00000015268	Plpp6	2510.39	-0.614071	0.144012	-4.26404	2.00763e-05	0.000645026
	ENSRNOG00000005457	Lamp5	1087.93	-1.00684	0.236285	-4.26112	2.03403e-05	0.000652273
	ENSRNOG00000042978	Ncald	10140.6	-0.595368	0.139771	-4.25959	2.04806e-05	0.000655533
	ENSRNOG00000019728	Itgam	1624.4	1.83313	0.430677	4.2564	2.07745e-05	0.00066369
	ENSRNOG00000020726	Sipa1	1167.76	1.05908	0.248879	4.25543	2.08651e-05	0.00066533
	ENSRNOG00000002544	Kifap3	13549.4	-0.303484	0.0713827	-4.25151	2.12338e-05	0.000675816
	ENSRNOG00000042503	Ndufv2	6215.51	-0.281193	0.0661621	-4.25006	2.13711e-05	0.000678396
	ENSRNOG00000001414	Serpine1	62.5377	2.31448	0.544608	4.24981	2.13948e-05	0.000678396
	ENSRNOG00000020431	Matk	5438.89	-0.47637	0.112121	-4.24873	2.14989e-05	0.000679814
	ENSRNOG00000019857	Gng7	9169.53	-0.731377	0.172149	-4.24851	2.15197e-05	0.000679814
	ENSRNOG00000042137	Sting1	210.023	1.35636	0.319672	4.24299	2.20563e-05	0.00069547
	ENSRNOG00000014783	Pgghg	405.461	0.73801	0.173964	4.24233	2.21214e-05	0.000696229
	ENSRNOG00000020557	Ryr1	1000.33	-1.02217	0.241012	-4.24115	2.22382e-05	0.00069861
	ENSRNOG00000015845	Niban2	4015.62	0.728889	0.171911	4.23992	2.23596e-05	0.000701123
	ENSRNOG00000022800	Sp140	194.107	1.32422	0.312427	4.23849	2.25032e-05	0.000704326
	ENSRNOG00000056148	Nudcd3	15293.7	-0.341739	0.0807151	-4.23389	2.29679e-05	0.000716571
	ENSRNOG00000028896	A2m	4089.6	1.48915	0.351731	4.23379	2.29789e-05	0.000716571
	ENSRNOG00000008196	Parp12	552.17	0.747462	0.176619	4.23205	2.31567e-05	0.000719532
	ENSRNOG00000020813	Ltbp3	2903.04	0.486589	0.114978	4.23203	2.31587e-05	0.000719532
	ENSRNOG00000004912	Itgav	6876.13	0.36041	0.0852849	4.22595	2.37931e-05	0.000736588
	ENSRNOG00000006003	Ctnna2	7856.07	-0.404016	0.0956037	-4.22594	2.37945e-05	0.000736588
	ENSRNOG00000063031	Fam131a	17299.2	-0.74248	0.175791	-4.22366	2.40367e-05	0.000742729
	ENSRNOG00000022218	Ifi44	253.159	0.94285	0.223403	4.22041	2.43863e-05	0.000752163
	ENSRNOG00000045998	Sema6b	11883.3	-0.250961	0.0595061	-4.2174	2.47141e-05	0.000760889
	ENSRNOG00000030467	Ube2l6	133.938	1.23083	0.291916	4.21639	2.48246e-05	0.000762882
	ENSRNOG00000050794	Pdlim4	1507.63	1.00808	0.239109	4.21599	2.48688e-05	0.000762882
	ENSRNOG00000002074	Rest	1072.56	0.562423	0.133461	4.21413	2.5074e-05	0.000767789
	ENSRNOG00000019455	Ap4b1	1017.36	-0.44098	0.104657	-4.21358	2.51351e-05	0.000768216
	ENSRNOG00000018683	Dock1	3540.69	0.250837	0.0595417	4.2128	2.52227e-05	0.000768216
	ENSRNOG00000016955	Mindy3	2401.26	-0.410034	0.0973308	-4.21279	2.52238e-05	0.000768216
	ENSRNOG00000034031	Vstm2l	1035.43	-0.8182	0.194278	-4.2115	2.53681e-05	0.000771227
	ENSRNOG00000037562	Zbtb42	240.695	0.618625	0.146938	4.21011	2.55247e-05	0.000774601
	ENSRNOG00000016974	AABR07068351.1	10426.6	-0.41495	0.0985916	-4.20878	2.56751e-05	0.000777773
	ENSRNOG00000025051	Tal1	175.818	0.979514	0.232777	4.20795	2.577e-05	0.000779256
	ENSRNOG00000021984	Rgs7	4232.35	-0.435611	0.103534	-4.20742	2.58305e-05	0.000779696
	ENSRNOG00000010161	Myo10	7538.07	0.395323	0.0940161	4.20484	2.61263e-05	0.00078659
	ENSRNOG00000030689	Ms4a6c	8.942	5.30972	1.26287	4.2045	2.61665e-05	0.00078659
	ENSRNOG00000011009	Cmtm4	2225.55	-0.372213	0.0885331	-4.20422	2.6198e-05	0.00078659
	ENSRNOG00000048449	Itgb3	60.7159	1.40539	0.334515	4.20128	2.65409e-05	0.000795478
	ENSRNOG00000024264	Amz1	505.082	-0.644622	0.153509	-4.19924	2.67809e-05	0.000801253
	ENSRNOG00000009819	Vezf1	2446.91	0.272247	0.0648552	4.19776	2.69563e-05	0.000805082
	ENSRNOG00000005034	Arhgef25	12143	-0.70305	0.16763	-4.19406	2.74003e-05	0.000816905
	ENSRNOG00000002028	Tmem50b	7531.03	-0.248586	0.059285	-4.19306	2.75217e-05	0.000819084
	ENSRNOG00000000137	Ly86	130.392	1.89935	0.45316	4.19135	2.773e-05	0.000823837
	ENSRNOG00000024000	Cd22	117.054	2.70671	0.646034	4.18974	2.79279e-05	0.000828267
	ENSRNOG00000011821	S100a4	307.158	2.43681	0.581893	4.18773	2.81761e-05	0.000833609
	ENSRNOG00000064381	Abcg3l2	110.005	1.08172	0.258323	4.18748	2.82063e-05	0.000833609
	ENSRNOG00000064648		159.183	1.23211	0.294328	4.18619	2.83681e-05	0.000836933
	ENSRNOG00000026392	Cdh12	840.746	-0.597284	0.142858	-4.18095	2.90291e-05	0.000854946
	ENSRNOG00000060687	Slc24a3	19689	-0.367154	0.0878289	-4.18034	2.91077e-05	0.000855776
	ENSRNOG00000007688	Sms	2248.95	-0.452486	0.108254	-4.17985	2.91703e-05	0.000855886
	ENSRNOG00000000699	Selplg	1875.94	0.95779	0.229163	4.17952	2.92123e-05	0.000855886
	ENSRNOG00000004772	Cytip	58.1334	2.05214	0.491186	4.17792	2.94182e-05	0.000860431
	ENSRNOG00000014835	Il1rl1	234.713	1.41372	0.338453	4.177	2.95384e-05	0.000862461
	ENSRNOG00000064090	Tmsb10	7857.42	0.722226	0.172972	4.17539	2.97477e-05	0.00086708
	ENSRNOG00000061928	Myo1e	2499.63	0.552279	0.132303	4.17435	2.98842e-05	0.000869564
	ENSRNOG00000059461	B4galt1	258.337	1.23164	0.295158	4.17283	3.00833e-05	0.000873858
	ENSRNOG00000036703	Itgax	47.0275	2.50838	0.60134	4.17131	3.02848e-05	0.000878206
	ENSRNOG00000003170	Nlrp3	349.172	1.37301	0.329596	4.16575	3.10328e-05	0.000898362
	ENSRNOG00000006931	Eepd1	1680.43	-0.383861	0.0921895	-4.16383	3.12953e-05	0.000904419
	ENSRNOG00000055567	Fmnl2	6739.33	0.506659	0.121762	4.16105	3.16782e-05	0.000913927
	ENSRNOG00000015843	Itfg1	10308.8	-0.34786	0.0836153	-4.16025	3.17905e-05	0.000914411
	ENSRNOG00000007600	Igsf1	2965.55	0.572422	0.137609	4.15977	3.18562e-05	0.000914411
	ENSRNOG00000066958		69.4436	1.47707	0.355083	4.15977	3.18567e-05	0.000914411
	ENSRNOG00000019556	Cd9	4351.04	0.650202	0.156323	4.15934	3.19164e-05	0.000914577
	ENSRNOG00000002948	Abcc3	203.159	1.4193	0.34143	4.15692	3.2257e-05	0.000922778
	ENSRNOG00000002227	Kit	5052.96	-0.938978	0.225979	-4.15516	3.2506e-05	0.000928267
	ENSRNOG00000028390	Hhipl1	1601.51	-0.525782	0.126548	-4.15479	3.25583e-05	0.000928267
	ENSRNOG00000008133	Mfng	319.872	0.87613	0.211016	4.15196	3.29639e-05	0.000938255
	ENSRNOG00000011231	Cntnap4	1548.79	-0.419479	0.101042	-4.15154	3.30243e-05	0.000938398
	ENSRNOG00000019742	Stat3	4764.61	0.72495	0.174693	4.14984	3.32708e-05	0.000943822
	ENSRNOG00000004208	Crim1	5895.76	-0.657615	0.158505	-4.14885	3.34153e-05	0.000946338
	ENSRNOG00000000195	LOC108348048	759.142	0.856007	0.206575	4.14381	3.41577e-05	0.000964426
	ENSRNOG00000019675	Pycard	141.137	1.47544	0.356106	4.14326	3.42396e-05	0.000964426
	ENSRNOG00000014833	Smndc1	1397.49	-0.340838	0.0822706	-4.14289	3.4296e-05	0.000964426
	ENSRNOG00000057125	Ddr1	12554.4	0.594383	0.14348	4.14262	3.43366e-05	0.000964426
	ENSRNOG00000016687	Ssc5d	656.409	2.00051	0.482912	4.14261	3.43382e-05	0.000964426
	ENSRNOG00000021128	Kcnj11	1914.12	-0.333054	0.0804203	-4.14142	3.45163e-05	0.000967824
	ENSRNOG00000007679	Cyth4	838.569	1.05506	0.254784	4.14101	3.45782e-05	0.000967962
	ENSRNOG00000014464	Tnfsf13b	62.8603	2.01801	0.487385	4.14048	3.46576e-05	0.000968587
	ENSRNOG00000007202	Sema3d	643.801	0.550128	0.132911	4.13908	3.48708e-05	0.000971958
	ENSRNOG00000006824	Hdac11	9207.44	-0.431138	0.104167	-4.13893	3.48928e-05	0.000971958
	ENSRNOG00000020773	Map3k11	2506.47	0.366243	0.0884993	4.13838	3.49774e-05	0.000972716
	ENSRNOG00000016980	Qprt	110.123	1.19097	0.287936	4.13625	3.53031e-05	0.000979822
	ENSRNOG00000003407	Ptpn14	583.933	0.398543	0.0963605	4.13595	3.53484e-05	0.000979822
	ENSRNOG00000010320	Efnb3	5288.6	-0.959824	0.23229	-4.13201	3.59605e-05	0.000995129
	ENSRNOG00000004249	Tlr7	274.86	1.4026	0.3395	4.13136	3.60619e-05	0.000995129
	ENSRNOG00000015113	Mocos	59.1119	1.22698	0.296999	4.13127	3.60766e-05	0.000995129
	ENSRNOG00000010942	Gk5	568.302	-0.495365	0.120052	-4.12625	3.68719e-05	0.00101477
	ENSRNOG00000016372	Slc12a7	686.756	0.74616	0.180842	4.12603	3.69083e-05	0.00101477
	ENSRNOG00000009054	Elmod1	9583.53	-0.446238	0.10821	-4.1238	3.72665e-05	0.00102296
	ENSRNOG00000003386	Rbfox3	16212.6	-0.407248	0.0988059	-4.1217	3.76086e-05	0.00103068
	ENSRNOG00000004361	Parp10	519.955	1.11123	0.26964	4.12116	3.76973e-05	0.00103145
	ENSRNOG00000020644	Nsg2	54535.4	-0.355317	0.0863352	-4.11556	3.86249e-05	0.00105512
	ENSRNOG00000001103	Sdk1	1193.61	0.511576	0.124395	4.11251	3.91389e-05	0.00106745
	ENSRNOG00000001274	Vps29	3780.67	-0.41642	0.101272	-4.1119	3.92421e-05	0.00106766
	ENSRNOG00000007415	Ptgs1	411.557	0.782977	0.190426	4.11172	3.92724e-05	0.00106766
	ENSRNOG00000018657	Scrn3	1280.53	-0.529073	0.128735	-4.10979	3.96012e-05	0.00107487
	ENSRNOG00000012693	Pmpcb	4165.52	-0.273705	0.0666064	-4.1093	3.96862e-05	0.00107546
	ENSRNOG00000017259	Tacc3	157.636	0.770716	0.187573	4.10888	3.97584e-05	0.0010757
	ENSRNOG00000060435	Kcnq4	147.25	-1.04993	0.255586	-4.10792	3.99244e-05	0.00107847
	ENSRNOG00000016611	Hras	6088.26	-0.310144	0.0755336	-4.10604	4.02501e-05	0.00108554
	ENSRNOG00000043350	Cap2	8112.18	-0.549114	0.133975	-4.09863	4.156e-05	0.00111909
	ENSRNOG00000021719	Slfn5	1491.24	0.712432	0.173858	4.09778	4.17137e-05	0.00112144
	ENSRNOG00000008639	Pabpc1	12055.2	0.415806	0.101573	4.09368	4.24574e-05	0.00113963
	ENSRNOG00000009982	Pnp	3353.33	0.550637	0.134603	4.09081	4.29861e-05	0.00115107
	ENSRNOG00000007443	Jag1	941.113	0.625134	0.152825	4.09051	4.30421e-05	0.00115107
	ENSRNOG00000050395	Ms4a6bl	98.3032	1.28379	0.313881	4.09003	4.3131e-05	0.00115107
	ENSRNOG00000057556	Pdzrn3	2491.45	0.536468	0.131169	4.08991	4.31548e-05	0.00115107
	ENSRNOG00000003809	Sat1	3379.87	0.78222	0.191433	4.08612	4.38644e-05	0.00116816
	ENSRNOG00000066437	Ntm	4359.58	-0.472315	0.115691	-4.08256	4.45431e-05	0.00118437
	ENSRNOG00000005639	Ar	969.476	-0.797359	0.195347	-4.08175	4.46971e-05	0.00118661
	ENSRNOG00000024849	Tor1aip2	2162.91	0.411851	0.100967	4.07908	4.52149e-05	0.00119848
	ENSRNOG00000056610	Cog5	1247.75	-0.3257	0.0798678	-4.078	4.54257e-05	0.00120219
	ENSRNOG00000015972	Ano5	122.134	2.30846	0.566134	4.07759	4.55059e-05	0.00120243
	ENSRNOG00000059479	Adcy1	132126	-0.768595	0.188537	-4.07662	4.56955e-05	0.00120427
	ENSRNOG00000029949	Serpina3a	84.9517	6.39643	1.5691	4.07651	4.57175e-05	0.00120427
	ENSRNOG00000029308	Irag2	446.479	0.747797	0.183475	4.07575	4.58656e-05	0.0012063
	ENSRNOG00000047406	Cfap90	516.363	-0.773911	0.189968	-4.0739	4.62325e-05	0.0012133
	ENSRNOG00000003988	Dnajc27	12372.8	-0.270267	0.0663445	-4.07369	4.62746e-05	0.0012133
	ENSRNOG00000009389	Ripk2	441.065	0.510975	0.125454	4.07301	4.64101e-05	0.00121497
	ENSRNOG00000043342	Gpr15lg	34.1182	2.94073	0.722306	4.07131	4.67498e-05	0.00122198
	ENSRNOG00000030266	Plekhg2	418.023	0.770839	0.189378	4.07038	4.69364e-05	0.00122411
	ENSRNOG00000004217	Stk10	1046.17	0.792077	0.194605	4.07019	4.69757e-05	0.00122411
	ENSRNOG00000068937	Insm1	659.584	-0.930893	0.228752	-4.06944	4.71263e-05	0.00122615
	ENSRNOG00000012593	Mmel1	181.093	-1.00967	0.248147	-4.06885	4.72464e-05	0.00122739
	ENSRNOG00000010064	Abcc4	1127.7	0.465264	0.114416	4.06641	4.77425e-05	0.00123813
	ENSRNOG00000000043	Idua	609.965	0.562497	0.138338	4.0661	4.78058e-05	0.00123813
	ENSRNOG00000029799	Tomm34	6038.1	-0.292309	0.0719356	-4.06348	4.83456e-05	0.0012502
	ENSRNOG00000067387	Sbk1	4100.6	-0.602011	0.148168	-4.06303	4.84405e-05	0.00125075
	ENSRNOG00000009019	Slc6a6	6590.57	0.428178	0.105397	4.06253	4.85427e-05	0.00125079
	ENSRNOG00000028156	Pld1	1349.59	0.636334	0.156643	4.06231	4.85895e-05	0.00125079
	ENSRNOG00000010666	Ccn5	110.662	2.2424	0.552551	4.05827	4.94382e-05	0.00126898
	ENSRNOG00000031669	Lpp	625.485	0.560486	0.138111	4.05823	4.94458e-05	0.00126898
	ENSRNOG00000001374	Rasal1	4208.57	-0.899065	0.22182	-4.05312	5.05385e-05	0.00129507
	ENSRNOG00000063386		110.209	-1.16796	0.288209	-4.05249	5.06744e-05	0.00129659
	ENSRNOG00000006548	Mrc2	2085.13	0.868733	0.214408	4.05177	5.0832e-05	0.00129676
	ENSRNOG00000003878	Thsd7b	1578.07	-0.672479	0.165978	-4.0516	5.08677e-05	0.00129676
	ENSRNOG00000010601	Srpk2	11727.2	-0.256982	0.0634303	-4.05141	5.09102e-05	0.00129676
	ENSRNOG00000017791	Arhgap12	5033.16	-0.550223	0.135906	-4.04855	5.15361e-05	0.0013079
	ENSRNOG00000070619	LOC103692795	1692.44	0.541055	0.133663	4.04792	5.1675e-05	0.0013079
	ENSRNOG00000062686	Gcnt1	438.197	1.06172	0.262287	4.04792	5.16758e-05	0.0013079
	ENSRNOG00000066426		4065.59	-0.303661	0.0750206	-4.0477	5.17226e-05	0.0013079
	ENSRNOG00000025296	Lrrc8a	6824.34	0.386052	0.0953767	4.04766	5.17332e-05	0.0013079
	ENSRNOG00000046996	Pea15	30717.2	0.480315	0.118683	4.04703	5.18722e-05	0.00130872
	ENSRNOG00000062503		277.117	0.835455	0.206448	4.04681	5.192e-05	0.00130872
	ENSRNOG00000012045	Adgrb3	10014.2	-0.387878	0.09586	-4.0463	5.20336e-05	0.00130964
	ENSRNOG00000016467	Kctd1	3367.57	-0.397423	0.0982927	-4.04326	5.27131e-05	0.00132478
	ENSRNOG00000004641	Sstr4	1426.79	-0.712848	0.176322	-4.04287	5.28008e-05	0.00132502
	ENSRNOG00000036826	Glycam1	36.2263	4.98003	1.23247	4.04068	5.32961e-05	0.00133547
	ENSRNOG00000069578	Hist1h2bq	3685.8	0.650924	0.161121	4.03996	5.34596e-05	0.00133759
	ENSRNOG00000021053	Lsr	484.29	0.550752	0.136397	4.03785	5.39424e-05	0.00134769
	ENSRNOG00000028266	Lrrc55	621.248	1.02838	0.254752	4.03679	5.41868e-05	0.0013518
	ENSRNOG00000013747	Sh3bp2	533.4	0.89567	0.221989	4.03474	5.4662e-05	0.00136165
	ENSRNOG00000013902	P2ry12	804.369	1.23608	0.306474	4.03322	5.50167e-05	0.00136848
	ENSRNOG00000033575	Emid1	711.283	-0.446286	0.110662	-4.03286	5.5101e-05	0.00136857
	ENSRNOG00000024159	Fcer1g	1346.28	1.63952	0.40671	4.03118	5.54967e-05	0.00137597
	ENSRNOG00000003205	Ldb2	881.378	-0.9067	0.224951	-4.03066	5.56197e-05	0.00137597
	ENSRNOG00000028569	Arhgap27	844.055	0.832891	0.206643	4.03057	5.56423e-05	0.00137597
	ENSRNOG00000016753	Slc14a1	3534.24	0.734966	0.182469	4.02789	5.62799e-05	0.00138971
	ENSRNOG00000030983	B3galt5	2300.96	-0.643642	0.159833	-4.02697	5.65003e-05	0.00139313
	ENSRNOG00000019716	Ntf3	244.465	-1.87825	0.466531	-4.02599	5.67356e-05	0.0013969
	ENSRNOG00000047606	Bcl2a1	66.2765	1.71216	0.425314	4.02563	5.6823e-05	0.00139702
	ENSRNOG00000002525	Ptgs2	5611.47	2.19031	0.544229	4.02461	5.70691e-05	0.00140104
	ENSRNOG00000014581	Trappc2l	1165.8	-0.262663	0.0652717	-4.02415	5.71824e-05	0.0014018
	ENSRNOG00000016643	Lpcat2	640.021	1.07503	0.267221	4.023	5.74624e-05	0.00140663
	ENSRNOG00000020486	Bcl2l12	74.8312	1.21123	0.301257	4.02058	5.80562e-05	0.00141912
	ENSRNOG00000027008	Igtp	827.198	1.25948	0.313498	4.01751	5.88162e-05	0.00143412
	ENSRNOG00000011762	Elf1	567.783	0.673329	0.167602	4.01742	5.8839e-05	0.00143412
	ENSRNOG00000009884	Lgals1	511.435	1.01565	0.252885	4.01625	5.91311e-05	0.00143886
	ENSRNOG00000012151	Itpripl1	373.514	1.46929	0.365862	4.01596	5.92031e-05	0.00143886
	ENSRNOG00000019560	Pde2a	18370.8	-0.579751	0.144394	-4.01507	5.94288e-05	0.00144227
	ENSRNOG00000009260	Cnr2	127.18	1.5994	0.398435	4.0142	5.96478e-05	0.00144552
	ENSRNOG00000001223	Pttg1ip	5366.51	0.428166	0.106679	4.0136	5.97989e-05	0.00144565
	ENSRNOG00000037356	Dph6	405.728	-0.548904	0.136764	-4.01351	5.98235e-05	0.00144565
	ENSRNOG00000050547	Syngr2	959.567	0.798218	0.199031	4.01052	6.05858e-05	0.0014604
	ENSRNOG00000039107	Mfrp	806.82	2.86534	0.714469	4.01044	6.06061e-05	0.0014604
	ENSRNOG00000057044	Garnl3	1656.21	-0.448647	0.111885	-4.00988	6.07486e-05	0.00146176
	ENSRNOG00000018406	Wipf1	3006.65	0.651793	0.162622	4.00803	6.12265e-05	0.00146929
	ENSRNOG00000021644	Slc15a3	293.818	1.34392	0.33531	4.008	6.1235e-05	0.00146929
	ENSRNOG00000008738	Tp53i11	4040.15	-0.300948	0.0750946	-4.00758	6.13442e-05	0.00146984
	ENSRNOG00000018716	Dennd2c	179.648	1.02013	0.254617	4.00651	6.16226e-05	0.00147442
	ENSRNOG00000027257	Gmip	649.347	0.559268	0.139609	4.00597	6.17644e-05	0.00147574
	ENSRNOG00000069633	Itpripl2	613.682	0.763865	0.190726	4.00504	6.20077e-05	0.00147818
	ENSRNOG00000018020	Apbb1	31033.4	-0.27068	0.0675871	-4.00491	6.20411e-05	0.00147818
	ENSRNOG00000019838	Gmfg	148.739	1.11879	0.279518	4.00258	6.26558e-05	0.00149073
	ENSRNOG00000005284	Itpka	9089.76	-0.790788	0.197612	-4.00173	6.28821e-05	0.00149402
	ENSRNOG00000003289	Lap3	5120.45	0.576206	0.14401	4.00117	6.30311e-05	0.00149547
	ENSRNOG00000003073	Gpr161	2563.66	-0.883579	0.220945	-3.9991	6.35835e-05	0.00150647
	ENSRNOG00000028016	Ncf2	102.317	1.36943	0.34247	3.99869	6.36931e-05	0.00150696
	ENSRNOG00000005810	Nlrc4	89.826	1.33862	0.334878	3.99735	6.40564e-05	0.00151239
	ENSRNOG00000008353	Iqch	50.2194	2.42832	0.607509	3.99718	6.41009e-05	0.00151239
	ENSRNOG00000005037	Kif18a	45.5371	1.83207	0.458389	3.99677	6.42133e-05	0.00151294
	ENSRNOG00000009369	Tor4a	530.844	0.647266	0.162058	3.99403	6.49601e-05	0.00152841
	ENSRNOG00000052407	Btk	136.09	1.35151	0.33842	3.99358	6.50839e-05	0.0015292
	ENSRNOG00000022392	Hspb8	1364.96	0.513346	0.128558	3.9931	6.52143e-05	0.00153015
	ENSRNOG00000021027	Dbp	6338.51	-0.320387	0.0802458	-3.99257	6.53621e-05	0.0015315
	ENSRNOG00000016950	Otud1	791.714	0.560306	0.140351	3.99219	6.5467e-05	0.00153184
	ENSRNOG00000067881		72.1974	1.26882	0.317855	3.99182	6.55679e-05	0.00153209
	ENSRNOG00000010296	Slc7a7	136.314	1.27687	0.319968	3.99063	6.58991e-05	0.00153771
	ENSRNOG00000037113	Slfn2	492.194	1.21382	0.304264	3.98937	6.62487e-05	0.00154374
	ENSRNOG00000003704	Fam184b	422.003	-0.662345	0.166101	-3.98761	6.67428e-05	0.00155135
	ENSRNOG00000017146	Nfatc1	555.92	0.75341	0.18894	3.98755	6.67583e-05	0.00155135
	ENSRNOG00000025843	Ccdc102a	346.753	0.77038	0.193392	3.98352	6.79015e-05	0.00157576
	ENSRNOG00000016267	Chst15	2676.07	-0.369425	0.0927496	-3.98304	6.80385e-05	0.00157678
	ENSRNOG00000010266	Cd180	214.127	1.68163	0.423022	3.97528	7.02961e-05	0.00162411
	ENSRNOG00000018655	Adsl	2758.26	-0.270883	0.0681468	-3.97499	7.03823e-05	0.00162411
	ENSRNOG00000056870	Gdi1	36867	-0.241634	0.0607919	-3.97476	7.04489e-05	0.00162411
	ENSRNOG00000007060	Plin2	1230.03	0.857037	0.215622	3.97471	7.04636e-05	0.00162411
	ENSRNOG00000020361	Ip6k2	4337.59	-0.334684	0.0843243	-3.96901	7.21707e-05	0.0016612
	ENSRNOG00000071219		1428.29	2.01959	0.509182	3.96634	7.29854e-05	0.00167767
	ENSRNOG00000014479	Cttnbp2nl	2913.36	0.646523	0.163033	3.9656	7.32109e-05	0.00167943
	ENSRNOG00000007862	Acat1	5649.49	-0.49068	0.123739	-3.96544	7.32599e-05	0.00167943
	ENSRNOG00000047686	Pou3f1	3713.18	-0.900279	0.227066	-3.96484	7.34446e-05	0.0016814
	ENSRNOG00000013877	Ttc23	110.305	0.764328	0.192844	3.96345	7.38729e-05	0.00168892
	ENSRNOG00000015800	Elmo3	70.6678	1.39206	0.351299	3.96262	7.41328e-05	0.00169258
	ENSRNOG00000006972	Zfp189	3109.95	-0.643915	0.162549	-3.96135	7.45263e-05	0.00169928
	ENSRNOG00000059463	Slc39a1	4302.24	0.47365	0.119589	3.96065	7.47476e-05	0.00170142
	ENSRNOG00000042758	Tmem243	158.678	0.722317	0.182384	3.96041	7.48209e-05	0.00170142
	ENSRNOG00000017819	Cd14	82.483	1.00045	0.252659	3.95969	7.50462e-05	0.00170426
	ENSRNOG00000001474	Tmem270	45.0988	-1.12552	0.284377	-3.95786	7.5624e-05	0.00171509
	ENSRNOG00000020482	Nfatc4	181.056	1.11571	0.281971	3.95684	7.59481e-05	0.00172014
	ENSRNOG00000047714	Tmem37	56.2493	1.16739	0.295122	3.95562	7.63377e-05	0.00172666
	ENSRNOG00000000394	Srgn	628.046	0.929731	0.235188	3.95315	7.71301e-05	0.00174183
	ENSRNOG00000063170		514.709	0.582499	0.147372	3.95259	7.73104e-05	0.00174183
	ENSRNOG00000071212		84.3858	-1.1266	0.28503	-3.95257	7.73166e-05	0.00174183
	ENSRNOG00000016846	Pik3cd	1432.11	0.528446	0.133765	3.95057	7.79658e-05	0.00175413
	ENSRNOG00000000522	Cpne5	2566.18	-0.733722	0.185761	-3.94982	7.82094e-05	0.00175728
	ENSRNOG00000060753	Esyt1	1136.76	0.506275	0.128221	3.94847	7.8651e-05	0.00176486
	ENSRNOG00000006608	Tmem70	1234.34	-0.339389	0.0859638	-3.94805	7.87917e-05	0.00176541
	ENSRNOG00000036816	Wls	2810.06	0.578297	0.146491	3.94767	7.89149e-05	0.00176541
	ENSRNOG00000062709		770.574	-0.358292	0.0907692	-3.94729	7.90421e-05	0.00176541
	ENSRNOG00000023463	Parp9	661.078	1.01205	0.256401	3.94714	7.90917e-05	0.00176541
	ENSRNOG00000067240	LOC103690742	5030.97	-0.746094	0.189076	-3.946	7.94662e-05	0.00177144
	ENSRNOG00000008223	Cnr1	14091	-0.297721	0.0754754	-3.94461	7.99285e-05	0.00177941
	ENSRNOG00000029549	Eci3	144.032	1.05003	0.266422	3.94123	8.10656e-05	0.00180235
	ENSRNOG00000000561	Pald1	934.923	0.65927	0.167306	3.94051	8.13071e-05	0.00180536
	ENSRNOG00000007581	Slc17a8	434.397	-0.495895	0.125864	-3.93994	8.15028e-05	0.00180559
	ENSRNOG00000002610	Carhsp1	3147.77	0.66239	0.168125	3.93986	8.15303e-05	0.00180559
	ENSRNOG00000062731	Diras2	26055.4	-0.380287	0.096585	-3.93733	8.23945e-05	0.00182118
	ENSRNOG00000036660	Fn3krp	2891.61	-0.311344	0.0790782	-3.93717	8.24493e-05	0.00182118
	ENSRNOG00000021750	Id1	670.335	0.518731	0.131766	3.93676	8.2589e-05	0.0018219
	ENSRNOG00000020299	Klc2	22448.7	-0.330325	0.0839151	-3.93641	8.27088e-05	0.00182217
	ENSRNOG00000004072	Myo1c	1906.22	0.441792	0.112252	3.93571	8.29496e-05	0.00182395
	ENSRNOG00000016770	Calm3	58290.6	-0.45327	0.115173	-3.93556	8.30045e-05	0.00182395
	ENSRNOG00000016357	Golm2	8168.98	0.480657	0.122177	3.93411	8.35047e-05	0.00183257
	ENSRNOG00000018400	Golm1	3085.59	0.793846	0.201928	3.93134	8.44754e-05	0.00185147
	ENSRNOG00000038916	Dram1	57.5353	1.24595	0.316953	3.93102	8.45878e-05	0.00185155
	ENSRNOG00000032150	Adcy2	8840.3	-0.331306	0.0843247	-3.92893	8.53239e-05	0.00186525
	ENSRNOG00000018692	Mc4r	43.6573	-1.13369	0.288583	-3.92847	8.54872e-05	0.00186642
	ENSRNOG00000008939	Nxph1	1375.38	-0.422371	0.10765	-3.92355	8.72552e-05	0.00190257
	ENSRNOG00000002273	Naaa	486.879	0.591794	0.150893	3.92194	8.78377e-05	0.00191281
	ENSRNOG00000051854	Enpep	180.77	0.943896	0.240842	3.91916	8.88581e-05	0.00193255
	ENSRNOG00000000327	Hace1	4051.66	-0.298727	0.0762389	-3.9183	8.91762e-05	0.00193698
	ENSRNOG00000022565	Lrrc25	69.8204	1.55405	0.396697	3.91748	8.94795e-05	0.00194109
	ENSRNOG00000022697	Clec14a	328.832	0.837583	0.213901	3.91576	9.01216e-05	0.00195252
	ENSRNOG00000051564	Rap2a	7792.56	-0.394344	0.100734	-3.9147	9.05153e-05	0.00195855
	ENSRNOG00000019220	Rhod	14.4725	1.8615	0.475615	3.91388	9.08258e-05	0.00196276
	ENSRNOG00000014248	Erbb4	2802.67	-0.305546	0.078085	-3.91299	9.11601e-05	0.00196748
	ENSRNOG00000002461	Nid1	1606.4	0.758667	0.193917	3.91234	9.14071e-05	0.00197031
	ENSRNOG00000015741	Slc2a13	7335.35	-0.529671	0.13544	-3.91075	9.20095e-05	0.00197849
	ENSRNOG00000030568	Rgs12	3083.6	-0.477158	0.122013	-3.91072	9.20201e-05	0.00197849
	ENSRNOG00000064933	Kcnj2	979.749	0.902179	0.23083	3.90842	9.29009e-05	0.0019949
	ENSRNOG00000063956	Hoxc6	8.07383	4.34171	1.11109	3.90762	9.32095e-05	0.00199667
	ENSRNOG00000012886	Maff	152.431	1.31488	0.336507	3.90744	9.3281e-05	0.00199667
	ENSRNOG00000017220	Tcirg1	693.198	0.737602	0.188788	3.90705	9.34312e-05	0.00199667
	ENSRNOG00000015957	F13a1	209.691	0.997909	0.255417	3.90699	9.34543e-05	0.00199667
	ENSRNOG00000021334	Lag3	50.6671	2.42116	0.619857	3.906	9.38358e-05	0.00200156
	ENSRNOG00000004333	Flywch1	21603.1	-0.222747	0.0570348	-3.90545	9.40498e-05	0.00200156
	ENSRNOG00000013177	Map3k1	1204.35	0.593427	0.151951	3.90538	9.40766e-05	0.00200156
	ENSRNOG00000049236	Myh9	17665.7	0.49087	0.125697	3.90518	9.41549e-05	0.00200156
	ENSRNOG00000042411	Rps6ka1	1448.62	0.67901	0.173899	3.90461	9.43771e-05	0.00200377
	ENSRNOG00000020678	Ifi35	297.926	1.02952	0.263931	3.90073	9.5905e-05	0.00203366
	ENSRNOG00000004425	Klhdc1	664.693	-0.514756	0.132051	-3.89817	9.69241e-05	0.00205271
	ENSRNOG00000014461	Galns	883.165	0.638925	0.163933	3.89749	9.71961e-05	0.0020559
	ENSRNOG00000020269	Sugp2	6389.33	-0.23229	0.0596174	-3.89634	9.76574e-05	0.00205898
	ENSRNOG00000006397	Chrm5	343.461	-1.30124	0.333968	-3.89629	9.76758e-05	0.00205898
	ENSRNOG00000000569	Vsir	1849.18	0.753534	0.193423	3.89578	9.7883e-05	0.00205898
	ENSRNOG00000068023		588.001	0.7579	0.19455	3.89566	9.79332e-05	0.00205898
	ENSRNOG00000026053	Grem1	284.692	-0.724165	0.185892	-3.89562	9.79486e-05	0.00205898
	ENSRNOG00000036960	Abcc9	1047	0.373844	0.0960302	3.89298	9.90192e-05	0.00207465
	ENSRNOG00000013793	C1qtnf9	79.0518	1.29483	0.332612	3.8929	9.90514e-05	0.00207465
	ENSRNOG00000043094	Oxct1	12801.9	-0.265322	0.0681556	-3.89288	9.90608e-05	0.00207465
	ENSRNOG00000021497	Akt3	17825.8	-0.338955	0.0871208	-3.89064	9.99805e-05	0.00209133
	ENSRNOG00000010107	Palldl1	1106.45	0.447785	0.115122	3.88964	0.000100391	0.00209734
	ENSRNOG00000000853	Aif1	1089.33	1.14291	0.293901	3.88877	0.000100753	0.00210232
	ENSRNOG00000062558	Prrc2c-ps1	55.0413	2.49329	0.641795	3.88487	0.000102383	0.00213369
	ENSRNOG00000012965	Themis2	132.878	1.5057	0.387665	3.88402	0.000102744	0.00213859
	ENSRNOG00000007993	Sh3tc1	356.377	0.881125	0.227032	3.88106	0.000104	0.00216209
	ENSRNOG00000020716	Axl	4685.39	0.839972	0.216585	3.87826	0.000105207	0.00218231
	ENSRNOG00000050922	Nupr1l1	106.707	1.0685	0.275514	3.8782	0.000105231	0.00218231
	ENSRNOG00000054695	Calcrl	565.513	0.502253	0.129575	3.87614	0.000106125	0.00219818
	ENSRNOG00000002730	Rgs5	2044.28	0.386349	0.0996904	3.87549	0.000106412	0.00220142
	ENSRNOG00000017690	Ccsap	2512.48	-0.609157	0.157221	-3.87451	0.000106837	0.00220754
	ENSRNOG00000010688	Nrgn	2786.9	-0.650378	0.167898	-3.87365	0.000107217	0.00221038
	ENSRNOG00000007104	Itpr1	58292.8	-0.715159	0.184624	-3.87361	0.000107236	0.00221038
	ENSRNOG00000010319	Lcp1	2439.98	0.748497	0.193276	3.87268	0.000107647	0.00221617
	ENSRNOG00000027880	Nbeal2	710.828	0.429547	0.110933	3.87214	0.000107882	0.00221832
	ENSRNOG00000049361	Gas7	25420.5	-0.473841	0.122382	-3.87182	0.000108026	0.00221858
	ENSRNOG00000001492	Slc8a2	32519.3	-0.400692	0.103533	-3.87018	0.000108756	0.00223087
	ENSRNOG00000047706	RT1-CE16	347.175	1.37763	0.35604	3.86931	0.000109146	0.00223617
	ENSRNOG00000016704	Pcyox1	13057.1	-0.277055	0.0716578	-3.86636	0.000110473	0.00225802
	ENSRNOG00000036672	Sectm1a	56.7184	1.5807	0.408835	3.86635	0.000110478	0.00225802
	ENSRNOG00000029184	Epha6	12532.9	-0.46132	0.119442	-3.86228	0.000112333	0.00229316
	ENSRNOG00000001369	Oas1a	130.265	1.22244	0.316569	3.86154	0.000112675	0.00229737
	ENSRNOG00000008337	Gjd2	708.736	-0.432776	0.112099	-3.86065	0.000113088	0.00230303
	ENSRNOG00000008215	Trim47	585.736	1.01494	0.263029	3.85868	0.000114003	0.00231887
	ENSRNOG00000013526	Rassf4	875.887	1.06051	0.274872	3.8582	0.000114227	0.00232066
	ENSRNOG00000012804	C1qc	2489.29	1.77118	0.459116	3.8578	0.000114414	0.00232167
	ENSRNOG00000029360	Serinc1	40525.6	-0.372075	0.0964938	-3.85595	0.000115281	0.00233648
	ENSRNOG00000023910	Man2b1	2157.6	0.679396	0.176268	3.85434	0.000116043	0.00234912
	ENSRNOG00000015599	Mall	79.4662	1.60039	0.415464	3.85206	0.000117129	0.00236827
	ENSRNOG00000006617	Cntnap2	6464.66	-0.529136	0.137385	-3.8515	0.000117397	0.00237087
	ENSRNOG00000016179	Acoxl	34.9468	3.16551	0.822126	3.8504	0.000117926	0.0023787
	ENSRNOG00000066798	Peg10	572.413	0.658473	0.171091	3.84867	0.000118762	0.00239273
	ENSRNOG00000012749	C1qb	3233.6	1.68246	0.437276	3.84758	0.000119289	0.00239874
	ENSRNOG00000014660	Usp53	3794.21	0.643923	0.167363	3.84747	0.000119343	0.00239874
	ENSRNOG00000005018	Scn2a	30371	-0.34779	0.0904275	-3.84607	0.000120027	0.00240964
	ENSRNOG00000005359	Csrnp3	2603.34	-0.382251	0.0994056	-3.84536	0.000120374	0.00241256
	ENSRNOG00000006783	Neb	224.742	-0.937169	0.243725	-3.84519	0.000120458	0.00241256
	ENSRNOG00000060262	Prps1	2461.86	-0.277391	0.0721472	-3.8448	0.000120651	0.00241359
	ENSRNOG00000001892	Tbx1	59.2374	-1.14416	0.29763	-3.84424	0.000120929	0.0024163
	ENSRNOG00000016831	Serpinh1	2674.44	0.742881	0.19326	3.84395	0.000121071	0.0024163
	ENSRNOG00000005530	Rps6kl1	1628.18	-0.422006	0.109982	-3.83706	0.000124517	0.00248214
	ENSRNOG00000024012	Pex10	811.676	-0.341282	0.0890017	-3.83456	0.00012579	0.00250459
	ENSRNOG00000006336	Fyco1	1965.37	0.345997	0.0902383	3.83426	0.000125942	0.00250467
	ENSRNOG00000037476	Galnt9	7720.15	-0.588582	0.153585	-3.83229	0.000126957	0.0025219
	ENSRNOG00000024277	Card11	1000.92	2.14363	0.559409	3.83196	0.000127128	0.00252234
	ENSRNOG00000031443	Havcr2	380.788	1.12612	0.293921	3.83136	0.000127436	0.00252459
	ENSRNOG00000065081	Otx1	362.108	0.628329	0.16402	3.83081	0.000127724	0.00252459
	ENSRNOG00000016595	Hhex	135.53	1.40119	0.365792	3.83058	0.000127844	0.00252459
	ENSRNOG00000032396	RGD1559575	77.1291	2.19034	0.571814	3.83051	0.000127879	0.00252459
	ENSRNOG00000033837	Cdh9	1868.34	0.622189	0.162439	3.8303	0.000127986	0.00252459
	ENSRNOG00000004489	Adgre5	491.319	0.671275	0.175319	3.82887	0.000128735	0.00253643
	ENSRNOG00000032410	Mtus2	3291.64	-0.523369	0.136743	-3.82738	0.000129516	0.00254857
	ENSRNOG00000054890	Flna	4810.85	0.759291	0.198398	3.82712	0.000129652	0.00254857
	ENSRNOG00000007981	Klhl23	3943.49	-0.476248	0.124458	-3.82658	0.000129937	0.00254966
	ENSRNOG00000047799	Gnb5	5862.34	-0.296155	0.0773968	-3.82644	0.000130008	0.00254966
	ENSRNOG00000057619	Hic1	322.913	0.81188	0.212295	3.8243	0.000131143	0.00256896
	ENSRNOG00000030625	Tf	53645.5	0.558517	0.146092	3.82305	0.000131811	0.00257905
	ENSRNOG00000022609	Mrps10	872.332	-0.400723	0.104843	-3.82213	0.000132304	0.00258573
	ENSRNOG00000070242	Tent5c	680.111	1.24422	0.325666	3.82054	0.000133161	0.00259947
	ENSRNOG00000064113		1685.26	-0.683867	0.179073	-3.81893	0.000134032	0.00261347
	ENSRNOG00000020598	Kcnk6	103.855	1.09535	0.28693	3.81749	0.000134814	0.00262571
	ENSRNOG00000024818	Eva1b	566.567	0.930595	0.243829	3.81658	0.000135312	0.00263238
	ENSRNOG00000015546	MGC116121	863.351	-0.543941	0.142556	-3.81563	0.000135836	0.00263954
	ENSRNOG00000019433	Rab3a	26226.6	-0.330186	0.0865484	-3.81505	0.000136156	0.00264054
	ENSRNOG00000006298	Cpne3	1024.73	0.514784	0.134938	3.81497	0.000136199	0.00264054
	ENSRNOG00000002767	Dlg3	11046	-0.324343	0.0850324	-3.81435	0.000136542	0.00264418
	ENSRNOG00000027784	Tsku	207.616	1.03966	0.272596	3.81391	0.000136785	0.00264586
	ENSRNOG00000001056	Snapc2	2925.84	0.374861	0.0982957	3.81361	0.000136954	0.00264611
	ENSRNOG00000011723	Slc44a3	55.3761	0.982564	0.257815	3.81112	0.000138338	0.00266982
	ENSRNOG00000001431	Rasa4	346.476	0.867204	0.227593	3.81033	0.000138784	0.00267538
	ENSRNOG00000036689	P4hb	8003.53	0.346148	0.0908557	3.80986	0.000139046	0.00267738
	ENSRNOG00000007439	Unc13d	210.217	1.13962	0.299348	3.807	0.000140665	0.00270548
	ENSRNOG00000051619	Asb2	198.221	0.905068	0.237855	3.80512	0.000141735	0.00272045
	ENSRNOG00000006010	Slc6a20a	8.33498	3.11694	0.819154	3.80507	0.000141764	0.00272045
	ENSRNOG00000006037	Snap25	104335	-0.372957	0.0980456	-3.80392	0.000142425	0.00273006
	ENSRNOG00000002040	Bmp2k	2558.13	0.480892	0.126449	3.80304	0.000142929	0.00273663
	ENSRNOG00000001793	Heg1	13057.3	0.702049	0.184633	3.8024	0.000143299	0.002738
	ENSRNOG00000006940	Ncf4	78.6586	1.97145	0.518481	3.80236	0.000143324	0.002738
	ENSRNOG00000030475	Pwwp3b	202.742	-0.642531	0.169058	-3.80065	0.000144314	0.00275382
	ENSRNOG00000009401	Lmo2	1604.37	0.575347	0.151393	3.80037	0.000144482	0.00275392
	ENSRNOG00000058359	Fkbp8	24560.1	-0.229106	0.060298	-3.79956	0.000144951	0.00275977
	ENSRNOG00000013956	Rnf38	1930.37	0.282127	0.0742639	3.79898	0.000145291	0.00276313
	ENSRNOG00000020216	Gmpr2	921.471	-0.358182	0.0943247	-3.79734	0.00014626	0.00277845
	ENSRNOG00000014182	Tns1	3202.54	0.438658	0.115532	3.79686	0.00014654	0.00278066
	ENSRNOG00000051056	Fndc4	4559.07	-0.621693	0.163751	-3.79658	0.000146706	0.00278068
	ENSRNOG00000046975	Sult4a1	19259.3	-0.216457	0.0570244	-3.79587	0.000147125	0.00278551
	ENSRNOG00000065080		275.057	-0.561892	0.148074	-3.79466	0.000147843	0.002796
	ENSRNOG00000023340	Tmem72	413.919	3.42607	0.903168	3.79339	0.000148604	0.0028055
	ENSRNOG00000011718	C1rl	84.4889	1.79118	0.472224	3.79308	0.000148791	0.0028055
	ENSRNOG00000005634	Lingo2	631.839	-0.597334	0.157483	-3.79299	0.000148842	0.0028055
	ENSRNOG00000018580	Klk8	335.616	-0.892422	0.235467	-3.79001	0.000150641	0.00283627
	ENSRNOG00000028357	Lrrc14b	20.143	2.00644	0.529486	3.78942	0.000150999	0.00283986
	ENSRNOG00000059605	Ddn	113964	-0.665191	0.175552	-3.78914	0.000151169	0.00283991
	ENSRNOG00000006331	Elovl5	4897.13	0.29924	0.0789877	3.78844	0.000151596	0.00284478
	ENSRNOG00000054495	Cldn2	435.285	3.93465	1.03877	3.78778	0.000151997	0.00284915
	ENSRNOG00000026150	Zar1	18.5896	-2.27811	0.60149	-3.78745	0.000152203	0.00284986
	ENSRNOG00000000861	Zic3	159.273	0.91419	0.241513	3.78527	0.000153544	0.00286995
	ENSRNOG00000029148	Pdgfd	229.745	0.844116	0.223007	3.78515	0.000153615	0.00286995
	ENSRNOG00000016957	Igfbp2	1830.88	1.06793	0.282264	3.78345	0.000154669	0.00288647
	ENSRNOG00000024115	C6	25.5886	2.24998	0.594735	3.78317	0.000154845	0.00288658
	ENSRNOG00000055641	Dnase1l1	424.008	0.512009	0.135377	3.78209	0.000155515	0.00289552
	ENSRNOG00000011912	Tmem38a	4314.44	-0.512495	0.135514	-3.78185	0.000155666	0.00289552
	ENSRNOG00000011313	Sorcs1	1869.44	0.636623	0.16841	3.7802	0.000156699	0.00291081
	ENSRNOG00000033110	Svep1	1133.51	-0.971824	0.257097	-3.78	0.000156831	0.00291081
	ENSRNOG00000004959	Actr2	35512.5	-0.362395	0.0958926	-3.77918	0.000157346	0.00291718
	ENSRNOG00000014258	Rab32	144.703	1.54365	0.408633	3.7776	0.000158346	0.0029325
	ENSRNOG00000042623	Sh2d4b	80.166	1.00273	0.265463	3.77729	0.000158543	0.00293295
	ENSRNOG00000017914	Cavin3	914.425	0.655175	0.173479	3.77667	0.000158938	0.00293604
	ENSRNOG00000025142	Mex3b	2271.59	0.531153	0.140647	3.77649	0.000159056	0.00293604
	ENSRNOG00000001092	Kl	974.565	3.36894	0.892376	3.77525	0.000159848	0.00294544
	ENSRNOG00000015812	Tm4sf1	306.674	0.680712	0.180314	3.77515	0.000159912	0.00294544
	ENSRNOG00000003076	Rbms2	2257.24	0.501357	0.132837	3.77424	0.000160495	0.00294979
	ENSRNOG00000017619	Aldh1a1	1820.91	-0.387648	0.102709	-3.77424	0.000160496	0.00294979
	ENSRNOG00000027213	Asphd1	1073.47	-0.384656	0.101926	-3.77388	0.00016073	0.00295089
	ENSRNOG00000066224	LOC102548728	69.73	-0.96407	0.255572	-3.7722	0.000161815	0.0029676
	ENSRNOG00000016560	Card19	209.835	0.734443	0.19479	3.77044	0.000162958	0.00298533
	ENSRNOG00000024539	Ndufb6	2733.28	-0.283219	0.0751217	-3.77013	0.00016316	0.00298582
	ENSRNOG00000006539	Pex16	1633.49	-0.288239	0.0764588	-3.76986	0.000163342	0.00298593
	ENSRNOG00000012723	Trim55	82.2574	1.12947	0.299684	3.76886	0.000163997	0.00299467
	ENSRNOG00000011268	Chd5	24369.5	-0.357628	0.0949754	-3.76548	0.000166232	0.00303222
	ENSRNOG00000001480	Ncf1	1439.04	2.1211	0.563472	3.76434	0.00016699	0.00304036
	ENSRNOG00000005871	Il1rn	36.188	2.10097	0.558136	3.76427	0.000167037	0.00304036
	ENSRNOG00000052376	Bend6	5166.45	-0.250324	0.0665079	-3.76383	0.00016733	0.00304244
	ENSRNOG00000011317	Pkn2	2388.95	0.179866	0.0477948	3.7633	0.000167688	0.00304568
	ENSRNOG00000050071	Cdc45	5347.11	0.438551	0.11662	3.76052	0.000169562	0.00307634
	ENSRNOG00000001527	Cd80	19.4798	2.68296	0.713505	3.76026	0.000169739	0.00307634
	ENSRNOG00000057058	Cd300a	261.699	1.46005	0.388439	3.75876	0.000170754	0.00309079
	ENSRNOG00000018111	Slc12a5	37288.2	-0.343488	0.0913885	-3.75855	0.000170901	0.00309079
	ENSRNOG00000001204	Ankrd13a	3863.57	0.408027	0.108649	3.75545	0.000173028	0.00312592
	ENSRNOG00000016978	C1h16orf54	71.2146	1.16497	0.31032	3.7541	0.000173967	0.00313763
	ENSRNOG00000019426	Ramac	1540.07	-0.303903	0.0809585	-3.75381	0.000174168	0.00313763
	ENSRNOG00000038720	Cdkl1	655.16	-0.733567	0.195424	-3.75372	0.00017423	0.00313763
	ENSRNOG00000020673	Pbxip1	6617.34	0.4928	0.131325	3.75252	0.000175067	0.00314641
	ENSRNOG00000013656	Lpar1	2884.5	0.378104	0.100761	3.75249	0.000175089	0.00314641
	ENSRNOG00000004364	Babam2	1957.56	-0.234668	0.0625852	-3.74958	0.000177132	0.00317975
	ENSRNOG00000023258	Nfkb1	1889.73	0.557269	0.14864	3.74912	0.000177458	0.00318096
	ENSRNOG00000020684	Vat1	3758.33	0.457771	0.122106	3.74895	0.000177574	0.00318096
	ENSRNOG00000062421	RragB	5880.88	-0.44074	0.117601	-3.74775	0.00017843	0.00319293
	ENSRNOG00000063568		210.415	-0.742951	0.198402	-3.74467	0.000180629	0.00322689
	ENSRNOG00000005206	Kcnq3	14059.7	-0.303902	0.0811581	-3.74456	0.000180709	0.00322689
	ENSRNOG00000007147	Cyp46a1	13021.9	-0.537649	0.143598	-3.74412	0.000181025	0.00322913
	ENSRNOG00000017243	Bnip3	5550.7	-0.386241	0.1032	-3.74265	0.000182086	0.00324465
	ENSRNOG00000016143	Gpr162	10859.5	-0.168571	0.0450468	-3.74214	0.000182463	0.00324795
	ENSRNOG00000059683	Mpp2	9972.95	-0.426341	0.113979	-3.74051	0.000183646	0.00326558
	ENSRNOG00000038297	Plekhd1	2092.05	0.504247	0.134834	3.73977	0.000184191	0.00327185
	ENSRNOG00000013254	Dctn6	2839.03	-0.252601	0.0675602	-3.7389	0.000184827	0.00327971
	ENSRNOG00000009956	Wnk1	20602.8	0.406326	0.108701	3.73803	0.000185469	0.00328767
	ENSRNOG00000014323	Extl2	2875.76	-0.412433	0.110454	-3.73398	0.000188479	0.00333754
	ENSRNOG00000067780	LOC103691054	36.7154	1.47822	0.395965	3.73321	0.000189058	0.00334429
	ENSRNOG00000015895	B4galt6	11761.4	-0.344445	0.092304	-3.73163	0.000190244	0.00335302
	ENSRNOG00000019005	Pde8a	700.585	0.542841	0.145478	3.73142	0.000190402	0.00335302
	ENSRNOG00000017191	Trim5	746.64	0.763812	0.204698	3.73141	0.000190412	0.00335302
	ENSRNOG00000057221	Scn3b	23601.3	-0.482992	0.129441	-3.73138	0.000190434	0.00335302
	ENSRNOG00000031730	Eloc	2578.44	-0.254322	0.0681619	-3.73115	0.000190611	0.00335302
	ENSRNOG00000032436	Tmod3	1509.1	0.583155	0.156301	3.73098	0.000190737	0.00335302
	ENSRNOG00000012060	Gucy1b1	5199.93	-0.360174	0.0965812	-3.72923	0.000192063	0.00337284
	ENSRNOG00000019249	Ap3b2	10736.4	-0.286898	0.0769414	-3.72878	0.000192407	0.00337537
	ENSRNOG00000031760	Fmn1	5089.67	-0.666889	0.178883	-3.72807	0.000192955	0.0033815
	ENSRNOG00000006871	Slc25a14	1407.57	-0.298901	0.0801868	-3.72756	0.000193343	0.00338481
	ENSRNOG00000064728		516.713	-0.47913	0.128582	-3.72626	0.000194341	0.00339876
	ENSRNOG00000054765	Renbp	520.177	0.471517	0.12659	3.72476	0.000195504	0.00341559
	ENSRNOG00000014524	S1pr3	1141.67	1.53538	0.412295	3.72398	0.000196105	0.00342255
	ENSRNOG00000014048	Cyld	7952.15	-0.4625	0.124217	-3.72331	0.000196628	0.00342493
	ENSRNOG00000013610	Chrna5	304.489	-0.830276	0.222995	-3.72329	0.000196645	0.00342493
	ENSRNOG00000005345	Vsnl1	13898.6	-0.341297	0.0916846	-3.72252	0.000197246	0.00343188
	ENSRNOG00000019387	Ifi30	901.145	0.851279	0.228728	3.7218	0.000197804	0.00343806
	ENSRNOG00000009805	Wasf2	2248.55	0.398378	0.107047	3.72151	0.000198038	0.0034386
	ENSRNOG00000027233	Trpc5	4289.23	-0.655659	0.176196	-3.7212	0.000198282	0.00343932
	ENSRNOG00000015577	Lpar6	133.64	1.08184	0.291003	3.71765	0.000201087	0.00348122
	ENSRNOG00000048812	Gpx1	1875.33	0.572898	0.154105	3.71758	0.000201141	0.00348122
	ENSRNOG00000033261	Fam107a	33789.3	0.576768	0.155155	3.71736	0.000201313	0.00348122
	ENSRNOG00000023614	Hsh2d	57.1694	1.40603	0.378314	3.71656	0.000201953	0.00348873
	ENSRNOG00000017608	C2cd3	2209.43	0.229499	0.0617938	3.71394	0.000204054	0.00352144
	ENSRNOG00000012939	Abca7	2013.73	0.385279	0.103747	3.71363	0.000204305	0.00352219
	ENSRNOG00000068478		24.9181	2.73504	0.736813	3.71198	0.000205643	0.00354164
	ENSRNOG00000061530	Fgf16	29.791	-1.60933	0.433633	-3.71127	0.000206224	0.0035433
	ENSRNOG00000004265	Dipk2b	79.2263	1.08925	0.293517	3.71104	0.000206412	0.0035433
	ENSRNOG00000017459	C1ql3	10975.8	-0.783289	0.211075	-3.71095	0.000206482	0.0035433
	ENSRNOG00000019147	Stom	491.212	0.812382	0.218921	3.71084	0.000206574	0.0035433
	ENSRNOG00000050539	Fbln5	163.499	0.781658	0.210893	3.70642	0.000210211	0.00360204
	ENSRNOG00000000302	Sesn1	3086.57	-0.47547	0.128334	-3.70494	0.000211442	0.00361948
	ENSRNOG00000003583	Smyd2	2977.32	-0.372343	0.100565	-3.70251	0.000213474	0.00365057
	ENSRNOG00000004414	F11r	498.665	0.474417	0.128146	3.70217	0.000213761	0.0036518
	ENSRNOG00000019766	Exoc8	8685.7	-0.286046	0.0772984	-3.70054	0.000215142	0.00367169
	ENSRNOG00000063458		2130.51	-0.413289	0.111711	-3.69964	0.000215903	0.00368099
	ENSRNOG00000019472	Ackr2	243.416	-1.23044	0.332801	-3.69722	0.00021797	0.00370945
	ENSRNOG00000008065	Wwc1	6906.95	-0.405943	0.109804	-3.69699	0.00021817	0.00370945
	ENSRNOG00000050552	Snap23	772.027	0.4309	0.116556	3.69692	0.000218228	0.00370945
	ENSRNOG00000029784	Pak1	11777.5	-0.410675	0.111096	-3.69658	0.00021852	0.00371068
	ENSRNOG00000018784	Jph3	39437.9	-0.416664	0.11274	-3.69579	0.000219208	0.00371864
	ENSRNOG00000051208	Selenov	65.0657	-1.04584	0.28305	-3.69492	0.00021996	0.00372767
	ENSRNOG00000024824	Col22a1	89.0305	1.94327	0.526295	3.69237	0.000222175	0.00376145
	ENSRNOG00000017123	B2m	17433.5	0.938496	0.25419	3.6921	0.00022241	0.00376167
	ENSRNOG00000016057	Kcnj13	129.565	3.48375	0.944	3.69042	0.000223888	0.00378291
	ENSRNOG00000008588	Batf	10.6491	2.61882	0.709693	3.69007	0.000224191	0.00378426
	ENSRNOG00000065497	LOC102547183	1785.39	-0.447423	0.121269	-3.6895	0.000224698	0.00378539
	ENSRNOG00000046667	Fosb	1238.83	3.19185	0.865119	3.68949	0.000224705	0.00378539
	ENSRNOG00000070180	Prkag1	48.4661	-7.38593	2.00222	-3.68887	0.000225255	0.00379091
	ENSRNOG00000019730	Inppl1	3594.27	0.356476	0.0967037	3.68627	0.000227568	0.00382603
	ENSRNOG00000016213	Ssbp2	2360.09	-0.337502	0.0916111	-3.68407	0.000229536	0.0038553
	ENSRNOG00000070281	RGD1559747	908.295	-0.401324	0.108963	-3.6831	0.000230411	0.00386617
	ENSRNOG00000016219	Vnn1	10.7919	3.00129	0.815195	3.68168	0.000231699	0.00388026
	ENSRNOG00000019306	Syt12	1949.32	-0.373161	0.101356	-3.68167	0.000231708	0.00388026
	ENSRNOG00000069713		254.013	-1.15244	0.313057	-3.68126	0.000232088	0.00388075
	ENSRNOG00000000547	Tspyl4	36903.1	-0.376103	0.10217	-3.68114	0.000232195	0.00388075
	ENSRNOG00000033434	Casp12	30.0794	1.765	0.479594	3.68019	0.000233063	0.00389143
	ENSRNOG00000002045	Anxa3	4779.13	1.30688	0.355178	3.6795	0.000233693	0.00389669
	ENSRNOG00000005807	Ptpn7	36.7037	1.99396	0.541934	3.67934	0.000233838	0.00389669
	ENSRNOG00000014322	Kazn	4506.81	-0.46858	0.127445	-3.67673	0.000236239	0.00393284
	ENSRNOG00000014797	Tmbim1	2090.1	0.814492	0.221614	3.67527	0.000237597	0.00395035
	ENSRNOG00000033256	LOC691141	63.6102	2.05459	0.559057	3.6751	0.000237757	0.00395035
	ENSRNOG00000011205	Ccl3	11.3757	3.00095	0.816826	3.67392	0.000238861	0.00396481
	ENSRNOG00000001049	Tpt1	22134.2	0.443605	0.120776	3.67295	0.000239771	0.00397602
	ENSRNOG00000066098	LOC100912617	12.3537	2.99117	0.814501	3.67239	0.000240291	0.00398075
	ENSRNOG00000014347	Slc4a2	3023.35	0.567628	0.154628	3.67093	0.000241667	0.00399965
	ENSRNOG00000043304	Apcdd1	2571.09	0.523544	0.142651	3.67012	0.000242439	0.00400851
	ENSRNOG00000021157	Ctss	10167.5	1.28636	0.350557	3.66949	0.000243039	0.00401452
	ENSRNOG00000025554	Zfp445	4907.98	-0.288641	0.0786729	-3.66887	0.000243622	0.00402024
	ENSRNOG00000063796	Foxf2	177.33	0.713285	0.194511	3.66708	0.000245337	0.00404461
	ENSRNOG00000060248	Chchd6	970.07	-0.41304	0.112684	-3.66548	0.000246878	0.00406606
	ENSRNOG00000015732	Bcl2l2	14507.7	-0.337239	0.0920763	-3.6626	0.000249669	0.00410803
	ENSRNOG00000028801	Gsap	79.4333	1.17644	0.321414	3.66019	0.000252026	0.0041428
	ENSRNOG00000052745	Met	810.345	-0.980137	0.267823	-3.65964	0.000252567	0.0041459
	ENSRNOG00000010058	Spry2	4212.52	0.66937	0.182913	3.6595	0.000252703	0.0041459
	ENSRNOG00000021087	Lgi4	4917.09	0.593631	0.162294	3.65775	0.000254435	0.00417028
	ENSRNOG00000002520	Litaf	1782.79	0.584928	0.159934	3.6573	0.000254881	0.00417355
	ENSRNOG00000013014	Cyba	589.745	1.14755	0.313918	3.65556	0.000256616	0.00419792
	ENSRNOG00000008822	Fkbp1a	33721.9	-0.409619	0.112085	-3.65454	0.000257639	0.00421058
	ENSRNOG00000018176	Rab6a	23407.5	-0.30112	0.082419	-3.65353	0.000258662	0.00422005
	ENSRNOG00000048847	Wdr17	949.118	-0.732167	0.200403	-3.65347	0.000258716	0.00422005
	ENSRNOG00000049491	RT1-DMb	944.718	1.2191	0.333865	3.65147	0.000260747	0.0042457
	ENSRNOG00000027606	Neurl1b	1841.23	-0.640522	0.175417	-3.65143	0.000260788	0.0042457
	ENSRNOG00000050869	Cebpd	1000.65	0.777676	0.213072	3.64983	0.000262414	0.00426807
	ENSRNOG00000014903	Zfyve27	7845.83	-0.2941	0.080587	-3.64947	0.000262777	0.00426988
	ENSRNOG00000016573	Dgat2	3962.02	-0.548223	0.150253	-3.64867	0.000263603	0.00427919
	ENSRNOG00000047363	Kcnk13	382.433	2.06925	0.567286	3.64764	0.000264663	0.00428976
	ENSRNOG00000012273	Dmtn	11336.6	-0.285611	0.0783026	-3.64753	0.000264778	0.00428976
	ENSRNOG00000024207	Fgfrl1	929.138	0.983729	0.269714	3.6473	0.000265012	0.00428976
	ENSRNOG00000016852	Apobec3	27.6587	1.69339	0.464441	3.64609	0.000266263	0.0043059
	ENSRNOG00000022015	Cntrl	1001.94	0.550888	0.151119	3.64539	0.000266991	0.00431357
	ENSRNOG00000004473	Ppargc1a	1695.58	-0.31427	0.0862422	-3.64404	0.000268395	0.00432916
	ENSRNOG00000054204	Gria2	48684.9	-0.458743	0.125891	-3.64397	0.000268467	0.00432916
	ENSRNOG00000011032	Lhfpl2	2193.78	0.522175	0.143327	3.64324	0.000269231	0.00433736
	ENSRNOG00000021199	Fcgr1a	115.252	1.46832	0.403064	3.64288	0.000269601	0.0043392
	ENSRNOG00000058308	Asic2	2739.2	-0.496276	0.136255	-3.64225	0.000270267	0.00434579
	ENSRNOG00000006334	Txndc16	2954.2	-0.390313	0.107199	-3.64102	0.000271556	0.00435925
	ENSRNOG00000000233	Grm6	177.821	-0.959861	0.263631	-3.64093	0.000271658	0.00435925
	ENSRNOG00000024382	Fcgr3a	209.072	1.88898	0.518848	3.64072	0.000271875	0.00435925
	ENSRNOG00000029556	LOC304725	536.925	-0.565093	0.155249	-3.63991	0.000272734	0.0043689
	ENSRNOG00000030308	Zfp251	4183.53	-0.315938	0.0868043	-3.63967	0.000272993	0.00436891
	ENSRNOG00000071001	Trim56	2439.11	0.687126	0.188806	3.63932	0.000273355	0.00437058
	ENSRNOG00000065347	Adgrl2	1978.04	-0.484934	0.133282	-3.6384	0.000274332	0.00438208
	ENSRNOG00000004287	Wdr83	927.103	-0.30155	0.0828906	-3.63793	0.000274841	0.00438608
	ENSRNOG00000064950	LOC102554288	657.448	7.26845	1.99822	3.63746	0.000275344	0.00438998
	ENSRNOG00000004666	Prr5l	338.115	0.886137	0.243705	3.6361	0.000276792	0.00440892
	ENSRNOG00000012098	Adcyap1r1	17413.8	-0.476245	0.130999	-3.63548	0.000277458	0.00441539
	ENSRNOG00000054557	Lsm14b	6274.65	-0.247649	0.0681406	-3.63438	0.000278652	0.00443022
	ENSRNOG00000026989	Gapt	42.9861	2.30776	0.635619	3.63073	0.000282624	0.00448912
	ENSRNOG00000019553	Ipo4	5397.79	-0.241141	0.0664212	-3.63049	0.000282885	0.00448912
	ENSRNOG00000021855	Kcp	247.381	-0.987992	0.27219	-3.62979	0.000283648	0.00449702
	ENSRNOG00000069648	RGD1560398	3742.13	-0.273776	0.075459	-3.62813	0.000285477	0.00452179
	ENSRNOG00000011825	Ndufb3	4393.89	-0.364905	0.100598	-3.62735	0.00028635	0.00452903
	ENSRNOG00000016161	Lman2	3652.17	0.398989	0.109998	3.62724	0.000286469	0.00452903
	ENSRNOG00000015554	Ankdd1a	400.638	-0.969287	0.267309	-3.62609	0.000287747	0.00454501
	ENSRNOG00000064506	LOC120093538	823.651	-0.417191	0.115068	-3.6256	0.00028829	0.00454936
	ENSRNOG00000002097	Rasl11b	1680.36	-1.08978	0.300611	-3.62522	0.000288711	0.00455177
	ENSRNOG00000011550	Kcnab2	25655.2	-0.411655	0.113561	-3.62495	0.000289019	0.00455238
	ENSRNOG00000021609	RGD1563072	6583.85	-0.404969	0.111729	-3.62457	0.00028944	0.00455479
	ENSRNOG00000001603	N6amt1	411.56	-0.458346	0.126467	-3.62423	0.000289825	0.00455661
	ENSRNOG00000011882	Gab2	2568.69	0.243746	0.0672645	3.62369	0.000290428	0.00455866
	ENSRNOG00000059900	Bst2	863.449	1.5637	0.431527	3.62363	0.000290492	0.00455866
	ENSRNOG00000029756	P2ry13	279.254	0.899282	0.248194	3.6233	0.000290873	0.00456041
	ENSRNOG00000008479	Slc8a1	22522.8	-0.34363	0.0948703	-3.6221	0.000292222	0.00457733
	ENSRNOG00000071066	Stum	24212.7	-0.448138	0.123758	-3.62109	0.000293366	0.0045883
	ENSRNOG00000052498	Grb14	1321.68	-0.662322	0.182911	-3.621	0.000293463	0.0045883
	ENSRNOG00000066894	Tcaf2c	133.753	1.33149	0.367843	3.61972	0.000294921	0.00460685
	ENSRNOG00000007866	Clec2dl1	14.3539	3.84467	1.06331	3.61577	0.00029946	0.00467345
	ENSRNOG00000040166	Ankrd34b	1044.64	-0.472295	0.130683	-3.61404	0.00030146	0.00470033
	ENSRNOG00000043390	Samd12	1356.98	-0.405232	0.112269	-3.60947	0.000306818	0.00477768
	ENSRNOG00000013663	Tmem86a	538.047	0.647503	0.179397	3.60933	0.000306984	0.00477768
	ENSRNOG00000001796	Dgkg	7754.16	-0.64977	0.180165	-3.60652	0.000310329	0.00482532
	ENSRNOG00000016256	Myo9b	4392.4	0.486829	0.135013	3.60581	0.000311184	0.00483418
	ENSRNOG00000005872	Tcf7	239.913	0.576457	0.159923	3.60459	0.000312647	0.00484709
	ENSRNOG00000001331	Rnf34	3334.45	-0.210976	0.0585312	-3.60451	0.000312747	0.00484709
	ENSRNOG00000042686	Trim34	236.875	0.852956	0.236643	3.6044	0.000312872	0.00484709
	ENSRNOG00000001958	Ift57	1684.71	-0.268508	0.0745235	-3.60299	0.000314579	0.00486908
	ENSRNOG00000007542	Scg5	14446	-0.290323	0.0806539	-3.59962	0.000318686	0.00492816
	ENSRNOG00000001861	Ydjc	985.079	-0.57839	0.160695	-3.59929	0.000319085	0.00492984
	ENSRNOG00000007412	Dok1	157.97	1.08131	0.300446	3.59902	0.000319421	0.00493054
	ENSRNOG00000012721	Ednra	419.433	0.6985	0.1941	3.59866	0.000319856	0.00493276
	ENSRNOG00000010156	Snapc5	3103.01	-0.336802	0.0936031	-3.5982	0.000320431	0.00493714
	ENSRNOG00000000814	Fabp7	5315.45	0.84094	0.233896	3.59536	0.000323948	0.0049868
	ENSRNOG00000030183	Plod2	291.781	0.755515	0.210153	3.59506	0.000324311	0.00498786
	ENSRNOG00000051706	Tep1	2468.44	0.669642	0.186285	3.59472	0.000324735	0.00498987
	ENSRNOG00000017072	Slc16a14	1411.14	-0.466795	0.129887	-3.59386	0.000325815	0.00500192
	ENSRNOG00000070904		187.903	0.597163	0.1662	3.59304	0.000326845	0.00501321
	ENSRNOG00000021316	Tmem98	448.14	0.468338	0.13041	3.59127	0.000329074	0.00504283
	ENSRNOG00000015095	Spryd7	1283.79	-0.374651	0.104396	-3.58877	0.000332247	0.00508685
	ENSRNOG00000014291	Elp3	5626.57	-0.192723	0.0537063	-3.58845	0.00033265	0.00508762
	ENSRNOG00000026807	Ttc41	113.005	-1.04872	0.292265	-3.58826	0.000332897	0.00508762
	ENSRNOG00000007227	Mien1	2177.95	-0.269186	0.0751295	-3.58296	0.000339729	0.00518485
	ENSRNOG00000000840	Atp6v1g2	17531.2	-0.310599	0.0866962	-3.58261	0.000340178	0.00518485
	ENSRNOG00000026647	Cxcl16	495.705	1.14358	0.319206	3.58256	0.000340241	0.00518485
	ENSRNOG00000025498	Crb2	369.79	0.70009	0.195426	3.58238	0.000340481	0.00518485
	ENSRNOG00000003745	Atf3	75.3528	2.14516	0.598878	3.58196	0.00034102	0.0051884
	ENSRNOG00000014125	Evi2b	111.05	1.57634	0.440195	3.58101	0.000342274	0.00520281
	ENSRNOG00000045997	Chst14	72.0703	1.02421	0.286058	3.58044	0.000343019	0.00520947
	ENSRNOG00000004812	Sema6d	7087.91	0.328191	0.0916702	3.58013	0.000343429	0.00521103
	ENSRNOG00000043044	Cnn2	850.727	0.693489	0.193729	3.5797	0.000343993	0.00521491
	ENSRNOG00000066286		614.367	0.637201	0.178138	3.577	0.000347554	0.00526013
	ENSRNOG00000012368	Dnajc17	404.95	-0.501365	0.140165	-3.57697	0.000347596	0.00526013
	ENSRNOG00000006483	Heatr5a	1088.7	0.396645	0.110901	3.57657	0.000348133	0.00526295
	ENSRNOG00000010813	Tspan14	2648.69	0.605523	0.169312	3.57637	0.000348402	0.00526295
	ENSRNOG00000011320	Igfbpl1	202.363	0.82218	0.230027	3.57427	0.000351207	0.0053006
	ENSRNOG00000030633	Lmf2	1098.67	0.478971	0.13404	3.57335	0.000352439	0.00531446
	ENSRNOG00000011774	Fblim1	48.8214	1.42343	0.398415	3.57274	0.000353262	0.00532215
	ENSRNOG00000069031		47.3541	1.55437	0.435142	3.5721	0.000354131	0.0053305
	ENSRNOG00000011016	Slc7a2	1047.14	0.735676	0.206025	3.57081	0.000355884	0.00535214
	ENSRNOG00000042478	Adam22	11202.2	-0.364722	0.102161	-3.57009	0.000356864	0.00536212
	ENSRNOG00000011346	Ehd2	874.344	0.822276	0.230358	3.56956	0.000357579	0.00536809
	ENSRNOG00000003253	Qdpr	15118.6	0.494393	0.138511	3.56933	0.000357893	0.00536809
	ENSRNOG00000016800	Ss18	2899.51	0.610259	0.171015	3.56846	0.000359087	0.00538124
	ENSRNOG00000010213	Fgd5	799.328	0.468449	0.131288	3.5681	0.000359583	0.00538391
	ENSRNOG00000007040	Timm17a	2408.83	-0.267915	0.0751214	-3.56642	0.000361886	0.00541361
	ENSRNOG00000055939	Zcchc18	10676.7	-0.256086	0.0718174	-3.56579	0.000362762	0.00541752
	ENSRNOG00000030127	Eml2	12875.6	-0.347071	0.0973339	-3.56577	0.000362786	0.00541752
	ENSRNOG00000018117	Ndufv1	13493.1	-0.288174	0.0808863	-3.56271	0.000367049	0.00547407
	ENSRNOG00000002194	Coq2	3554.1	-0.411292	0.115448	-3.56259	0.000367219	0.00547407
	ENSRNOG00000002004	Prdm8	3517.06	-0.495714	0.139222	-3.56061	0.000369995	0.00551062
	ENSRNOG00000068487	Mzt1	1243.22	-0.330211	0.0927615	-3.55979	0.000371158	0.00552309
	ENSRNOG00000006865	Laptm4a	8021.03	0.289017	0.0811987	3.55938	0.000371736	0.00552685
	ENSRNOG00000049918	Lrg1	428.914	1.06605	0.299556	3.55877	0.000372597	0.0055348
	ENSRNOG00000009227	Aplnr	431.537	1.05612	0.29683	3.55801	0.000373671	0.00554589
	ENSRNOG00000019142	Fas	71.6149	1.66452	0.467888	3.55753	0.000374357	0.00555122
	ENSRNOG00000065897		645.88	-0.532887	0.149805	-3.55721	0.000374812	0.00555311
	ENSRNOG00000005342	Rassf5	1000.11	0.488843	0.137434	3.55694	0.000375202	0.00555404
	ENSRNOG00000010971	Snx18	2536.11	0.415357	0.116875	3.55384	0.000379643	0.00561488
	ENSRNOG00000006646	Vopp1	6121.5	-0.281467	0.0792147	-3.55321	0.000380556	0.00562214
	ENSRNOG00000060340	Psme4	2810.1	0.309067	0.0869863	3.55305	0.000380797	0.00562214
	ENSRNOG00000046254	Adgre1	1052.23	1.44246	0.406373	3.54959	0.000385828	0.00568851
	ENSRNOG00000005309	Scn8a	29834.9	-0.350419	0.0987235	-3.5495	0.000385963	0.00568851
	ENSRNOG00000012199	Sox2	3485.67	0.407659	0.114905	3.54778	0.000388494	0.00572085
	ENSRNOG00000005825	Lyz2	1932.57	0.999398	0.281718	3.54751	0.000388889	0.00572169
	ENSRNOG00000010629	Nod1	628.329	0.624147	0.17598	3.5467	0.00039009	0.00573439
	ENSRNOG00000013641	Myo7a	255.591	0.832666	0.234866	3.54528	0.0003922	0.00576042
	ENSRNOG00000009143	Lrrc57	910.177	-0.405694	0.114458	-3.54449	0.000393366	0.00577255
	ENSRNOG00000012826	Creb3l2	2508.47	0.40117	0.113232	3.5429	0.000395757	0.00579911
	ENSRNOG00000017065	Arhgap28	102.732	0.754626	0.213001	3.54283	0.00039586	0.00579911
	ENSRNOG00000021663	Vxn	12810.4	-0.561104	0.158514	-3.53978	0.000400466	0.00585707
	ENSRNOG00000020658	Aarsd1	3091.83	-0.264054	0.0745969	-3.53975	0.000400507	0.00585707
	ENSRNOG00000048682	Zwint	124526	-0.288613	0.0815575	-3.53877	0.000401993	0.00587373
	ENSRNOG00000015084	Necab2	5383.74	-0.712497	0.201359	-3.53845	0.00040249	0.00587594
	ENSRNOG00000013707	Spata13	2328.61	0.496974	0.140461	3.53817	0.000402915	0.00587709
	ENSRNOG00000012074	Ifngr1	2920.67	0.581587	0.164455	3.53644	0.000405559	0.00590933
	ENSRNOG00000017787	Ripk1	673.783	0.510153	0.144275	3.53598	0.000406267	0.00590933
	ENSRNOG00000017595	Rsu1	904.004	0.392166	0.11091	3.5359	0.000406388	0.00590933
	ENSRNOG00000013312	Kcnt2	1799.58	-0.758145	0.214419	-3.53582	0.000406519	0.00590933
	ENSRNOG00000013536	Cdc42	8953.09	-0.188268	0.0532773	-3.53374	0.000409728	0.00595088
	ENSRNOG00000019212	Tpp1	3299.48	0.502067	0.142109	3.53298	0.000410902	0.0059608
	ENSRNOG00000011407	Prag1	5395.7	-0.588036	0.166448	-3.53284	0.000411114	0.0059608
	ENSRNOG00000016398	Clstn1	84728.2	-0.246799	0.0698829	-3.5316	0.00041305	0.00598376
	ENSRNOG00000055568	LOC100910754	370.69	-0.711857	0.201587	-3.53126	0.00041358	0.00598633
	ENSRNOG00000004060	Calm1	207210	-0.297446	0.0842461	-3.53068	0.000414497	0.00599448
	ENSRNOG00000020155	Mapk8	5117.9	-0.314865	0.0892505	-3.52788	0.000418908	0.00605312
	ENSRNOG00000021536	Plxdc1	707.212	-0.781408	0.221625	-3.52581	0.00042219	0.00609534
	ENSRNOG00000059765	Asic1	1800.66	-0.36633	0.103932	-3.52471	0.000423944	0.00611546
	ENSRNOG00000032703	Rasgrp3	1228.8	0.57424	0.162947	3.52408	0.00042496	0.00612491
	ENSRNOG00000004200	Sybu	4943.31	-0.278298	0.0789919	-3.52312	0.000426506	0.00614023
	ENSRNOG00000008374	Nipsnap1	4830.99	-0.262987	0.0746494	-3.52297	0.000426747	0.00614023
	ENSRNOG00000054212	Pde1a	4286.02	-0.503256	0.142916	-3.52133	0.000429383	0.00617293
	ENSRNOG00000061450	Homer2	2673.63	-0.47087	0.133824	-3.51859	0.00043385	0.00623186
	ENSRNOG00000002024	Epha5	11533.4	-0.283497	0.0805887	-3.51783	0.000435093	0.00624443
	ENSRNOG00000039390	Slc37a2	321.455	0.863816	0.245584	3.51739	0.000435809	0.00624942
	ENSRNOG00000017438	Gfra1	1874.71	1.01174	0.287822	3.51517	0.000439471	0.00629661
	ENSRNOG00000018359	Smad7	3239.47	0.480119	0.13662	3.51427	0.000440971	0.00631277
	ENSRNOG00000016690	Idi1	1159.12	-0.301678	0.0858555	-3.51379	0.000441764	0.00631879
	ENSRNOG00000031475	Col16a1	1660.22	0.757603	0.215642	3.51324	0.000442681	0.00632513
	ENSRNOG00000009563	Krt2	566.673	-0.674936	0.192121	-3.51307	0.000442953	0.00632513
	ENSRNOG00000001271	Card6	447.509	0.620463	0.176646	3.51246	0.000443974	0.00633437
	ENSRNOG00000064385	Ftl1	11221.5	0.571444	0.162774	3.51065	0.000447004	0.00637225
	ENSRNOG00000007564	Evc	777.969	0.708563	0.201858	3.5102	0.000447773	0.00637564
	ENSRNOG00000051977	Mmrn2	883.289	0.613112	0.174672	3.51007	0.000447994	0.00637564
	ENSRNOG00000033498	Cib1	572.84	0.509855	0.14532	3.50849	0.000450658	0.00640819
	ENSRNOG00000011592	Lrp10	3640.59	0.391622	0.111705	3.50587	0.00045512	0.00646621
	ENSRNOG00000019136	Scamp2	952.604	0.575141	0.16408	3.50526	0.00045617	0.0064757
	ENSRNOG00000033217	Esam	791.722	0.486525	0.138815	3.50485	0.000456861	0.0064801
	ENSRNOG00000016491	Fam110d	147.03	0.881349	0.251492	3.50448	0.000457507	0.00648384
	ENSRNOG00000006978	Mterf2	251.631	-0.530598	0.151421	-3.50413	0.000458105	0.00648689
	ENSRNOG00000029811	Kcne2	204.317	1.60613	0.458524	3.50282	0.000460362	0.00651342
	ENSRNOG00000013674	Megf10	3079.64	0.521411	0.148883	3.50215	0.000461525	0.00652442
	ENSRNOG00000013166	Wnt4	1642.99	-0.631156	0.180235	-3.50184	0.000462051	0.00652642
	ENSRNOG00000057072	Slc12a3	28.5626	1.42779	0.407759	3.50155	0.000462565	0.00652825
	ENSRNOG00000007529	Bmf	771.61	0.725777	0.207569	3.49655	0.00047131	0.00664117
	ENSRNOG00000013733	Ppp4r1	1289.05	0.276376	0.079043	3.49653	0.000471349	0.00664117
	ENSRNOG00000021330	Sprtn	1299.86	-0.386589	0.110635	-3.49428	0.000475347	0.00668964
	ENSRNOG00000045816	Gria1	39938.2	-0.422462	0.120906	-3.49415	0.000475578	0.00668964
	ENSRNOG00000042753	Fgf13	9156.49	-0.384042	0.109926	-3.49366	0.000476454	0.00669641
	ENSRNOG00000005776	Bcl11b	17921.3	-0.377085	0.107957	-3.49292	0.00047777	0.00670934
	ENSRNOG00000009470	Flnb	3554.23	0.483828	0.138638	3.48986	0.000483268	0.00678094
	ENSRNOG00000004687	Thbd	324.137	0.770561	0.22088	3.4886	0.000485565	0.00680659
	ENSRNOG00000000474	Rgl2	1639.69	0.424195	0.121601	3.48841	0.000485898	0.00680659
	ENSRNOG00000006359	Galk1	1184.5	-0.334444	0.0958953	-3.4876	0.000487374	0.00682163
	ENSRNOG00000068695	Diras3	193.722	-0.678581	0.194621	-3.48667	0.000489069	0.00683971
	ENSRNOG00000017485	Cd72	69.4786	1.89162	0.54265	3.48589	0.000490499	0.00685235
	ENSRNOG00000065273	LOC103691165	1290.2	-0.704534	0.202119	-3.48574	0.000490781	0.00685235
	ENSRNOG00000008481	Reep1	5956.14	-0.300866	0.0863365	-3.48481	0.000492484	0.00687047
	ENSRNOG00000005850	Gdap1	5335.68	-0.369136	0.105946	-3.48418	0.000493652	0.00687634
	ENSRNOG00000021424	Cd300lf	186.024	1.01307	0.290765	3.48414	0.000493715	0.00687634
	ENSRNOG00000015297	C9h6orf132	71.5007	1.03971	0.298638	3.48151	0.000498593	0.00693858
	ENSRNOG00000057827	Cirop	17.2913	2.18318	0.627148	3.48112	0.00049932	0.00693864
	ENSRNOG00000001608	Nxpe3	2546.65	-0.335055	0.0962506	-3.48107	0.000499415	0.00693864
	ENSRNOG00000015967	Sh3bgrl3	2325.7	0.662238	0.190287	3.48022	0.000501011	0.00695512
	ENSRNOG00000065590	Gpr65	31.6425	1.7442	0.501265	3.47959	0.000502184	0.0069657
	ENSRNOG00000031965	Impdh2	1085.28	0.469293	0.134911	3.47855	0.000504144	0.00698347
	ENSRNOG00000007159	Ccl2	9.93993	3.28164	0.943415	3.47847	0.000504289	0.00698347
	ENSRNOG00000013720	Aebp1	4395.06	0.847738	0.243759	3.47777	0.000505596	0.00699586
	ENSRNOG00000019330	Procr	65.3533	1.25412	0.360913	3.47487	0.000511104	0.00706612
	ENSRNOG00000000633	Rhobtb1	531.751	0.447699	0.128847	3.47466	0.000511506	0.00706612
	ENSRNOG00000020777	Zfp382	1336.7	-0.248406	0.0715013	-3.47414	0.000512491	0.00707396
	ENSRNOG00000063528	LOC120094619	292.146	-0.941424	0.271036	-3.47343	0.00051385	0.00708695
	ENSRNOG00000029478	Cyp4f39	251.6	0.605566	0.174395	3.47237	0.000515875	0.00710371
	ENSRNOG00000015310	Lrrc32	324.795	0.899698	0.259117	3.47216	0.000516279	0.00710371
	ENSRNOG00000053469	Tmc6	535.377	0.489053	0.14085	3.47214	0.000516321	0.00710371
	ENSRNOG00000060939	Gstm2	383.853	-0.514395	0.148209	-3.47073	0.00051904	0.00713533
	ENSRNOG00000004410	Pax6	460.484	0.393048	0.113308	3.46884	0.00052271	0.00717997
	ENSRNOG00000023400	Dtx3l	977.818	0.967589	0.27897	3.46844	0.000523497	0.00718186
	ENSRNOG00000010793	Spryd3	14609.8	-0.327465	0.0944156	-3.46833	0.000523695	0.00718186
	ENSRNOG00000021233	Itpa	4259.59	-0.326715	0.0942139	-3.4678	0.000524747	0.00719048
	ENSRNOG00000004810	Plcb1	18132.1	-0.316279	0.0912268	-3.46695	0.00052639	0.00720496
	ENSRNOG00000009206	Fezf2	1631.02	-0.524254	0.15122	-3.46682	0.000526654	0.00720496
	ENSRNOG00000010480	Vstm5	321.963	-0.611201	0.176403	-3.46479	0.000530641	0.00725366
	ENSRNOG00000062429	Zfp239	2925.14	-0.395975	0.114307	-3.46414	0.00053192	0.007263
	ENSRNOG00000033087	Cdh23	740.67	2.72034	0.785314	3.46401	0.000532181	0.007263
	ENSRNOG00000013067	Phf21b	287.215	1.34883	0.389424	3.46365	0.000532907	0.00726707
	ENSRNOG00000003048	Tiprl	1446.33	-0.299453	0.0864677	-3.46318	0.000533833	0.00727385
	ENSRNOG00000057713	Cav2	593.952	0.81198	0.234476	3.46295	0.000534285	0.00727416
	ENSRNOG00000061424	Map3k3	1876.28	0.350866	0.101359	3.46161	0.00053696	0.00730472
	ENSRNOG00000015304	Tmem160	2779.3	-0.28829	0.0832902	-3.46127	0.000537625	0.0073079
	ENSRNOG00000003869	Sod3	1279.77	0.441894	0.12769	3.46069	0.000538797	0.00731797
	ENSRNOG00000049289	Robo4	436.154	0.439895	0.127122	3.46043	0.000539323	0.00731926
	ENSRNOG00000012546	Frmpd1	1286.53	0.433853	0.125387	3.4601	0.000539976	0.00732226
	ENSRNOG00000013886	Fyb1	554.233	1.66899	0.482754	3.45722	0.000545782	0.00738947
	ENSRNOG00000052080	Camk2b	95485.8	-0.373237	0.107959	-3.45721	0.000545803	0.00738947
	ENSRNOG00000026124	Id3	2516.12	0.620016	0.179423	3.45562	0.000549034	0.00742729
	ENSRNOG00000065935	Kng2	15.3619	3.41732	0.989053	3.45514	0.00055001	0.00743456
	ENSRNOG00000014840	Gna14	488.235	-0.533843	0.15457	-3.45372	0.000552913	0.00746784
	ENSRNOG00000012354	Trim23	3958.93	-0.330838	0.0958139	-3.45293	0.000554541	0.00748112
	ENSRNOG00000029939	Gypc	238.81	1.314	0.380582	3.4526	0.000555203	0.00748112
	ENSRNOG00000010947	Mmp14	827.301	0.61822	0.179063	3.45252	0.000555374	0.00748112
	ENSRNOG00000026704	Drp2	2941.08	-0.294732	0.0853705	-3.45238	0.000555659	0.00748112
	ENSRNOG00000013553	Ngrn	2421.64	-0.219753	0.0636588	-3.45204	0.000556363	0.00748465
	ENSRNOG00000017277	Igsf6	23.5297	2.01165	0.582809	3.45165	0.000557167	0.00748953
	ENSRNOG00000009080	Atp6v1d	10417	-0.261946	0.0759167	-3.45044	0.000559669	0.0075172
	ENSRNOG00000004158	Hdac9	3542.55	-0.534421	0.154915	-3.44978	0.000561051	0.0075298
	ENSRNOG00000015269	Atf7	781.494	0.428403	0.124298	3.44658	0.000567738	0.00761352
	ENSRNOG00000019043	Pdcd1	18.0499	2.78862	0.809203	3.44613	0.000568683	0.00762018
	ENSRNOG00000063930		11.1845	2.57025	0.746302	3.44399	0.000573206	0.00767472
	ENSRNOG00000015003	Pex11a	395.783	0.617993	0.179489	3.44307	0.000575159	0.00769282
	ENSRNOG00000008850	Ttc5	3541.87	-0.302694	0.0879176	-3.44292	0.000575465	0.00769282
	ENSRNOG00000014574	Entpd1	1546.77	0.565228	0.164204	3.44223	0.000576945	0.00770653
	ENSRNOG00000014382	C2cd5	3659.74	-0.225468	0.0655083	-3.44182	0.000577817	0.0077121
	ENSRNOG00000011824	Trh	2392.63	4.69183	1.364	3.43975	0.000582257	0.00776406
	ENSRNOG00000058842	Sptbn2	140514	-0.372752	0.108376	-3.43942	0.000582961	0.00776406
	ENSRNOG00000058003	Spon1	10509.6	-0.498357	0.144898	-3.43936	0.000583082	0.00776406
	ENSRNOG00000046159	Gns	6502.8	0.354066	0.102958	3.43895	0.000583971	0.0077698
	ENSRNOG00000009370	Tbkbp1	6077	-0.37787	0.109956	-3.43654	0.000589185	0.00783302
	ENSRNOG00000064392		1038.06	-0.473172	0.137759	-3.43479	0.000593024	0.00787788
	ENSRNOG00000005660	Fam110c	44.3556	3.52809	1.02785	3.43248	0.000598077	0.0079388
	ENSRNOG00000018567	Slc20a1	6364.77	0.499606	0.145609	3.43116	0.000601008	0.00796474
	ENSRNOG00000012347	Gata2	354.08	0.499199	0.145498	3.43097	0.000601421	0.00796474
	ENSRNOG00000048686	LOC102557419	1757.35	-0.722778	0.210672	-3.43082	0.000601766	0.00796474
	ENSRNOG00000007078	Ccn4	110.139	1.87417	0.546303	3.43064	0.000602161	0.00796474
	ENSRNOG00000017208	Cspg4	2641.04	0.483603	0.140975	3.43042	0.000602652	0.00796474
	ENSRNOG00000019656	Btd	548.343	0.420255	0.122512	3.43033	0.000602848	0.00796474
	ENSRNOG00000014013	Map4k4	20413	0.276932	0.0807364	3.43007	0.000603418	0.00796605
	ENSRNOG00000020554	Slc50a1	208.684	0.584303	0.170368	3.42965	0.000604367	0.00797239
	ENSRNOG00000033026	Dclk3	1094.34	-0.928327	0.270774	-3.42842	0.000607114	0.00800239
	ENSRNOG00000055597	Hdac7	979.069	0.412647	0.1204	3.42729	0.000609632	0.00802741
	ENSRNOG00000019357	Tax1bp3	421.198	0.73119	0.213352	3.42715	0.000609958	0.00802741
	ENSRNOG00000013963	Il6st	11712.7	0.329672	0.096214	3.42645	0.000611536	0.00804194
	ENSRNOG00000000542	Dnah8	400.788	-0.718631	0.209779	-3.42566	0.0006133	0.00805889
	ENSRNOG00000068513		119.991	0.792513	0.231401	3.42484	0.000615151	0.00807695
	ENSRNOG00000014087	Kifc3	4899.49	-0.337602	0.098607	-3.42371	0.000617728	0.00810451
	ENSRNOG00000005695	Mgp	404.118	0.717005	0.209448	3.42331	0.000618636	0.00811016
	ENSRNOG00000033133	Nae1	1049.87	-0.305354	0.0892243	-3.42231	0.000620905	0.00813361
	ENSRNOG00000001249	Col6a1	1285.19	0.731549	0.213778	3.422	0.00062162	0.0081367
	ENSRNOG00000061582	Scamp1	11930.5	-0.351683	0.102794	-3.42125	0.000623349	0.00815304
	ENSRNOG00000063552	Hist1h2ao	1922.37	-0.316851	0.0926436	-3.42011	0.000625962	0.00818091
	ENSRNOG00000019435	Psd	31429	-0.507326	0.148351	-3.41977	0.00062673	0.00818464
	ENSRNOG00000020342	Samd11	111.993	0.88252	0.258093	3.41939	0.000627606	0.00818978
	ENSRNOG00000005719	Emc4	3258.86	-0.21336	0.0624201	-3.41813	0.000630519	0.00822147
	ENSRNOG00000016552	Hmgcs1	17491.3	-0.463488	0.135614	-3.4177	0.000631518	0.00822816
	ENSRNOG00000012957	Sh3glb1	2480.21	0.31547	0.0923771	3.41502	0.000637762	0.00830314
	ENSRNOG00000047386	Smg1	8011.88	0.193635	0.0567062	3.41471	0.000638511	0.00830606
	ENSRNOG00000018914	Napg	7367.98	-0.411975	0.120654	-3.41451	0.000638965	0.00830606
	ENSRNOG00000066099		24.5875	2.49599	0.731088	3.41408	0.000639984	0.00831294
	ENSRNOG00000002079	Mapk10	11695.2	-0.345961	0.101348	-3.41358	0.000641143	0.00832161
	ENSRNOG00000056550	Epb41l4b	2091.72	0.552877	0.162029	3.41222	0.00064436	0.00835697
	ENSRNOG00000004482	Ccdc88c	2227.79	0.328015	0.0961395	3.41187	0.000645198	0.00836145
	ENSRNOG00000016971	Zfp612	4002.88	-0.301639	0.0884177	-3.41152	0.000646022	0.00836574
	ENSRNOG00000026455	Gpd1l	3552.41	-0.263584	0.0772852	-3.41053	0.000648357	0.00838957
	ENSRNOG00000065110		102.859	1.45056	0.425528	3.40885	0.000652365	0.00843499
	ENSRNOG00000003546	Tnfrsf12a	156.538	1.12063	0.328833	3.40789	0.000654672	0.00845838
	ENSRNOG00000023317	Colgalt1	1759.94	0.307273	0.0901838	3.40718	0.000656369	0.00847386
	ENSRNOG00000013634	Myd88	448.585	0.643918	0.189063	3.40585	0.000659594	0.00850901
	ENSRNOG00000015567	Slc9a2	1816.61	-0.546746	0.160564	-3.40515	0.000661267	0.00852411
	ENSRNOG00000005335	Galnt13	962.375	-0.439835	0.129197	-3.40437	0.000663163	0.00854207
	ENSRNOG00000004972	Upp1	270.616	1.4042	0.412508	3.40407	0.000663908	0.00854517
	ENSRNOG00000026679	Scn4b	2895.29	-0.415722	0.122142	-3.4036	0.000665033	0.00855316
	ENSRNOG00000062526	Ankrd63	1935.5	-1.32323	0.388849	-3.40295	0.000666626	0.00855548
	ENSRNOG00000026844	Lypd8	10.0555	3.11981	0.916801	3.40293	0.000666676	0.00855548
	ENSRNOG00000024213	Golim4	2860.21	0.314361	0.0923801	3.40291	0.000666727	0.00855548
	ENSRNOG00000030034	Sox11	1874.12	2.52499	0.742112	3.40243	0.000667888	0.00855792
	ENSRNOG00000019041	Psme1	2486.14	0.715169	0.210196	3.40239	0.00066799	0.00855792
	ENSRNOG00000007636	Cadps2	4528.42	-0.659045	0.193711	-3.40221	0.00066843	0.00855792
	ENSRNOG00000015501	Ddhd2	3730.38	-0.213951	0.0628923	-3.40187	0.000669271	0.00856222
	ENSRNOG00000018316	Grap2	107.378	-1.01656	0.298911	-3.40087	0.000671727	0.00858718
	ENSRNOG00000063964	Jdp2	1317.48	-0.542625	0.159567	-3.4006	0.000672372	0.00858894
	ENSRNOG00000014264	Phactr1	13241.9	-0.354475	0.10425	-3.40025	0.000673252	0.00859372
	ENSRNOG00000016528	Ppp1r21	2533.87	-0.242484	0.0713227	-3.39981	0.000674327	0.00859899
	ENSRNOG00000021256	Adra1d	4355.92	-0.694919	0.204408	-3.39967	0.000674679	0.00859899
	ENSRNOG00000012090	Slc16a8	24.0531	3.09333	0.91	3.39926	0.000675674	0.0086052
	ENSRNOG00000018375	Eif2b3	1242.52	-0.397174	0.116873	-3.39833	0.000677974	0.00862802
	ENSRNOG00000019763	Mlph	65.9832	1.69245	0.498298	3.39647	0.000682622	0.00867612
	ENSRNOG00000070268	Pnrc2	1127.62	0.334116	0.0983736	3.3964	0.000682776	0.00867612
	ENSRNOG00000010165	Tnfaip2	171.9	0.954924	0.281185	3.39607	0.000683602	0.00868011
	ENSRNOG00000001192	Gltp	1992.17	0.449836	0.132501	3.39498	0.000686348	0.00870846
	ENSRNOG00000059140	Myo1g	90.957	1.75669	0.517558	3.39419	0.000688314	0.00872687
	ENSRNOG00000015873	Spns3	14.3724	2.07974	0.612795	3.39386	0.000689139	0.00873082
	ENSRNOG00000053362	Gabarapl1	27380.7	-0.30651	0.0903293	-3.39325	0.000690691	0.00874394
	ENSRNOG00000064269		77.2504	-1.25742	0.370635	-3.39262	0.000692281	0.00875726
	ENSRNOG00000013578	Trem2	718.481	1.07874	0.317984	3.39242	0.000692776	0.00875726
	ENSRNOG00000008307	Nanp	1098.7	-0.343893	0.101378	-3.39219	0.000693374	0.0087583
	ENSRNOG00000009815	Pnma2	3968.79	-0.490386	0.144591	-3.39154	0.000695004	0.00877236
	ENSRNOG00000031367	Hprt1	3078.94	-0.387445	0.114283	-3.39021	0.000698378	0.00880839
	ENSRNOG00000002106	Usp46	7008.04	-0.346839	0.102317	-3.38986	0.000699281	0.00881323
	ENSRNOG00000021475	Ldah	1799.26	-0.224228	0.0661649	-3.38893	0.000701664	0.0088367
	ENSRNOG00000010951	Cmtm6	1382	0.587152	0.173372	3.38665	0.000707509	0.00890182
	ENSRNOG00000013331	Sdha	21796.6	-0.236097	0.0697171	-3.38651	0.000707885	0.00890182
	ENSRNOG00000033747	Sp110	288.145	0.993521	0.293436	3.38582	0.00070965	0.0089174
	ENSRNOG00000009700	Dync1i1	11167.3	-0.331254	0.0978492	-3.38535	0.000710875	0.00891986
	ENSRNOG00000005865	Itprid2	3791.59	0.280068	0.0827306	3.3853	0.000711	0.00891986
	ENSRNOG00000064142		20.495	1.95028	0.576163	3.38495	0.000711904	0.00891986
	ENSRNOG00000056151	Rasgrf2	9392.75	-0.342457	0.101177	-3.38474	0.000712448	0.00891986
	ENSRNOG00000014961	Pdpn	1512.21	0.85412	0.252345	3.38473	0.000712474	0.00891986
	ENSRNOG00000039891	Adgrg5	17.9451	3.0125	0.890092	3.38448	0.000713126	0.00892144
	ENSRNOG00000010240	Tent5a	317.624	1.07726	0.318354	3.38383	0.000714812	0.00893203
	ENSRNOG00000013030	Pip4k2b	7309.05	-0.177259	0.0523855	-3.38375	0.000715026	0.00893203
	ENSRNOG00000028651	Znf846	785.954	-0.331534	0.0979886	-3.38339	0.000715969	0.00893723
	ENSRNOG00000014178	Acad9	3103.62	-0.28976	0.0857165	-3.38045	0.000723674	0.00902637
	ENSRNOG00000007584	Ehd4	1288.48	0.686952	0.203225	3.38026	0.000724174	0.00902637
	ENSRNOG00000006674	Rflnb	907.634	1.51925	0.449478	3.38003	0.00072479	0.00902742
	ENSRNOG00000016246	Tshz1	3571.48	0.381075	0.112786	3.37876	0.000728145	0.00905948
	ENSRNOG00000019184	Npr3	72.5821	1.79739	0.532028	3.37837	0.000729161	0.00905948
	ENSRNOG00000003622	Cybb	210.168	1.03657	0.306831	3.37831	0.000729329	0.00905948
	ENSRNOG00000057832	Rnf125	65.9281	0.918187	0.271794	3.37825	0.0007295	0.00905948
	ENSRNOG00000000442	Notch4	938.346	0.400599	0.118621	3.37714	0.00073244	0.00908549
	ENSRNOG00000005334	Acvr2a	1523.7	-0.502055	0.148666	-3.37705	0.000732666	0.00908549
	ENSRNOG00000016037	Mafb	569.722	0.967796	0.286608	3.37673	0.000733541	0.00908969
	ENSRNOG00000004382	Arel1	12584.1	-0.241297	0.0714966	-3.37494	0.00073832	0.00914224
	ENSRNOG00000002514	Ccdc93	1595.63	0.315025	0.0933527	3.37457	0.000739312	0.00914784
	ENSRNOG00000003039	Wnt3a	52.5477	-5.48607	1.62583	-3.37432	0.00073999	0.00914956
	ENSRNOG00000017354	Zyx	2906.34	0.404439	0.119881	3.37369	0.000741688	0.00916387
	ENSRNOG00000008427	Necap2	1905.35	0.409368	0.121367	3.37298	0.000743585	0.00918062
	ENSRNOG00000002956	Stim2	6790.57	-0.343235	0.101772	-3.37257	0.000744691	0.00918524
	ENSRNOG00000018712	Camk2a	175856	-0.475016	0.140852	-3.37244	0.000745042	0.00918524
	ENSRNOG00000001007	Baiap2l1	33.4235	1.36916	0.406055	3.37185	0.000746647	0.00919834
	ENSRNOG00000019688	Diaph1	5903.36	-0.381724	0.113246	-3.37075	0.000749642	0.00922854
	ENSRNOG00000012847	Scgb1c1	58.405	3.06705	0.910589	3.36821	0.000756584	0.00930724
	ENSRNOG00000006462	Ero1a	4623.61	-0.205494	0.0610327	-3.36696	0.000760025	0.0093428
	ENSRNOG00000012767	Micu3	2553.91	-0.272185	0.0808629	-3.366	0.000762668	0.0093685
	ENSRNOG00000018434	Stab1	676.966	0.647134	0.192289	3.36543	0.000764243	0.00938106
	ENSRNOG00000055089	Slc44a1	7133.69	0.414983	0.123383	3.36338	0.000769949	0.00944427
	ENSRNOG00000004998	Jakmip1	7629.59	-0.373981	0.111236	-3.36205	0.000773657	0.00948289
	ENSRNOG00000003715	Srpx2	25.8662	2.33574	0.694868	3.36142	0.000775434	0.0094978
	ENSRNOG00000037620	Mob3c	243.753	0.538614	0.160279	3.36048	0.000778065	0.00951696
	ENSRNOG00000015528	Pja2	70654.5	-0.323626	0.096304	-3.36046	0.00077812	0.00951696
	ENSRNOG00000004610	Lum	168.319	0.896124	0.266766	3.35922	0.000781642	0.00955315
	ENSRNOG00000012495	Podxl	3291.93	0.607038	0.180747	3.35849	0.000783686	0.00957124
	ENSRNOG00000008834	Dach1	278.471	0.726856	0.216511	3.35714	0.000787535	0.0096084
	ENSRNOG00000048295	AABR07039229.2	371.729	-0.487141	0.145111	-3.35702	0.000787862	0.0096084
	ENSRNOG00000015644	Ugcg	4871.87	-0.247986	0.0738788	-3.35666	0.000788903	0.00961419
	ENSRNOG00000018109	Clic4	9058.61	0.287755	0.0857456	3.35591	0.00079103	0.00963079
	ENSRNOG00000060146	Six5	155.097	0.654096	0.194923	3.35567	0.000791742	0.00963079
	ENSRNOG00000045952	Ephb4	687.894	0.480151	0.14309	3.35559	0.000791968	0.00963079
	ENSRNOG00000016807	Oat	4770.86	-0.267286	0.0796728	-3.3548	0.000794227	0.00965134
	ENSRNOG00000017136	Syt17	1711.39	-0.530543	0.158227	-3.35304	0.00079929	0.00970591
	ENSRNOG00000026951	Susd5	563.729	0.798573	0.238184	3.35276	0.000800106	0.00970887
	ENSRNOG00000015353	Prss12	652.624	-1.13585	0.338812	-3.35245	0.000800996	0.00971272
	ENSRNOG00000020173	Tie1	1778.5	0.5602	0.167112	3.35223	0.000801623	0.00971338
	ENSRNOG00000037814	Cxcl17	23.2141	2.18673	0.652509	3.35127	0.000804427	0.0097404
	ENSRNOG00000007939	Naprt	948.59	0.436673	0.130325	3.35064	0.000806239	0.00975538
	ENSRNOG00000068106	Tcap	164.592	-0.63727	0.19024	-3.34983	0.00080862	0.00977722
	ENSRNOG00000006975	Wasl	8645.49	-0.36139	0.107894	-3.34949	0.000809608	0.00978218
	ENSRNOG00000004726	Mapkapk2	3374.5	0.663657	0.198165	3.34901	0.000811	0.00979204
	ENSRNOG00000032878	Cxxc5	6215.12	0.530491	0.15844	3.34821	0.000813351	0.00981343
	ENSRNOG00000003025	AABR07039336.2	5964.23	-0.379335	0.113352	-3.34652	0.000818329	0.00986001
	ENSRNOG00000025235	Tmem130	30958.7	-0.297666	0.0889482	-3.3465	0.000818374	0.00986001
	ENSRNOG00000011284	Sgms2	218.063	1.11357	0.332951	3.34455	0.000824165	0.00992273
	ENSRNOG00000067119	Smim17	171.801	-0.667256	0.199572	-3.34343	0.000827493	0.00995574
	ENSRNOG00000020860	Tdrkh	2248.67	-0.258574	0.077348	-3.34299	0.000828803	0.00996443
	ENSRNOG00000002722	Sec14l1	17077.6	-0.309187	0.0925176	-3.34193	0.000831974	0.00999445
	ENSRNOG00000029658	Rnf213	2801.99	0.904474	0.270658	3.34176	0.000832478	0.00999445
	ENSRNOG00000017539	Mmp9	687.592	2.51255	0.752142	3.34053	0.000836196	0.010032
	ENSRNOG00000002969	Itpkb	4485.32	0.587836	0.17606	3.33883	0.000841306	0.0100862
	ENSRNOG00000007646	Sipa1l1	18014.8	-0.273	0.0817816	-3.33816	0.000843354	0.0101036
	ENSRNOG00000021468	Grm8	555.948	-0.56622	0.169673	-3.33713	0.000846473	0.0101338
	ENSRNOG00000019555	Arap1	2858.5	0.426111	0.127702	3.33677	0.000847594	0.0101401
	ENSRNOG00000017854	Ucp2	4007.84	0.507012	0.151983	3.33597	0.000850024	0.0101619
	ENSRNOG00000000151	Ldlrap1	1906.19	0.439718	0.131819	3.33576	0.000850673	0.0101625
	ENSRNOG00000019802	Zfp428	2090.03	-0.355877	0.10671	-3.335	0.000852981	0.0101794
	ENSRNOG00000019322	Notch1	6154.79	0.452383	0.135651	3.33491	0.00085328	0.0101794
	ENSRNOG00000012759	Col19a1	934.385	-0.418284	0.125452	-3.33422	0.00085538	0.0101972
	ENSRNOG00000002338	Dgke	2609.12	-0.272354	0.0816997	-3.3336	0.000857305	0.010213
	ENSRNOG00000005772	Hacd4	52.324	0.99204	0.297612	3.33333	0.000858138	0.0102158
	ENSRNOG00000013328	Rbpms	108.931	0.565105	0.169556	3.33285	0.000859609	0.0102261
	ENSRNOG00000017241	Dpcd	3863.98	-0.305037	0.0915339	-3.3325	0.000860699	0.0102319
	ENSRNOG00000033338	Gimap6	211.994	0.455294	0.136742	3.32958	0.000869757	0.0103323
	ENSRNOG00000006733	Srgap2	6121.87	0.25956	0.0779753	3.32874	0.000872401	0.0103565
	ENSRNOG00000006867	Etv1	4563.68	-0.457073	0.137345	-3.32792	0.000874983	0.0103799
	ENSRNOG00000042374	Tgif2	156.045	0.84626	0.254315	3.32761	0.000875958	0.0103842
	ENSRNOG00000006305	Slc38a2	5374.18	0.512233	0.154053	3.32505	0.000884013	0.010468
	ENSRNOG00000038784	Piezo2	722.482	-1.0974	0.330074	-3.32472	0.000885063	0.010468
	ENSRNOG00000016251	Dnaja2	10774.8	-0.257545	0.0774652	-3.32465	0.000885285	0.010468
	ENSRNOG00000001163	Srsf9	902.51	0.336789	0.101303	3.32459	0.0008855	0.010468
	ENSRNOG00000070901	Irgq	10576.5	-0.252816	0.0760544	-3.32415	0.000886874	0.0104726
	ENSRNOG00000017137	Eef1akmt2	883.668	-0.391779	0.117861	-3.32408	0.000887117	0.0104726
	ENSRNOG00000017804	Septin1	176.627	0.749946	0.225626	3.32385	0.000887855	0.010474
	ENSRNOG00000022822	Fam169b	118.646	0.968163	0.291304	3.32355	0.000888803	0.0104779
	ENSRNOG00000062648		95.648	1.94633	0.585657	3.32332	0.000889518	0.010479
	ENSRNOG00000018336	Eps8l2	387.837	0.645254	0.194176	3.32303	0.00089045	0.0104827
	ENSRNOG00000009022	Rtkn	6283.48	-0.157833	0.0475283	-3.32082	0.000897521	0.0105586
	ENSRNOG00000025300	Fer1l6	18.961	3.39425	1.02218	3.3206	0.000898248	0.0105599
	ENSRNOG00000000963	Tmem132c	252.536	-0.720449	0.217032	-3.31956	0.000901594	0.0105851
	ENSRNOG00000021724	Ptprcap	89.349	1.76892	0.53291	3.31936	0.000902236	0.0105851
	ENSRNOG00000046216	RGD1559482	35.5411	1.77577	0.534994	3.31923	0.000902666	0.0105851
	ENSRNOG00000016544	Arhgef28	5394.13	-0.421092	0.126867	-3.31915	0.000902907	0.0105851
	ENSRNOG00000001544	Cyyr1	1106.66	0.67433	0.203175	3.31897	0.000903514	0.0105851
	ENSRNOG00000069661	Ubl5	2373.44	-0.154341	0.0465063	-3.3187	0.00090436	0.0105877
	ENSRNOG00000009630	Hsd17b12	2871.79	0.245085	0.0738931	3.31674	0.000910732	0.0106549
	ENSRNOG00000008182	Htra3	515.024	0.607269	0.183113	3.31637	0.000911963	0.010662
	ENSRNOG00000017657	Phf23	2100.12	0.263771	0.0795498	3.3158	0.000913814	0.0106717
	ENSRNOG00000001575	Grik1	618.484	-0.322705	0.0973255	-3.31573	0.000914054	0.0106717
	ENSRNOG00000037853	Rarres1	192.197	0.890869	0.268756	3.31478	0.00091714	0.0107004
	ENSRNOG00000024657	Mfsd4a	2362.59	-0.570644	0.172209	-3.31367	0.000920808	0.0107358
	ENSRNOG00000049943	Sinhcaf	132.248	0.608895	0.183804	3.31274	0.000923874	0.0107641
	ENSRNOG00000001825	AABR07034767.1	2406.19	-0.654848	0.197695	-3.31242	0.000924915	0.0107665
	ENSRNOG00000020531	Fen1	995.087	-0.263165	0.0794512	-3.31229	0.000925346	0.0107665
	ENSRNOG00000068505	Insl3	56.9276	1.13341	0.342208	3.31204	0.000926189	0.0107666
	ENSRNOG00000017012	Coq7	649.516	-0.60465	0.182572	-3.31185	0.000926804	0.0107666
	ENSRNOG00000064355	Fbxl12	767.18	0.306218	0.0924651	3.31172	0.000927255	0.0107666
	ENSRNOG00000005796	Ctnna1	6924.85	0.329437	0.0994903	3.31125	0.000928807	0.0107772
	ENSRNOG00000029980	Zbtb16	3589.74	-0.706803	0.213485	-3.31079	0.000930332	0.0107785
	ENSRNOG00000009549	Fbxo3	3113.62	-0.195062	0.058918	-3.31073	0.000930521	0.0107785
	ENSRNOG00000067988	Slc5a3	2905.19	0.395123	0.119349	3.31064	0.000930827	0.0107785
	ENSRNOG00000061533	Zfp945	457.739	-0.409568	0.123768	-3.30915	0.000935813	0.0108289
	ENSRNOG00000050231	Gng12	2551.66	0.482939	0.145953	3.30887	0.000936742	0.0108322
	ENSRNOG00000070946	Lsm8	2092.42	-0.558632	0.168956	-3.30638	0.000945093	0.0109204
	ENSRNOG00000008115	Arhgap11a	391.291	0.635627	0.192252	3.30622	0.000945654	0.0109204
	ENSRNOG00000046482	Znf750	8.57176	3.6896	1.11605	3.30593	0.000946607	0.010924
	ENSRNOG00000057988	Pfkm	38472.7	-0.239407	0.0724626	-3.30387	0.000953605	0.0109889
	ENSRNOG00000002818	Eftud2	6366.19	-0.297905	0.0901713	-3.30377	0.000953935	0.0109889
	ENSRNOG00000022845	Cep70	332.129	-0.399065	0.120798	-3.30356	0.00095465	0.0109889
	ENSRNOG00000020519	Olfm2	2328.98	0.973041	0.294548	3.30351	0.000954827	0.0109889
	ENSRNOG00000020947	Egln2	6315.29	-0.206704	0.062576	-3.30325	0.000955728	0.0109918
	ENSRNOG00000012499	Rarg	469.352	0.466851	0.141375	3.30221	0.000959254	0.0110249
	ENSRNOG00000002549	Htr5b	471.913	-2.07275	0.627781	-3.30171	0.000960981	0.0110373
	ENSRNOG00000005063	Atl1	7177.04	-0.375293	0.113714	-3.30031	0.000965777	0.0110849
	ENSRNOG00000016696	Angpt2	186.609	1.49537	0.453246	3.29925	0.000969431	0.0111193
	ENSRNOG00000016733	Rab13	754.909	0.584641	0.177231	3.29875	0.000971165	0.0111317
	ENSRNOG00000024728	Arhgap22	622.421	0.495129	0.150136	3.29788	0.00097418	0.0111584
	ENSRNOG00000060123	Kifc2	12600.2	-0.489144	0.148329	-3.2977	0.000974814	0.0111584
	ENSRNOG00000037514	Qser1	1217.14	0.260528	0.0790201	3.29698	0.000977301	0.0111723
	ENSRNOG00000026979	Matcap2	465.466	-0.379922	0.115234	-3.29697	0.000977345	0.0111723
	ENSRNOG00000062871		369.395	2.19142	0.664875	3.29599	0.000980757	0.0112038
	ENSRNOG00000025394	Tanc1	17009.8	0.552644	0.167706	3.29531	0.000983139	0.0112234
	ENSRNOG00000005506	Arhgef5	188.305	0.65882	0.199947	3.29497	0.000984324	0.0112294
	ENSRNOG00000051650	Ywhaq	19159.4	-0.157328	0.0477723	-3.29328	0.000990256	0.0112828
	ENSRNOG00000015781	Ndst3	584.058	-0.604916	0.183683	-3.29326	0.00099034	0.0112828
	ENSRNOG00000063590	Fzd4	615.985	-0.441744	0.134164	-3.29256	0.000992808	0.0113034
	ENSRNOG00000014395	Gli3	1392.65	0.317181	0.0964019	3.29019	0.00100118	0.0113858
	ENSRNOG00000005263	Scaf11	3808.65	0.178569	0.0542753	3.29007	0.00100162	0.0113858
	ENSRNOG00000006167	Rasal3	422.316	0.854935	0.259863	3.28995	0.00100206	0.0113858
	ENSRNOG00000016245	Neto2	1754.02	-0.382078	0.116199	-3.28812	0.00100858	0.0114522
	ENSRNOG00000027707	Exd2	5319.68	-0.236601	0.0719775	-3.28715	0.00101205	0.0114839
	ENSRNOG00000064475		1158.36	0.493602	0.150237	3.2855	0.00101803	0.011544
	ENSRNOG00000020212	Prr35	71.6829	1.00241	0.305132	3.28516	0.00101923	0.0115499
	ENSRNOG00000018851	Ppp2r2b	5011.41	-0.275533	0.083885	-3.28466	0.00102107	0.011563
	ENSRNOG00000051235	Cfb	3245.13	1.57403	0.479251	3.28434	0.00102221	0.0115682
	ENSRNOG00000018932	Ccdc124	5744.28	-0.364637	0.111067	-3.28303	0.00102699	0.0116102
	ENSRNOG00000010301	Eif4e3	1612.81	-0.376284	0.114618	-3.28295	0.00102729	0.0116102
	ENSRNOG00000032192	Cfap97	1351.71	-0.244458	0.0744745	-3.28243	0.00102915	0.0116175
	ENSRNOG00000009184	Foxp1	2425.88	-0.355171	0.108208	-3.2823	0.00102964	0.0116175
	ENSRNOG00000011987	Cd2ap	1687.24	0.406358	0.123806	3.2822	0.00102999	0.0116175
	ENSRNOG00000015125	Spsb2	292.127	0.545318	0.16616	3.28189	0.00103114	0.0116228
	ENSRNOG00000004737	Cd48	777.025	1.10973	0.33823	3.28099	0.00103445	0.0116523
	ENSRNOG00000012785	Armc10	1634.6	-0.324999	0.0991138	-3.27905	0.00104156	0.0117215
	ENSRNOG00000012269	Lpcat3	1272.72	0.379475	0.115738	3.27875	0.00104268	0.0117215
	ENSRNOG00000006950	Padi3	35.8581	1.13273	0.345482	3.2787	0.00104288	0.0117215
	ENSRNOG00000001548	Nfe2l2	1247.45	0.514194	0.156835	3.27857	0.00104335	0.0117215
	ENSRNOG00000011582	Rab3d	1283.18	-0.452458	0.138056	-3.27735	0.00104785	0.0117565
	ENSRNOG00000061328	Pag1	564.631	0.515616	0.157335	3.27719	0.00104847	0.0117565
	ENSRNOG00000017783	Sfrp1	387.488	0.771308	0.235358	3.27716	0.00104855	0.0117565
	ENSRNOG00000002840	Atp5f1b	68001.4	-0.194366	0.0593128	-3.27697	0.00104926	0.0117567
	ENSRNOG00000045920	Mcu	2506.65	-0.269839	0.0823562	-3.27649	0.00105107	0.0117639
	ENSRNOG00000031138	Irgm	472.63	1.25124	0.381891	3.27643	0.00105129	0.0117639
	ENSRNOG00000010199	Glrb	6688.71	-0.243515	0.074332	-3.27604	0.00105274	0.0117724
	ENSRNOG00000015295	Ctdsp1	2634.5	0.39687	0.121161	3.27556	0.00105451	0.0117844
	ENSRNOG00000008000	Syt13	8780.96	-0.284503	0.0868654	-3.27522	0.00105581	0.0117911
	ENSRNOG00000001417	Plod3	1552.29	0.359885	0.109897	3.27474	0.00105759	0.0117994
	ENSRNOG00000006946	Arhgap9	207.031	0.907434	0.27712	3.27452	0.00105841	0.0117994
	ENSRNOG00000057996	Phactr3	10049.1	-0.325706	0.0994685	-3.27446	0.00105864	0.0117994
	ENSRNOG00000022472	Snap47	2230.54	-0.266372	0.0813662	-3.27374	0.00106135	0.0118219
	ENSRNOG00000008144	Irf1	800.038	1.07019	0.326985	3.27289	0.00106454	0.0118497
	ENSRNOG00000049282	Oas2	20.7306	1.5935	0.486997	3.27209	0.00106756	0.0118755
	ENSRNOG00000000457	Tap1	990.373	1.3797	0.42191	3.27013	0.00107497	0.0119501
	ENSRNOG00000064836		25.1461	1.93841	0.593004	3.26879	0.00108007	0.0119988
	ENSRNOG00000015232	Pip5k1b	1432.79	-0.572949	0.175401	-3.2665	0.00108884	0.0120884
	ENSRNOG00000004834	Llgl2	74.1247	1.13998	0.349021	3.26623	0.00108991	0.0120923
	ENSRNOG00000042255	Efcab3	15.3409	-1.9151	0.586559	-3.26497	0.00109475	0.0121382
	ENSRNOG00000042458	AABR07046707.1	12085.6	-0.230736	0.0706822	-3.26441	0.00109692	0.0121543
	ENSRNOG00000063720		2182.34	2.42529	0.743128	3.26362	0.00109999	0.0121803
	ENSRNOG00000004709	Foxn3	4683.72	0.303656	0.0930672	3.26276	0.00110333	0.0122094
	ENSRNOG00000045949	Faah	4481.39	-0.583028	0.178772	-3.26129	0.00110907	0.0122649
	ENSRNOG00000033722	Rnf207	70.2875	-0.765236	0.234658	-3.26108	0.0011099	0.012266
	ENSRNOG00000020513	Becn1	6476.83	-0.318218	0.0976133	-3.25999	0.00111418	0.0123053
	ENSRNOG00000017307	Prss23	1717.08	0.859285	0.263656	3.25912	0.0011176	0.0123351
	ENSRNOG00000014046	Sertm1	3594.88	-0.605417	0.185814	-3.25819	0.00112126	0.0123674
	ENSRNOG00000010756	Tp53	1225.22	0.484776	0.148839	3.25705	0.00112576	0.012409
	ENSRNOG00000001173	Cabp1	5828.46	-0.443082	0.136048	-3.2568	0.00112676	0.012412
	ENSRNOG00000028930	Dab2	854.098	0.534299	0.164281	3.25235	0.00114453	0.0125935
	ENSRNOG00000001050	Eif2ak1	3699.02	-0.146004	0.0448923	-3.25231	0.00114473	0.0125935
	ENSRNOG00000017469	Anxa1	178.21	1.16291	0.357619	3.25181	0.00114674	0.0126075
	ENSRNOG00000020583	Fcgrt	1674.15	0.310359	0.0954541	3.25139	0.00114841	0.0126177
	ENSRNOG00000058157	Ldlrad3	1130.64	0.336819	0.103639	3.24992	0.00115439	0.0126752
	ENSRNOG00000009957	Slc25a13	697.992	0.41994	0.129236	3.24942	0.00115641	0.012689
	ENSRNOG00000027360	Srsf7	3179.34	-0.367593	0.113137	-3.24911	0.00115768	0.0126948
	ENSRNOG00000000692	Ung	108.91	0.647448	0.199297	3.24866	0.00115952	0.0127067
	ENSRNOG00000015941	Fkbp10	624.445	0.504569	0.155329	3.24838	0.00116062	0.0127107
	ENSRNOG00000001251	Grifin	69.144	1.22163	0.376155	3.24768	0.00116349	0.0127339
	ENSRNOG00000033522	Prdm2	9477.61	-0.241516	0.0744701	-3.24312	0.00118227	0.012931
	ENSRNOG00000067162	RGD1559441	2663.31	-0.282213	0.0870276	-3.2428	0.00118363	0.0129375
	ENSRNOG00000011509	Agk	1509.83	-0.332923	0.102678	-3.24239	0.00118534	0.0129455
	ENSRNOG00000007410	Dab1	2861.96	-0.339811	0.104807	-3.24225	0.00118588	0.0129455
	ENSRNOG00000023334	Parp14	1359.84	1.30701	0.403165	3.24187	0.0011875	0.0129545
	ENSRNOG00000016010	Mul1	3072.13	-0.219746	0.0677876	-3.24169	0.00118824	0.0129545
	ENSRNOG00000069600	Rac3	2706.32	-0.689427	0.212696	-3.24137	0.00118957	0.0129607
	ENSRNOG00000003875	Ocrl	2239.53	-0.198191	0.0611537	-3.24087	0.00119166	0.0129752
	ENSRNOG00000004493	Tasp1	869.018	-0.411566	0.127028	-3.23997	0.00119541	0.0130076
	ENSRNOG00000017680	Dennd2d	26.962	1.50558	0.46497	3.23801	0.00120366	0.013089
	ENSRNOG00000001424	Cux1	5334.34	0.395537	0.122201	3.23679	0.00120883	0.0131368
	ENSRNOG00000014981	Usp14	7035.51	-0.247391	0.0764404	-3.2364	0.00121049	0.0131464
	ENSRNOG00000020441	Vps25	3697.25	-0.250749	0.0774857	-3.23607	0.00121187	0.0131513
	ENSRNOG00000047143	Fkbp1b	862.061	-0.514676	0.159056	-3.23581	0.00121299	0.0131513
	ENSRNOG00000031612	Gls2	1833.76	-0.394093	0.121794	-3.23574	0.00121326	0.0131513
	ENSRNOG00000056697	Kcnab1	9573.6	-0.479364	0.148173	-3.23517	0.0012157	0.0131693
	ENSRNOG00000000395	Kifbp	10848	-0.282954	0.0874764	-3.23463	0.00121801	0.013186
	ENSRNOG00000011352	Furin	4680.89	0.605575	0.18725	3.23404	0.00122051	0.0132045
	ENSRNOG00000000438	Rnf5	3715.79	-0.275725	0.0852634	-3.23381	0.00122152	0.0132071
	ENSRNOG00000020918	Ccnd1	1443.44	0.74294	0.229887	3.23176	0.00123032	0.0132938
	ENSRNOG00000017105	Dpyd	556.161	-0.653049	0.202084	-3.23157	0.00123112	0.0132939
	ENSRNOG00000001815	Eif4a2	32893.4	-0.391147	0.121074	-3.23063	0.00123516	0.0133291
	ENSRNOG00000048036	Ncan	30011.6	0.836468	0.25898	3.22985	0.00123854	0.013357
	ENSRNOG00000007864	Vrk2	113.536	0.61653	0.190904	3.22953	0.00123996	0.0133638
	ENSRNOG00000020942	Plekha4	160.192	0.863445	0.26742	3.2288	0.0012431	0.0133892
	ENSRNOG00000018042	Mrpl48	2335.39	-0.195138	0.0604482	-3.22819	0.00124577	0.0134094
	ENSRNOG00000013798	Fnbp1l	1790.44	-0.243493	0.0754359	-3.22782	0.00124739	0.0134183
	ENSRNOG00000017427	Pfn2	18705.3	-0.347053	0.107539	-3.22724	0.00124989	0.0134367
	ENSRNOG00000005615	Gadd45a	590.091	0.827282	0.256438	3.22606	0.00125508	0.013484
	ENSRNOG00000012049	Sox7	101.961	0.92338	0.286259	3.22568	0.00125674	0.0134933
	ENSRNOG00000064244	LOC102552823	34.7986	-1.00126	0.310455	-3.22515	0.00125906	0.0135096
	ENSRNOG00000014515	Cdc14a	530.02	0.330209	0.102418	3.22413	0.00126356	0.0135451
	ENSRNOG00000010233	Cald1	2434.18	0.400433	0.124202	3.22404	0.00126396	0.0135451
	ENSRNOG00000063630	Dlx6	150.809	-0.675206	0.20947	-3.2234	0.00126678	0.0135647
	ENSRNOG00000007326	Prepl	14650	-0.198474	0.0615755	-3.22326	0.00126739	0.0135647
	ENSRNOG00000066582	LOC108352541	249.007	0.579488	0.179881	3.22152	0.00127514	0.013639
	ENSRNOG00000010104	Pofut1	2283.53	0.235986	0.0732738	3.22061	0.00127918	0.0136736
	ENSRNOG00000000304	Cd164	3781.32	0.272807	0.0847187	3.22015	0.00128124	0.0136824
	ENSRNOG00000011400	Ralyl	1918.75	-0.447759	0.139053	-3.22005	0.00128169	0.0136824
	ENSRNOG00000063678	Mcl1	4069.15	0.402876	0.125121	3.21988	0.00128242	0.0136824
	ENSRNOG00000066137	Tmem240	1605.69	-0.276502	0.0859026	-3.21878	0.00128736	0.0137249
	ENSRNOG00000013304	Arg1	379.375	-0.873809	0.271509	-3.21835	0.00128933	0.0137249
	ENSRNOG00000030355	Mroh1	4091.87	0.239362	0.0743755	3.21829	0.00128957	0.0137249
	ENSRNOG00000008676	Emp1	208.422	0.901723	0.280188	3.21827	0.00128964	0.0137249
	ENSRNOG00000006527	Slc6a1	17153.5	-0.429719	0.133547	-3.21774	0.00129205	0.0137398
	ENSRNOG00000027954	Cdh15	253.411	-0.759884	0.236165	-3.2176	0.00129266	0.0137398
	ENSRNOG00000003960	Cltrn	17.939	3.92044	1.21895	3.21624	0.00129882	0.0137966
	ENSRNOG00000038574	Rassf9	399.278	0.503876	0.156684	3.21587	0.00130049	0.0138057
	ENSRNOG00000054782	Ppp3cb	26474.2	-0.317287	0.0986835	-3.2152	0.00130354	0.0138288
	ENSRNOG00000016838	Pla2g5	102.32	1.55886	0.484867	3.21503	0.0013043	0.0138288
	ENSRNOG00000022738	AC098459.1	192.9	-0.73674	0.229185	-3.2146	0.00130626	0.0138409
	ENSRNOG00000001494	Napa	11628.8	-0.315776	0.0982503	-3.21399	0.00130903	0.0138617
	ENSRNOG00000064682		222.671	1.52599	0.474927	3.21311	0.00131306	0.0138957
	ENSRNOG00000031287	Cacna2d3	8863.67	-0.277354	0.0863434	-3.21222	0.00131714	0.0139301
	ENSRNOG00000048751	Rtl1	7.48789	2.96427	0.923029	3.21146	0.00132062	0.0139582
	ENSRNOG00000056012	Syt16	1766.31	-0.431864	0.134497	-3.21096	0.0013229	0.0139721
	ENSRNOG00000008443	Fam234b	10940.7	-0.245636	0.0765037	-3.21078	0.00132376	0.0139721
	ENSRNOG00000004281	Cobl	1291.81	-0.557494	0.173651	-3.21043	0.00132535	0.0139721
	ENSRNOG00000038228	Serp2	2441.04	-0.284082	0.0884941	-3.21018	0.00132652	0.0139721
	ENSRNOG00000030442	Rpl13a-ps4	140.485	-0.530683	0.165313	-3.21018	0.00132654	0.0139721
	ENSRNOG00000007307	Syde1	640.495	0.35978	0.112077	3.2101	0.00132687	0.0139721
	ENSRNOG00000069762	MGC93861	30.9391	1.01357	0.315927	3.20823	0.00133555	0.0140433
	ENSRNOG00000007604	Igsf8	11345.7	-0.304036	0.0947691	-3.20818	0.00133577	0.0140433
	ENSRNOG00000019128	St8sia4	480.383	0.455096	0.141858	3.20811	0.00133612	0.0140433
	ENSRNOG00000002934	Atp1b1	101548	-0.196121	0.0611458	-3.20743	0.00133928	0.0140664
	ENSRNOG00000018517	Trim21	524.638	0.637026	0.198619	3.20728	0.00133997	0.0140664
	ENSRNOG00000010477	Pomt1	1117.82	0.352808	0.110025	3.20661	0.00134311	0.0140792
	ENSRNOG00000005223	Hnmt	354.544	-0.679035	0.211769	-3.20648	0.00134368	0.0140792
	ENSRNOG00000008530	Stoml1	2804.98	-0.280631	0.08752	-3.20648	0.00134368	0.0140792
	ENSRNOG00000000244	Coil	942.235	-0.229476	0.0716262	-3.2038	0.00135625	0.0142021
	ENSRNOG00000005048	Trhr	128.684	-1.10964	0.346547	-3.20198	0.00136486	0.0142835
	ENSRNOG00000013238	Tmem14a	1789.69	-0.49762	0.155487	-3.2004	0.00137235	0.014353
	ENSRNOG00000002258	Tmem150c	4526.44	-0.430234	0.134461	-3.19969	0.00137577	0.0143799
	ENSRNOG00000005971	Gpr176	1319.87	-0.541678	0.16931	-3.19933	0.00137746	0.0143886
	ENSRNOG00000022116	Gjb6	2738.05	-0.597388	0.186742	-3.199	0.00137905	0.0143964
	ENSRNOG00000024492	Ap1ar	4977.82	-0.30844	0.0964375	-3.19834	0.00138222	0.0144207
	ENSRNOG00000016833	Ide	1746.45	0.257266	0.080452	3.19775	0.00138503	0.0144411
	ENSRNOG00000010791	Ripor3	38.1445	1.35229	0.422984	3.19702	0.00138857	0.0144691
	ENSRNOG00000022760	Rubcnl	106.842	1.09779	0.3434	3.19683	0.00138949	0.0144698
	ENSRNOG00000017190	Foxl2	19.4814	1.64592	0.515034	3.19575	0.0013947	0.0145151
	ENSRNOG00000003954	CXHXorf65	107.334	1.24064	0.388343	3.19471	0.00139971	0.0145584
	ENSRNOG00000065300	Tmem74	1618.97	-0.525736	0.164587	-3.19427	0.00140185	0.0145686
	ENSRNOG00000021182	Sv2a	32231.6	-0.16372	0.051256	-3.19415	0.00140241	0.0145686
	ENSRNOG00000010532	Abitram	629.851	-0.248513	0.077807	-3.19397	0.00140332	0.0145691
	ENSRNOG00000002751	Zdhhc15	301.208	-0.412121	0.129044	-3.19365	0.00140485	0.014576
	ENSRNOG00000014380	LOC102555672	919.714	-0.378016	0.11843	-3.1919	0.00141342	0.014656
	ENSRNOG00000023557	Mab21l4	10.5005	4.41355	1.38309	3.19108	0.00141743	0.0146887
	ENSRNOG00000000237	RGD1310429	2920.08	-0.311858	0.0977376	-3.19077	0.00141892	0.014692
	ENSRNOG00000059589	Lmbr1	1980.95	-0.246204	0.0771641	-3.19066	0.00141949	0.014692
	ENSRNOG00000026605	Ifi27l2b	251.733	1.43812	0.450806	3.19011	0.00142219	0.014711
	ENSRNOG00000013239	Tle4	3841.09	0.298677	0.0936411	3.18959	0.00142474	0.0147284
	ENSRNOG00000004660	Fzd6	473.406	0.729659	0.228855	3.18831	0.00143109	0.0147762
	ENSRNOG00000010841	Col8a2	384.187	1.06831	0.335073	3.1883	0.00143111	0.0147762
	ENSRNOG00000009870	Tmem88	69.3955	1.24877	0.391717	3.18795	0.00143285	0.0147852
	ENSRNOG00000022732	Tmem126b	1176.31	-0.390823	0.122657	-3.18632	0.00144098	0.01486
	ENSRNOG00000016727	Akr1a1	21200.9	-0.164705	0.0516952	-3.18608	0.00144214	0.014863
	ENSRNOG00000025528	Efr3a	7283.65	0.482028	0.151338	3.1851	0.00144703	0.0149032
	ENSRNOG00000033973	Ccdc177	2039.17	-0.471911	0.148169	-3.18495	0.0014478	0.0149032
	ENSRNOG00000001139	Suds3	6829.03	-0.262435	0.0824088	-3.18455	0.00144978	0.0149095
	ENSRNOG00000047531	Ccdc57	479.164	-0.383922	0.12056	-3.18447	0.00145017	0.0149095
	ENSRNOG00000070575	LOC108353456	2411.58	-0.610426	0.191715	-3.18403	0.0014524	0.0149234
	ENSRNOG00000015202	Dnajc5	27472.5	-0.227571	0.0714779	-3.1838	0.00145357	0.0149254
	ENSRNOG00000022921	Dact2	973.957	-0.419103	0.13165	-3.18345	0.0014553	0.0149254
	ENSRNOG00000024145	Trim65	394.6	0.34493	0.108354	3.18336	0.00145578	0.0149254
	ENSRNOG00000031743	Gbp2	1106.21	1.76209	0.553544	3.18329	0.00145611	0.0149254
	ENSRNOG00000014243	Pear1	751.251	0.467199	0.146817	3.18219	0.00146165	0.0149685
	ENSRNOG00000068201	RGD1565862	19.3486	1.85103	0.581698	3.18211	0.00146208	0.0149685
	ENSRNOG00000001640	Tomm70	11365.3	-0.290229	0.0912712	-3.17985	0.00147351	0.0150703
	ENSRNOG00000013290	Nrip3	31498.3	-0.295978	0.0930843	-3.17967	0.0014744	0.0150703
	ENSRNOG00000009219	Hepacam	6071.54	0.312644	0.0983276	3.17962	0.0014747	0.0150703
	ENSRNOG00000032659	Plcl1	5554.06	0.311068	0.0978988	3.17745	0.00148578	0.0151745
	ENSRNOG00000060348	Zdhhc23	2913.38	-0.68482	0.215583	-3.1766	0.00149015	0.0152099
	ENSRNOG00000056024	Bnip2	1226.98	0.326032	0.102672	3.17547	0.00149594	0.0152599
	ENSRNOG00000039207	Ccdc71l	464.908	-0.630468	0.198614	-3.17434	0.00150176	0.01531
	ENSRNOG00000014183	Gnaq	8452.08	-0.249098	0.0785078	-3.17291	0.00150919	0.0153765
	ENSRNOG00000019574	Cuedc2	375.58	0.372243	0.117326	3.17273	0.00151015	0.0153767
	ENSRNOG00000015675	Nell1	4564.53	-0.412242	0.12994	-3.17256	0.00151102	0.0153767
	ENSRNOG00000003031	Atp2b4	5089.56	-1.25822	0.396745	-3.17136	0.00151725	0.0154308
	ENSRNOG00000015321	Moxd1	1369.89	0.636881	0.200886	3.17036	0.0015225	0.015475
	ENSRNOG00000008214	Fbxo9	4524.04	-0.192545	0.0607419	-3.16988	0.00152501	0.0154912
	ENSRNOG00000008447	Tmem132d	1614.74	-0.270407	0.085315	-3.16951	0.00152697	0.0155018
	ENSRNOG00000003755	Clgn	356.275	-0.504489	0.159213	-3.16864	0.00153156	0.0155391
	ENSRNOG00000003310	Tmem63a	1035.71	0.562603	0.177576	3.16825	0.00153362	0.0155507
	ENSRNOG00000042821	Cd59	5391.05	0.426579	0.134651	3.16802	0.00153479	0.0155532
	ENSRNOG00000068444	Kcnj10	14961.4	0.417966	0.13195	3.1676	0.00153703	0.0155666
	ENSRNOG00000016475	Nt5c3b	1300.91	-0.267328	0.084405	-3.16721	0.00153909	0.0155782
	ENSRNOG00000003848	Med12	1954.14	0.328847	0.103836	3.16698	0.00154033	0.0155815
	ENSRNOG00000002214	Klhl8	3169.99	-0.306691	0.0968521	-3.16659	0.00154238	0.0155882
	ENSRNOG00000009131	Zc3h12a	126.893	0.76021	0.240079	3.1665	0.00154284	0.0155882
	ENSRNOG00000067479	Hlf	8854.39	-0.568231	0.179631	-3.16332	0.0015598	0.0157503
	ENSRNOG00000039759	Gpr34	458.559	0.829552	0.262258	3.16312	0.00156089	0.0157519
	ENSRNOG00000016265	Acsl5	4376.86	-0.238959	0.0755578	-3.16259	0.0015637	0.0157709
	ENSRNOG00000037148	Adap2	298.763	0.697323	0.220697	3.15964	0.00157963	0.0159221
	ENSRNOG00000062438		1236.21	-0.249517	0.0789752	-3.15944	0.00158073	0.0159237
	ENSRNOG00000006114	Cfap69	472.399	0.415765	0.131621	3.1588	0.00158417	0.0159448
	ENSRNOG00000020129	Cdh3	124.245	1.82247	0.576967	3.15871	0.0015847	0.0159448
	ENSRNOG00000025711	Spout1	1789.08	-0.436712	0.138336	-3.1569	0.00159455	0.0160243
	ENSRNOG00000062783	Slitrk4	2276.11	-0.315291	0.0998783	-3.15675	0.00159536	0.0160243
	ENSRNOG00000018521	Nmur1	7.60481	2.50261	0.792782	3.15674	0.00159544	0.0160243
	ENSRNOG00000058841	Bag5	3331.81	-0.357563	0.113278	-3.15652	0.00159666	0.016027
	ENSRNOG00000007578	Zfp830	1191.31	-0.33711	0.106862	-3.15462	0.00160706	0.0161219
	ENSRNOG00000001195	Trpv4	71.6946	2.06042	0.653229	3.15421	0.00160935	0.0161353
	ENSRNOG00000014666	Tfeb	769.923	0.632648	0.200679	3.15253	0.00161861	0.0162187
	ENSRNOG00000054809	LOC100910088	1703.67	-0.614084	0.194859	-3.15142	0.00162477	0.0162707
	ENSRNOG00000027739	Cndp1	167.931	0.906959	0.28795	3.14971	0.00163433	0.0163568
	ENSRNOG00000006979	Hpca	90738.2	-0.360072	0.114327	-3.14951	0.00163545	0.0163584
	ENSRNOG00000019333	Hipk1	12565	0.168316	0.0534535	3.14882	0.00163929	0.0163871
	ENSRNOG00000017155	Nck2	3016.46	-0.270261	0.0858557	-3.14785	0.00164474	0.0164319
	ENSRNOG00000062314	Foxq1	264.491	0.55087	0.175021	3.14744	0.00164705	0.0164453
	ENSRNOG00000013987	Sbno2	1936.47	0.664677	0.211206	3.14705	0.00164924	0.0164575
	ENSRNOG00000033912	Fcho1	1937.02	-0.406709	0.129248	-3.14672	0.00165111	0.0164664
	ENSRNOG00000012991	Adgra2	2779.58	0.367557	0.116819	3.14637	0.00165311	0.0164767
	ENSRNOG00000015220	Crtac1	3430.47	-0.536698	0.170676	-3.14454	0.00166351	0.0165706
	ENSRNOG00000003280	Grin2c	6038.76	0.515837	0.164075	3.14391	0.00166705	0.0165962
	ENSRNOG00000009667	Mlst8	3069.66	-0.22819	0.0725899	-3.14356	0.00166908	0.0166066
	ENSRNOG00000017093	Pxdc1	485.757	-0.535716	0.170563	-3.14088	0.00168441	0.0167493
	ENSRNOG00000014257	Ces4a	6.54001	5.08609	1.61942	3.14069	0.00168553	0.0167506
	ENSRNOG00000011684	Auh	4530.48	-0.274628	0.0874572	-3.14014	0.00168869	0.0167722
	ENSRNOG00000000565	Sgpl1	1905.04	0.52389	0.166866	3.13959	0.00169185	0.0167938
	ENSRNOG00000022598	Trerf1	1921.02	-0.454616	0.144811	-3.13939	0.00169302	0.0167955
	ENSRNOG00000005958	Rrbp1	10399.8	0.307375	0.0979453	3.13823	0.0016997	0.016852
	ENSRNOG00000004837	Limd1	612.028	0.348718	0.111162	3.13702	0.00170675	0.0169104
	ENSRNOG00000006410	Akap5	9383.06	-0.515757	0.164424	-3.13676	0.00170829	0.0169104
	ENSRNOG00000014426	Lox	238.833	3.02824	0.965422	3.1367	0.00170858	0.0169104
	ENSRNOG00000016066	Bambi	68.3712	0.732946	0.233711	3.13612	0.00171199	0.0169342
	ENSRNOG00000008941	Ets1	1986.15	0.454894	0.145081	3.13545	0.00171592	0.0169436
	ENSRNOG00000014365	Gne	2119.82	-0.317257	0.101186	-3.1354	0.0017162	0.0169436
	ENSRNOG00000019253	Bcar1	5165.58	0.421779	0.134526	3.13529	0.00171685	0.0169436
	ENSRNOG00000025383	Pdha1	18802.6	-0.27878	0.0889171	-3.13527	0.00171693	0.0169436
	ENSRNOG00000016248	Sox18	404.868	0.676985	0.215982	3.13445	0.00172175	0.0169802
	ENSRNOG00000012053	S100a16	5057.91	0.365885	0.116736	3.1343	0.00172264	0.0169802
	ENSRNOG00000018066	Bccip	1602.67	-0.416352	0.132875	-3.13342	0.00172783	0.0170214
	ENSRNOG00000002928	Guk1	7732.59	-0.365454	0.116643	-3.1331	0.00172968	0.0170297
	ENSRNOG00000050469	Gng11	377.033	0.601877	0.192125	3.13274	0.00173183	0.0170411
	ENSRNOG00000027468	Slc6a15	6002.4	-0.445761	0.142356	-3.13132	0.00174024	0.0171139
	ENSRNOG00000065800		26.8847	1.7972	0.574006	3.13098	0.00174224	0.0171216
	ENSRNOG00000001971	Bbx	2085.8	0.225521	0.072032	3.13084	0.00174304	0.0171216
	ENSRNOG00000027864	Ppia	29216.8	-0.161212	0.0514991	-3.13039	0.00174573	0.0171381
	ENSRNOG00000062880		29.3298	1.48995	0.475991	3.13021	0.00174681	0.0171387
	ENSRNOG00000008609	Capn3	24.0829	1.71175	0.547001	3.12934	0.00175197	0.0171685
	ENSRNOG00000036686	Npb	2861.42	-0.18684	0.0597062	-3.12932	0.00175213	0.0171685
	ENSRNOG00000013042	Htr1b	915.735	-0.732057	0.233944	-3.12919	0.00175288	0.0171685
	ENSRNOG00000000994	Stxbp2	217.334	0.865671	0.276684	3.12874	0.00175557	0.0171753
	ENSRNOG00000007519	Tmem43	1583.22	0.504912	0.161379	3.12874	0.0017556	0.0171753
	ENSRNOG00000017954	Prelid3a	610.216	-0.386761	0.123627	-3.12845	0.00175732	0.0171823
	ENSRNOG00000019374	Csk	2112.6	0.279913	0.0894946	3.1277	0.00176178	0.0172159
	ENSRNOG00000046566	Tub	3223.43	-0.33547	0.107289	-3.12679	0.00176725	0.0172595
	ENSRNOG00000008987	Ndufb9	9603.42	-0.287425	0.0919344	-3.12641	0.00176952	0.0172665
	ENSRNOG00000008118	Sync	668.463	-0.494287	0.158105	-3.12632	0.0017701	0.0172665
	ENSRNOG00000015859	Chdh	132.367	0.761284	0.24352	3.12616	0.00177103	0.0172665
	ENSRNOG00000002652	Rap1gap2	16614.4	-0.397344	0.12713	-3.1255	0.00177501	0.0172795
	ENSRNOG00000009243	Oaf	1997.8	0.324216	0.103739	3.12531	0.00177619	0.0172795
	ENSRNOG00000005275	Shmt1	232.256	-0.578443	0.185084	-3.1253	0.00177625	0.0172795
	ENSRNOG00000046968	Nol8	1264.65	-0.229969	0.0735837	-3.12527	0.00177644	0.0172795
	ENSRNOG00000009735	Fibcd1	7479.44	-1.58852	0.508422	-3.12442	0.00178156	0.0173121
	ENSRNOG00000010673	Eral1	1263.16	-0.388911	0.124481	-3.12425	0.00178261	0.0173121
	ENSRNOG00000059083	LOC120100370	36.05	7.90843	2.53134	3.12421	0.00178285	0.0173121
	ENSRNOG00000018092	Cd83	887.474	0.449767	0.143971	3.12402	0.001784	0.0173133
	ENSRNOG00000063658	LOC102549592	22.0807	1.34089	0.429297	3.12346	0.00178739	0.0173363
	ENSRNOG00000001455	Kif13a	2993.8	0.248607	0.0796097	3.12282	0.00179125	0.0173638
	ENSRNOG00000045665	Amigo1	7393.67	-0.222495	0.0712571	-3.12242	0.00179369	0.0173776
	ENSRNOG00000019223	Atp5f1c	7697.33	-0.191677	0.0613945	-3.12205	0.00179598	0.0173898
	ENSRNOG00000012638	Ciao1	2523.55	-0.169122	0.05419	-3.12091	0.00180295	0.0174474
	ENSRNOG00000054902	Trpc1	2162.74	-0.28933	0.092713	-3.12071	0.00180414	0.017449
	ENSRNOG00000019937	Kcnk1	2857.5	0.634819	0.203492	3.11963	0.00181076	0.017503
	ENSRNOG00000011820	Acp3	32.6226	2.06376	0.661577	3.11945	0.00181189	0.0175039
	ENSRNOG00000002161	Tlr6	193.866	0.788529	0.252903	3.11791	0.00182139	0.0175857
	ENSRNOG00000024730	Ppm1e	27044.3	-0.214891	0.0689555	-3.11637	0.00183091	0.0176675
	ENSRNOG00000012906	Bcas1	20461.6	0.44726	0.143549	3.11572	0.00183494	0.017687
	ENSRNOG00000029598	Robo2	8251.3	-0.334668	0.107413	-3.11571	0.00183501	0.017687
	ENSRNOG00000024454	Ccdc149	3684.47	-0.345413	0.110882	-3.11513	0.00183864	0.0177119
	ENSRNOG00000043098	Mt2A	2050.37	1.46038	0.468892	3.11454	0.00184234	0.0177355
	ENSRNOG00000032026	Fignl2	33.4455	0.979374	0.314492	3.11414	0.00184479	0.0177355
	ENSRNOG00000012831	Slc25a26	917.952	-0.354427	0.113813	-3.11413	0.00184488	0.0177355
	ENSRNOG00000015756	Nphp1	1354	-0.314384	0.100956	-3.11407	0.00184527	0.0177355
	ENSRNOG00000004828	Acvr1c	1017.76	1.67635	0.538536	3.11279	0.00185331	0.0178027
	ENSRNOG00000067873		3007.32	-0.252548	0.0811461	-3.11227	0.00185655	0.0178237
	ENSRNOG00000007875	Actr6	620.044	-0.27556	0.088583	-3.11075	0.00186612	0.0179036
	ENSRNOG00000045764	Cxxc4	1395.21	-0.369445	0.118769	-3.11062	0.00186698	0.0179036
	ENSRNOG00000020567	Fibp	1590.27	-0.271035	0.0871456	-3.11014	0.00186999	0.0179223
	ENSRNOG00000012645	Mecom	473.76	0.388807	0.125026	3.10981	0.00187205	0.017932
	ENSRNOG00000064457		575.727	-0.3494	0.112429	-3.10774	0.00188527	0.018041
	ENSRNOG00000028884	Atp5mg	2773.95	-0.214863	0.0691391	-3.10769	0.00188556	0.018041
	ENSRNOG00000032240	Gbp5	381.531	1.09693	0.353275	3.10503	0.00190261	0.0181938
	ENSRNOG00000020996	Vps51	4446.59	-0.181172	0.0583802	-3.10331	0.0019137	0.0182895
	ENSRNOG00000068001	Abcb4	613.701	0.435242	0.140269	3.10291	0.00191625	0.0183036
	ENSRNOG00000005934	Mlip	2119.35	-0.456345	0.147084	-3.10262	0.00191813	0.0183113
	ENSRNOG00000067555	Sub1	15631.4	-0.326317	0.105183	-3.10237	0.00191981	0.0183137
	ENSRNOG00000013791	Enpp3	101.467	0.996954	0.321364	3.10225	0.00192054	0.0183137
	ENSRNOG00000015142	Timm21	802	-0.286319	0.0923231	-3.10127	0.00192694	0.0183643
	ENSRNOG00000006248	Trim37	13659.2	-0.252726	0.0815314	-3.09973	0.00193695	0.0184494
	ENSRNOG00000030888	Rela	1396.52	0.439321	0.14175	3.09925	0.00194009	0.018454
	ENSRNOG00000017673	Brsk1	30448.9	-0.291864	0.0941771	-3.0991	0.00194108	0.018454
	ENSRNOG00000067004		234.53	0.702076	0.22656	3.09885	0.00194271	0.018454
	ENSRNOG00000006582	Aptx	1218.37	-0.388506	0.125371	-3.09885	0.00194276	0.018454
	ENSRNOG00000021840	Cped1	247.935	0.776773	0.250666	3.09883	0.00194287	0.018454
	ENSRNOG00000021410	Negr1	3661.91	-0.379001	0.12232	-3.09843	0.0019455	0.0184686
	ENSRNOG00000032626	Mmp3	17.1365	3.93403	1.27015	3.09729	0.00195297	0.0185292
	ENSRNOG00000061004	Asphd2	3786.69	-0.363283	0.117354	-3.09562	0.001964	0.0186234
	ENSRNOG00000052539	Prpf40b	3018.23	-0.208329	0.0673099	-3.09507	0.00196766	0.0186477
	ENSRNOG00000066813		7657.41	-0.157888	0.0510214	-3.09455	0.00197111	0.0186699
	ENSRNOG00000014665	Dhdds	2641.41	-0.174585	0.0564289	-3.09389	0.00197552	0.0186956
	ENSRNOG00000009347	Arhgap25	1263.68	0.895541	0.289464	3.09379	0.00197617	0.0186956
	ENSRNOG00000021438	Tuba1c	457.812	0.980048	0.316794	3.09365	0.00197712	0.0186956
	ENSRNOG00000000579	Marcks	10048.6	0.358773	0.115996	3.09299	0.00198154	0.0187012
	ENSRNOG00000036711	Spn	396.124	1.04978	0.339416	3.0929	0.00198209	0.0187012
	ENSRNOG00000048843	Tsfm	1629.95	-0.314933	0.101825	-3.0929	0.00198212	0.0187012
	ENSRNOG00000007606	Rnf43	1173.15	0.333837	0.107937	3.0929	0.00198213	0.0187012
	ENSRNOG00000019466	Agpat2	26.7599	1.16013	0.375115	3.09273	0.00198323	0.0187012
	ENSRNOG00000000459	Psmb9	512.637	1.20442	0.389476	3.09241	0.00198536	0.0187065
	ENSRNOG00000003065	Glyr1	11019.9	-0.146016	0.047219	-3.09232	0.00198599	0.0187065
	ENSRNOG00000051450	Abracl	715.294	-0.365122	0.118087	-3.09198	0.00198825	0.0187173
	ENSRNOG00000008620	Smad3	4130.26	0.598496	0.193779	3.08854	0.0020114	0.0189175
	ENSRNOG00000014025	Rasgrf1	30984.9	-0.408354	0.132238	-3.08802	0.00201492	0.0189175
	ENSRNOG00000061768	Slc43a3	213.598	0.883829	0.286216	3.08798	0.0020152	0.0189175
	ENSRNOG00000015669	Kctd11	182.386	0.727131	0.235477	3.0879	0.00201575	0.0189175
	ENSRNOG00000026870	Clic6	987.767	2.47707	0.802232	3.08772	0.00201696	0.0189175
	ENSRNOG00000028014	Cryzl1	2578.93	-0.273043	0.0884289	-3.08771	0.00201708	0.0189175
	ENSRNOG00000004589	Galnt16	11197	-0.372537	0.120653	-3.08767	0.00201732	0.0189175
	ENSRNOG00000014633	Vps28	3656.21	-0.173421	0.0561764	-3.08707	0.0020214	0.0189453
	ENSRNOG00000017766	Car12	2476.4	0.682395	0.221073	3.08674	0.00202367	0.0189561
	ENSRNOG00000014485	Pdcd6	1067.52	0.195435	0.0633709	3.08398	0.00204251	0.0191221
	ENSRNOG00000012457	Cyc1	7965.78	-0.229087	0.0743001	-3.08327	0.00204738	0.0191571
	ENSRNOG00000014761	Rasd2	5708.9	-1.31875	0.427759	-3.08292	0.00204982	0.0191693
	ENSRNOG00000007456	Calb1	2690.93	-0.888699	0.288293	-3.08263	0.00205183	0.0191776
	ENSRNOG00000051993	Gdf10	333.053	-1.86806	0.606047	-3.08236	0.00205365	0.019184
	ENSRNOG00000043329	Rnf180	1463.02	-0.257651	0.0836095	-3.0816	0.00205888	0.0192223
	ENSRNOG00000009298	Fbxo44	7249.91	-0.180778	0.0586823	-3.08063	0.00206565	0.0192748
	ENSRNOG00000050983	Hpcal4	31951.6	-0.416418	0.135195	-3.08014	0.00206903	0.0192958
	ENSRNOG00000021401	Lpar5	97.9122	1.2815	0.4161	3.0798	0.0020714	0.0193073
	ENSRNOG00000001416	Vgf	12212	0.677894	0.220187	3.07872	0.00207895	0.019367
	ENSRNOG00000019850	Speg	11280.4	-0.30643	0.0995836	-3.07712	0.00209014	0.0194606
	ENSRNOG00000006079	Psd4	324.599	0.896678	0.291428	3.07685	0.00209201	0.0194673
	ENSRNOG00000020881	Frmd8	1427.82	0.258499	0.0840199	3.07664	0.0020935	0.0194699
	ENSRNOG00000000824	Dse	566.359	0.575069	0.186924	3.07648	0.00209459	0.0194699
	ENSRNOG00000002050	Igfbp7	3119.45	0.276464	0.0899074	3.07498	0.00210516	0.0195575
	ENSRNOG00000070230	Nhlrc3	1102.45	0.251897	0.0819667	3.07316	0.00211802	0.0196481
	ENSRNOG00000019440	Kcnn4	105.946	1.67497	0.545036	3.07315	0.00211815	0.0196481
	ENSRNOG00000009421	Ivd	4771.76	-0.306848	0.0998491	-3.07311	0.00211839	0.0196481
	ENSRNOG00000054011	Tbc1d8b	577.741	-0.631265	0.205453	-3.07256	0.00212234	0.0196641
	ENSRNOG00000047967	Arhgef19	719.583	0.597395	0.194433	3.07249	0.0021228	0.0196641
	ENSRNOG00000057096	Gnai1	6449.14	-0.251529	0.0818679	-3.07238	0.00212359	0.0196641
	ENSRNOG00000018906	Ghdc	201.956	0.742615	0.241726	3.07214	0.00212528	0.019669
	ENSRNOG00000049484	Atp9a	37397.5	-0.153581	0.0500028	-3.07144	0.00213027	0.0196977
	ENSRNOG00000012944	Casp9	2043.64	-0.273881	0.0891808	-3.07108	0.00213285	0.0196977
	ENSRNOG00000033940	Adgrl4	586.81	0.65225	0.212385	3.07107	0.00213292	0.0196977
	ENSRNOG00000068569		9505.38	-0.427796	0.139307	-3.07089	0.00213423	0.0196977
	ENSRNOG00000017568	Rit2	5291.42	-0.328569	0.106995	-3.07088	0.00213432	0.0196977
	ENSRNOG00000017194	Prdx1	3712.58	0.272498	0.0887403	3.07073	0.00213535	0.0196977
	ENSRNOG00000069226		255.97	3.29258	1.07234	3.07045	0.00213735	0.0197055
	ENSRNOG00000009163	Fam133b	1341.67	-0.268241	0.0873798	-3.06983	0.00214181	0.0197358
	ENSRNOG00000000520	Srsf3	5872.06	-0.334579	0.109023	-3.06888	0.00214863	0.019788
	ENSRNOG00000037645	Tceal7	31.2356	-1.28019	0.417192	-3.06857	0.00215084	0.0197976
	ENSRNOG00000014452	Zfhx3	4161.86	0.795719	0.259414	3.06738	0.00215947	0.0198623
	ENSRNOG00000053086	Selenop	11558.9	0.35829	0.116813	3.06721	0.00216065	0.0198623
	ENSRNOG00000066242	Rtp4	154.079	0.975988	0.318211	3.06711	0.00216139	0.0198623
	ENSRNOG00000065863	Vmac	708.706	0.285827	0.0932143	3.06634	0.00216697	0.0199028
	ENSRNOG00000005587	Suclg1	6936.91	-0.18998	0.0619659	-3.06588	0.00217032	0.0199156
	ENSRNOG00000000454	RT1-DOb	38.6429	1.63533	0.533405	3.06582	0.00217071	0.0199156
	ENSRNOG00000046949	Kcnb1	11080.5	-0.3239	0.105664	-3.06538	0.00217396	0.0199312
	ENSRNOG00000039815	Zfp512	4359.1	-0.267295	0.0872011	-3.06527	0.00217476	0.0199312
	ENSRNOG00000066880		754.806	-0.469402	0.15317	-3.06459	0.00217972	0.0199658
	ENSRNOG00000065643	Sox4	1929.09	0.358913	0.117144	3.06385	0.00218509	0.0200043
	ENSRNOG00000019236	Rnf220	7890.43	-0.286229	0.093442	-3.06317	0.00219004	0.0200338
	ENSRNOG00000010053	Calcr	18.4073	2.67878	0.874535	3.06309	0.00219068	0.0200338
	ENSRNOG00000011849	Ndufs1	12912.6	-0.255472	0.0834168	-3.0626	0.00219424	0.0200555
	ENSRNOG00000016255	Podxl2	8883.14	0.786376	0.256786	3.06237	0.00219589	0.0200598
	ENSRNOG00000015329	Kpna2	835.794	0.385102	0.125762	3.06215	0.00219753	0.0200604
	ENSRNOG00000014629	Lmo1	933.426	-0.566856	0.185124	-3.06204	0.00219832	0.0200604
	ENSRNOG00000064986		75.9885	1.43769	0.469753	3.06052	0.00220955	0.020152
	ENSRNOG00000011557	S100a8	15.1902	2.69986	0.882528	3.05924	0.00221902	0.0202276
	ENSRNOG00000057569	Ahnak	18365.1	0.454047	0.148439	3.05881	0.00222215	0.0202452
	ENSRNOG00000000581	Cdc40	4923.34	-0.510183	0.166802	-3.05862	0.00222361	0.0202476
	ENSRNOG00000011952	Samm50	4169.67	-0.206447	0.0675039	-3.0583	0.00222597	0.0202582
	ENSRNOG00000016046	Hecw1	3587.61	-0.190861	0.0624223	-3.05758	0.0022313	0.0202958
	ENSRNOG00000011214	Polr2f	3000.05	-0.371327	0.121452	-3.0574	0.00223263	0.0202971
	ENSRNOG00000006787	Dhcr24	10844.7	-0.342693	0.112115	-3.05662	0.00223847	0.0203378
	ENSRNOG00000014330	Pcmt1	11374.6	-0.269753	0.0882571	-3.05645	0.00223975	0.0203378
	ENSRNOG00000036572	Sfxn4	232.615	-0.572254	0.187236	-3.05632	0.00224071	0.0203378
	ENSRNOG00000060061	Sowaha	1815.3	-0.569188	0.186263	-3.05582	0.00224447	0.0203581
	ENSRNOG00000036964	Ralgapa2	2153.84	-0.317176	0.103798	-3.0557	0.00224534	0.0203581
	ENSRNOG00000008017	Cdk5	3958.83	-0.272969	0.0893438	-3.05526	0.00224864	0.0203733
	ENSRNOG00000028426	Mcf2l	11234.6	-0.293318	0.0960074	-3.05516	0.00224942	0.0203733
	ENSRNOG00000021203	Atl3	1317.97	0.31367	0.102691	3.05451	0.00225431	0.0204067
	ENSRNOG00000001742	Clcn2	2244.28	-0.550741	0.180324	-3.05417	0.00225684	0.0204187
	ENSRNOG00000017669	Chd1l	485.499	-0.892601	0.292298	-3.05374	0.0022601	0.0204373
	ENSRNOG00000018647	Mrpl20	1905.62	-0.264049	0.0865137	-3.05211	0.00227239	0.0205375
	ENSRNOG00000012134	Scn4a	348.789	0.837325	0.274405	3.05142	0.00227758	0.0205734
	ENSRNOG00000019048	Sod2	16609.9	-0.266155	0.0872471	-3.05058	0.00228398	0.0206203
	ENSRNOG00000013323	Rnf217	824.519	0.379913	0.124551	3.05027	0.00228639	0.020631
	ENSRNOG00000015250	Mettl14	1629.64	-0.187658	0.061537	-3.04952	0.00229206	0.0206712
	ENSRNOG00000020393	Rhog	2103.15	0.615652	0.201932	3.04881	0.00229746	0.0207089
	ENSRNOG00000002112	Zfp644	6361.37	-0.169249	0.055526	-3.0481	0.00230291	0.020747
	ENSRNOG00000053084	Fuz	530.088	0.496553	0.162942	3.04742	0.00230815	0.0207802
	ENSRNOG00000023991	Rab20	95.7776	1.07955	0.354263	3.0473	0.00230905	0.0207802
	ENSRNOG00000063505	Scn2b	41600	-0.340839	0.111878	-3.04652	0.0023151	0.0208236
	ENSRNOG00000032669	Serpina1	41.5404	0.946185	0.310668	3.04565	0.0023218	0.0208728
	ENSRNOG00000009690	Obi1	1310	-0.253309	0.0831789	-3.04536	0.00232405	0.020882
	ENSRNOG00000034102	Plk5	324.716	-2.33522	0.766905	-3.04499	0.00232684	0.020896
	ENSRNOG00000020205	Agrn	7440.13	0.345691	0.113553	3.04432	0.00233203	0.0209315
	ENSRNOG00000010731	Gpm6a	38364.3	-0.333818	0.109672	-3.04378	0.00233623	0.0209581
	ENSRNOG00000016678	Angptl2	219.49	1.1736	0.385746	3.04242	0.00234684	0.0210422
	ENSRNOG00000021225	Oxt	18.6313	3.27512	1.07659	3.04212	0.00234921	0.0210523
	ENSRNOG00000054757	Adcy6	3364.22	0.251203	0.0825819	3.04186	0.0023512	0.0210549
	ENSRNOG00000020546	Lipe	760.667	0.379062	0.124619	3.04176	0.00235199	0.0210549
	ENSRNOG00000012331	Casp8	121.624	1.03419	0.340059	3.04122	0.00235622	0.0210817
	ENSRNOG00000016210	Mical2	86.0984	1.12984	0.371794	3.03888	0.00237459	0.0212348
	ENSRNOG00000047053	Thyn1	1119.01	-0.223385	0.073524	-3.03826	0.00237948	0.0212599
	ENSRNOG00000006278	Tspyl5	1746.51	-0.29337	0.0965601	-3.03821	0.0023799	0.0212599
	ENSRNOG00000009118	Pou2f3	22.5946	1.62299	0.534229	3.038	0.00238154	0.0212634
	ENSRNOG00000052499	Rab27a	856.957	0.325139	0.107073	3.03661	0.00239258	0.0213486
	ENSRNOG00000013562	Ndfip1	17469.6	-0.190626	0.0627788	-3.03648	0.0023936	0.0213486
	ENSRNOG00000019745	Actn3	47.5375	-1.07005	0.352479	-3.03579	0.00239904	0.0213858
	ENSRNOG00000054264	Nfatc3	863.534	0.366745	0.120814	3.03562	0.00240041	0.0213869
	ENSRNOG00000005781	Wnt16	80.0458	-0.890427	0.293357	-3.0353	0.00240293	0.0213955
	ENSRNOG00000004150	Slc9a7	2804.15	-0.257441	0.0848189	-3.03518	0.0024039	0.0213955
	ENSRNOG00000036834	Gpr84	260.621	1.40948	0.46455	3.03409	0.00241266	0.0214568
	ENSRNOG00000018018	Kcnip2	7546.86	-0.555157	0.182978	-3.034	0.00241332	0.0214568
	ENSRNOG00000038868	Iqcb1	1001.84	-0.301975	0.0995381	-3.03376	0.00241527	0.0214628
	ENSRNOG00000001750	Chrd	1116.04	-0.612771	0.202058	-3.03265	0.00242414	0.0215304
	ENSRNOG00000013386	Psmb5	5769.21	-0.227736	0.0751265	-3.03137	0.00243445	0.0216028
	ENSRNOG00000018399	Cpne6	17976	-0.359324	0.118537	-3.03132	0.00243483	0.0216028
	ENSRNOG00000018822	Slc5a5	209.069	0.895702	0.295517	3.03096	0.00243775	0.0216122
	ENSRNOG00000011153	Il17ra	1365.79	0.615093	0.202943	3.03087	0.00243849	0.0216122
	ENSRNOG00000015416	Nabp1	479.243	0.856047	0.282457	3.03072	0.00243971	0.0216122
	ENSRNOG00000048053	Slfn1	33.4392	1.68809	0.557058	3.03037	0.00244256	0.0216261
	ENSRNOG00000001609	Cep97	1423.19	-0.467482	0.154286	-3.02997	0.00244579	0.0216434
	ENSRNOG00000008927	Hbp1	1136.07	0.216983	0.0716386	3.02886	0.00245481	0.0217119
	ENSRNOG00000007970	Plxnc1	2682.7	-0.373911	0.123469	-3.02839	0.00245865	0.0217248
	ENSRNOG00000001851	Far2	956.802	-0.393261	0.129859	-3.02836	0.00245883	0.0217248
	ENSRNOG00000045524	Slc39a3	3374.23	-0.22251	0.073514	-3.02677	0.0024718	0.021828
	ENSRNOG00000009487	Gpr160	69.9852	0.882288	0.291546	3.02624	0.00247615	0.021855
	ENSRNOG00000050585	Pgam1	29530.8	-0.12916	0.0426836	-3.02599	0.00247818	0.0218602
	ENSRNOG00000009020	Gfus	992.695	-0.337772	0.111631	-3.02578	0.00247992	0.0218602
	ENSRNOG00000029912	Septin5	36583.8	-0.229669	0.0759089	-3.02559	0.0024815	0.0218602
	ENSRNOG00000020653	S1pr2	371.693	0.595062	0.19668	3.02554	0.00248188	0.0218602
	ENSRNOG00000003805	Rnft1	954.419	0.377768	0.12492	3.02408	0.00249391	0.0219547
	ENSRNOG00000021553	Nckap5	1054.32	0.640046	0.21169	3.0235	0.00249869	0.0219764
	ENSRNOG00000019496	Stat5a	292.494	0.60129	0.198882	3.02335	0.00249997	0.0219764
	ENSRNOG00000053706	Lonrf1	2296.76	-0.42528	0.140667	-3.02331	0.00250026	0.0219764
	ENSRNOG00000003276	Myo1d	2609.72	0.503061	0.1665	3.02139	0.00251617	0.0221048
	ENSRNOG00000010580	Acot7	9835.43	-0.171345	0.0567168	-3.02107	0.00251886	0.0221056
	ENSRNOG00000028292	Gart	2767.78	-0.185321	0.0613428	-3.02107	0.00251887	0.0221056
	ENSRNOG00000067464	Cysltr2	80.9886	0.692461	0.229241	3.02067	0.00252215	0.0221229
	ENSRNOG00000019047	Ola1	4565.85	-0.242716	0.0803726	-3.01989	0.00252869	0.0221688
	ENSRNOG00000022721	Clec18a	49.5968	1.45269	0.481159	3.01915	0.00253488	0.0221957
	ENSRNOG00000013480	Ing2	929.945	-0.363532	0.120415	-3.019	0.00253613	0.0221957
	ENSRNOG00000026861	Zscan18	1716.5	-0.233567	0.0773697	-3.01884	0.00253748	0.0221957
	ENSRNOG00000005366	Fam98b	1390.92	-0.307639	0.10191	-3.01874	0.00253829	0.0221957
	ENSRNOG00000030938	Fyb2	55.492	2.68855	0.89062	3.01874	0.0025383	0.0221957
	ENSRNOG00000063717	Apbb2	5235.75	0.234114	0.0775722	3.01802	0.00254435	0.0222324
	ENSRNOG00000034174	Bpifb3	40.4022	1.43311	0.474867	3.01793	0.00254511	0.0222324
	ENSRNOG00000006644	Kdm4c	1991.72	-0.236338	0.0783521	-3.01636	0.00255827	0.0223359
	ENSRNOG00000065346		284.626	-0.615065	0.204	-3.01503	0.00256957	0.0224212
	ENSRNOG00000001682	Ttc3	40087.1	-0.220829	0.0732461	-3.01489	0.00257069	0.0224212
	ENSRNOG00000047367	Card14	60.6812	1.44038	0.478003	3.01333	0.00258397	0.0225254
	ENSRNOG00000014980	Mob4	2618.64	-0.274169	0.0909939	-3.01305	0.00258633	0.0225344
	ENSRNOG00000018706	Il15ra	34.2676	1.68111	0.55799	3.0128	0.0025885	0.0225417
	ENSRNOG00000007666	Cacnb4	5069.15	-0.255634	0.0848607	-3.0124	0.00259192	0.0225599
	ENSRNOG00000032134	Uqcrc1	12344.7	-0.179455	0.0596179	-3.01009	0.00261173	0.0227168
	ENSRNOG00000003328	Cdip1	14036.8	-0.189648	0.0630064	-3.00998	0.00261262	0.0227168
	ENSRNOG00000004411	Tspan8	145.879	0.815001	0.270884	3.00867	0.0026239	0.0228032
	ENSRNOG00000030170	Krt10	114.713	-0.551529	0.183411	-3.00707	0.00263776	0.0229108
	ENSRNOG00000049388	Prr32	53.9059	2.181	0.725324	3.00693	0.00263898	0.0229108
	ENSRNOG00000059810	Txnrd3	674.285	-0.460539	0.153209	-3.00595	0.00264756	0.0229735
	ENSRNOG00000060105	Astn2	3586.47	-0.275267	0.0916082	-3.00483	0.00265727	0.0230395
	ENSRNOG00000008666	Etl4	5407.95	-0.357824	0.119086	-3.00476	0.00265788	0.0230395
	ENSRNOG00000006689	Chd7	3932.65	0.374762	0.124739	3.00437	0.00266134	0.0230577
	ENSRNOG00000015903	Add2	13869.8	-0.305534	0.101704	-3.00415	0.00266324	0.0230582
	ENSRNOG00000024703	Dock5	1341.41	0.369651	0.123055	3.00396	0.00266489	0.0230582
	ENSRNOG00000008103	Mdh1	27184.1	-0.266774	0.0888092	-3.00389	0.00266548	0.0230582
	ENSRNOG00000013557	Lancl1	5197.82	-0.22025	0.0733392	-3.00316	0.0026719	0.023102
	ENSRNOG00000042449	Cdc42se2-ps1	9357.36	-0.400783	0.133467	-3.00286	0.00267451	0.0231128
	ENSRNOG00000058388	Zfp36	423.734	0.789789	0.263065	3.00226	0.00267988	0.0231474
	ENSRNOG00000006534	Crbn	3068.21	-0.221372	0.0737583	-3.00131	0.00268818	0.0232073
	ENSRNOG00000014956	Slc11a1	213.373	1.10171	0.3672	3.00029	0.00269723	0.0232736
	ENSRNOG00000026055	Neurod6	6992.69	-0.456772	0.152267	-2.99981	0.00270144	0.0232981
	ENSRNOG00000020822	Atp8b2	5398.03	-0.264974	0.0883473	-2.99923	0.00270664	0.023331
	ENSRNOG00000057823	Ubc	26613.6	0.35312	0.117755	2.99876	0.00271083	0.0233553
	ENSRNOG00000001611	Rpl24	5660.96	0.231253	0.0771471	2.99756	0.00272152	0.0234258
	ENSRNOG00000025764	Mt1	747.868	1.55146	0.517579	2.99753	0.00272178	0.0234258
	ENSRNOG00000017866	Sirt5	4397.71	-0.304949	0.101744	-2.99723	0.00272448	0.0234372
	ENSRNOG00000012739	Brf2	722.641	-0.402218	0.134233	-2.99642	0.00273174	0.0234772
	ENSRNOG00000046001	AABR07030823.1	902.995	0.593077	0.19793	2.9964	0.00273192	0.0234772
	ENSRNOG00000047453	Casd1	2631.13	-0.262682	0.0876706	-2.99624	0.00273329	0.0234772
	ENSRNOG00000007756	Atg101	2593.36	-0.252518	0.0842926	-2.99573	0.00273788	0.0235048
	ENSRNOG00000011871	Kat2b	1620.57	0.434498	0.145091	2.99465	0.00274759	0.0235762
	ENSRNOG00000017601	Srd5a1	1597.87	0.427797	0.142875	2.9942	0.00275169	0.0235994
	ENSRNOG00000021579	Pals2	4686.44	-0.270648	0.0903972	-2.99399	0.00275354	0.0236033
	ENSRNOG00000034038	LOC100911413	12.5421	4.44746	1.48628	2.99234	0.00276845	0.0237192
	ENSRNOG00000007895	Pdhb	7254.7	-0.239096	0.0799519	-2.9905	0.00278517	0.0238504
	ENSRNOG00000042905	RT1-T24-4	714.466	0.905975	0.30305	2.98952	0.00279417	0.0239154
	ENSRNOG00000015030	Tjp2	5348.75	0.325871	0.109016	2.9892	0.00279712	0.0239286
	ENSRNOG00000031927	Klk6	1171.24	0.526606	0.176189	2.98887	0.00280015	0.0239424
	ENSRNOG00000038891	Grxcr1	133.364	0.828611	0.277289	2.98826	0.00280574	0.0239782
	ENSRNOG00000062707	LOC120100725	75.089	0.882707	0.295438	2.98779	0.00281001	0.0240025
	ENSRNOG00000012109	Otulinl	482.437	0.669584	0.224141	2.98733	0.00281423	0.0240265
	ENSRNOG00000062645	LOC102551518	302.053	0.588906	0.197163	2.9869	0.0028182	0.0240382
	ENSRNOG00000004143	Adipor1	3958.75	0.220393	0.0737871	2.98688	0.00281843	0.0240382
	ENSRNOG00000020694	Icam5	26596.2	-0.422696	0.141533	-2.98656	0.00282139	0.0240484
	ENSRNOG00000008400	Pml	1070.11	0.442009	0.148005	2.98644	0.00282247	0.0240484
	ENSRNOG00000033942	Grin2a	27847.1	-0.350149	0.117257	-2.98616	0.00282504	0.0240575
	ENSRNOG00000016394	Wdr77	3808.75	-0.24949	0.0835528	-2.98602	0.00282638	0.0240575
	ENSRNOG00000033153	Sfn	83.318	0.844064	0.282707	2.98565	0.00282972	0.0240739
	ENSRNOG00000046834	C3	14407.5	2.09878	0.703104	2.98502	0.00283557	0.0240768
	ENSRNOG00000017087	Man1c1	1943.24	0.705993	0.236518	2.98495	0.00283628	0.0240768
	ENSRNOG00000000589	RGD1310495	164.558	-0.710597	0.23806	-2.98495	0.00283629	0.0240768
	ENSRNOG00000002759	Lias	1335.43	-0.316383	0.105996	-2.98487	0.002837	0.0240768
[truncated: 15,391 more rows]
