# Supplementary material for: Dose-Dependent Effects of Myo-Inositol on Kainic Acid-Induced Epilepsy: Electrophysiological, Behavioral, Transcriptomic, and DNA Methylome Studies
Source: Int J Mol Sci. 2025 Nov 17;26(22):11102. doi: 10.3390/ijms262211102 (PMC12652981; doi:10.3390/ijms262211102)
Supplement: Supplementary file 1 [file ijms-26-11102-s001.zip › Supplementary File_S6.xlsx]

## Sheet: Supplementary_Table_S1
	Supplementary Table S6: upregulated Gene Ontology biological processes (KA+MI vs KA+SAL)
	ID	Description	GeneRatio	BgRatio	pvalue	p.adjust	geneID	Count
	GO:0008066	glutamate receptor activity	2/24	27/17191	0.000641812	0.0227629	Grik3/Grin3a	2
	GO:0017080	sodium channel regulator activity	2/24	36/17191	0.00114317	0.0227629	Fxyd6/Scn4b	2
	GO:0005272	sodium channel activity	2/24	44/17191	0.00170492	0.0227629	Grik3/Scn4b	2
	GO:1904315	transmitter-gated monoatomic ion channel activity involved in regulation of postsynaptic membrane potential	2/24	53/17191	0.00246453	0.0227629	Grik3/Grin3a	2
	GO:0099529	neurotransmitter receptor activity involved in regulation of postsynaptic membrane potential	2/24	55/17191	0.00265138	0.0227629	Grik3/Grin3a	2
	GO:0022824	transmitter-gated monoatomic ion channel activity	2/24	56/17191	0.00274725	0.0227629	Grik3/Grin3a	2
	GO:0022835	transmitter-gated channel activity	2/24	56/17191	0.00274725	0.0227629	Grik3/Grin3a	2
	GO:0045296	cadherin binding	2/24	64/17191	0.00357201	0.0253859	Cdh13/Cdh12	2
	GO:0030527	structural constituent of chromatin	2/24	79/17191	0.00538986	0.0284193	Hist2h3c2/H3c13	2
	GO:0015171	amino acid transmembrane transporter activity	2/24	104/17191	0.00917301	0.0409257	Grik3/Grin3a	2
	GO:0141108	transporter regulator activity	2/24	156/17191	0.0198144	0.0630985	Fxyd6/Scn4b	2
	GO:0022834	ligand-gated channel activity	2/24	164/17191	0.0217581	0.0630985	Grik3/Grin3a	2
	GO:0044325	transmembrane transporter binding	2/24	164/17191	0.0217581	0.0630985	Cntnap2/Scn4b	2
	GO:0042975	peroxisome proliferator activated receptor binding	1/24	20/17191	0.0275694	0.0695228	Ppargc1a	1
	GO:0017056	structural constituent of nuclear pore	1/24	22/17191	0.0302859	0.073191	Nup210	1
	GO:0030547	signaling receptor inhibitor activity	1/24	28/17191	0.0383919	0.0818732	Lypd6	1
	GO:0106222	lncRNA binding	1/24	30/17191	0.0410795	0.0818732	Ppargc1a	1
	GO:0003785	actin monomer binding	1/24	31/17191	0.0424205	0.0818732	Cobl	1
	GO:0071813	lipoprotein particle binding	1/24	32/17191	0.0437598	0.0818732	Cdh13	1
	GO:0071814	protein-lipid complex binding	1/24	32/17191	0.0437598	0.0818732	Cdh13	1
	GO:0042887	amide transmembrane transporter activity	1/24	36/17191	0.049099	0.0889919	Abcb9	1
	GO:0051721	protein phosphatase 2A binding	1/24	40/17191	0.0544095	0.0956289	Grin3a	1
	GO:0043014	alpha-tubulin binding	1/24	47/17191	0.0636347	0.108553	Ppargc1a	1
	GO:0030331	nuclear estrogen receptor binding	1/24	51/17191	0.0688675	0.112039	Ppargc1a	1
	GO:0030374	nuclear receptor coactivator activity	1/24	53/17191	0.0714733	0.112039	Ppargc1a	1
	GO:0140359	ABC-type transporter activity	1/24	53/17191	0.0714733	0.112039	Abcb9	1
	GO:0051018	protein kinase A binding	1/24	55/17191	0.0740722	0.113058	Dact2	1
	GO:0005080	protein kinase C binding	1/24	57/17191	0.0766641	0.114013	Dact2	1
	GO:0016597	amino acid binding	1/24	70/17191	0.0933427	0.135347	Grin3a	1
	GO:0003725	double-stranded RNA binding	1/24	77/17191	0.102204	0.144581	Rftn1	1
	GO:1990841	promoter-specific chromatin binding	1/24	79/17191	0.10472	0.144613	Ppargc1a	1
	GO:0008013	beta-catenin binding	1/24	93/17191	0.122146	0.164755	Dact2	1
	GO:0042562	hormone binding	1/24	98/17191	0.128291	0.169111	Cdh13	1
	GO:0030165	PDZ domain binding	1/24	123/17191	0.1584	0.190294	Cntnap2	1
	GO:0031490	chromatin DNA binding	1/24	136/17191	0.173661	0.197497	Ppargc1a	1
	GO:0015399	primary active transmembrane transporter activity	1/24	148/17191	0.187512	0.209148	Abcb9	1
	GO:0002020	protease binding	1/24	156/17191	0.196622	0.211186	Cntnap2	1
	GO:0005244	voltage-gated monoatomic ion channel activity	1/24	176/17191	0.218971	0.222271	Grin3a	1
	GO:0022832	voltage-gated channel activity	1/24	177/17191	0.220072	0.222271	Grin3a	1
