# Supplementary material for: Dose-Dependent Effects of Myo-Inositol on Kainic Acid-Induced Epilepsy: Electrophysiological, Behavioral, Transcriptomic, and DNA Methylome Studies
Source: Int J Mol Sci. 2025 Nov 17;26(22):11102. doi: 10.3390/ijms262211102 (PMC12652981; doi:10.3390/ijms262211102)
Supplement: Supplementary file 1 [file ijms-26-11102-s001.zip › Supplementary File_S7.xlsx]

## Sheet: Supplementary_Table_S1
	Supplementary Table S7: downregulated Gene Ontology biological processes (KA+MI vs KA+SAL)
	ID	Description	GeneRatio	BgRatio	pvalue	p.adjust	geneID	Count
	GO:0004713	protein tyrosine kinase activity	2/17	131/17191	0.00727171	0.0899553	Clk1/Clk4	2
	GO:0001846	opsonin binding	1/17	20/17191	0.0196038	0.0899553	Cd93	1
	GO:0030215	semaphorin receptor binding	1/17	22/17191	0.0215442	0.0899553	Sema3c	1
	GO:0043176	amine binding	1/17	22/17191	0.0215442	0.0899553	Sat1	1
	GO:0003899	DNA-directed 5'-3' RNA polymerase activity	1/17	25/17191	0.0244479	0.0899553	Polr1c	1
	GO:0001848	complement binding	1/17	26/17191	0.0254141	0.0899553	Cd93	1
	GO:0034062	5'-3' RNA polymerase activity	1/17	26/17191	0.0254141	0.0899553	Polr1c	1
	GO:0097747	RNA polymerase activity	1/17	26/17191	0.0254141	0.0899553	Polr1c	1
	GO:0045499	chemorepellent activity	1/17	29/17191	0.028307	0.0899553	Sema3c	1
	GO:0001968	fibronectin binding	1/17	35/17191	0.0340687	0.0899553	Hsd17b12	1
	GO:0033764	steroid dehydrogenase activity, acting on the CH-OH group of donors, NAD or NADP as acceptor	1/17	35/17191	0.0340687	0.0899553	Hsd17b12	1
	GO:0003925	G protein activity	1/17	37/17191	0.0359821	0.0899553	Rap1b	1
	GO:0016229	steroid dehydrogenase activity	1/17	43/17191	0.0417009	0.0962329	Hsd17b12	1
	GO:0043014	alpha-tubulin binding	1/17	47/17191	0.0454957	0.0974908	Fam110c	1
	GO:0051018	protein kinase A binding	1/17	55/17191	0.0530429	0.106086	Rdx	1
	GO:0070063	RNA polymerase binding	1/17	61/17191	0.0586664	0.11	Pkn2	1
	GO:0005518	collagen binding	1/17	72/17191	0.0688947	0.116365	Hsd17b12	1
	GO:0008080	N-acetyltransferase activity	1/17	73/17191	0.0698193	0.116365	Sat1	1
	GO:0019003	GDP binding	1/17	80/17191	0.0762676	0.120422	Rap1b	1
	GO:0051117	ATPase binding	1/17	99/17191	0.0935586	0.128809	Rdx	1
	GO:0042826	histone deacetylase binding	1/17	131/17191	0.121994	0.152492	Pkn2	1
	GO:0019838	growth factor binding	1/17	145/17191	0.134168	0.154809	Htra1	1
	GO:0008201	heparin binding	1/17	165/17191	0.151285	0.162091	Hsd17b12	1
	GO:0106310	protein serine kinase activity	1/17	192/17191	0.173888	0.179884	Pkn2	1
	GO:0004252	serine-type endopeptidase activity	1/17	200/17191	0.180475	0.180475	Htra1	1
