# Supplementary material for: Dose-Dependent Effects of Myo-Inositol on Kainic Acid-Induced Epilepsy: Electrophysiological, Behavioral, Transcriptomic, and DNA Methylome Studies
Source: Int J Mol Sci. 2025 Nov 17;26(22):11102. doi: 10.3390/ijms262211102 (PMC12652981; doi:10.3390/ijms262211102)
Supplement: Supplementary file 1 [file ijms-26-11102-s001.zip › Supplementary File_S8.xlsx]

## Sheet: Supplementary_Table_S1
	Supplementary Table S8: upregulated Gene Ontology biological processes (KA+MI vs CON+SAL)
	ID	Description	GeneRatio	BgRatio	pvalue	p.adjust	geneID	Count
	GO:0005178	integrin binding	49/1769	149/17191	4.75542e-14	3.08151e-11	Lama5/Fn1/Syk/Vwf/Tln1/Itgb2/Itga5/Ptprz1/Fermt3/Icam1/Gpnmb/Lcp1/F11r/Cd81/Itga3/Itgax/Itgb5/Lyn/Egfr/Lamb2/Itgb3/Gfra1/Spp1/Fbln1/Il1b/Tspan4/Pxn/Itgav/Mmp14/Timp2/Nrg1/Icam2/Myh9/Frmd5/Itga1/S1pr2/Dst/Gfap/Tnc/Cd9/Ccn5/Jam3/Isg15/Itgb8/Itga7/Itgb7/Cd151/Itgb6/Ccn4	49
	GO:0019955	cytokine binding	42/1769	146/17191	3.69069e-10	1.19578e-07	Tnfrsf1b/Csf1r/Sostdc1/Csf3r/Cx3cr1/Tnfrsf1a/Ltbp3/Tgfbr2/Eng/Bgn/Il10ra/Il1rn/Plp2/Wfikkn2/Prlr/Il1rl1/Il1r1/Lepr/Ccr5/Cd4/Csf2ra/Tsku/Hyal2/Itgb3/Ackr1/Tgfbr1/Il13ra1-ps1/Itgav/A2m/Scube3/Tmc8/Zfp36/Il2rg/Cxcr3/Osmr/Il2rb/Il18bp/Il6st/Chrdl1/Cd44/Vasn/Ifngr1	42
	GO:0001784	phosphotyrosine residue binding	20/1769	45/17191	4.00464e-09	8.65002e-07	Syk/Fgr/Socs3/Vav1/Sla/Plcg2/Ptpn6/Hck/Sh3bp2/Shc1/Samsn1/Pik3r1/Acp2/Abl1/Ldlrap1/Cbl/Grap/Shd/Shc3/Mapk3	20
	GO:0038187	pattern recognition receptor activity	16/1769	34/17191	5.35032e-08	6.93402e-06	Tlr9/Clec7a/Tlr3/Nod1/Tlr2/Rig1/Cd14/Tlr4/Tlr7/Nlrp1a/Ptafr/Fcna/Trim5/Tlr5/Tlr8/Ifih1	16
	GO:0140375	immune receptor activity	35/1769	133/17191	1.24466e-07	1.34423e-05	Csf3r/C5ar2/Cx3cr1/Fcgr2b/Cmklr1/Il10ra/Csf2rb/C3ar1/Ctsh/Fcgr2a/Fcer1g/Prlr/Il1rl1/Il1r1/Lepr/Il13ra1/Ccr5/Cd4/Csf2ra/Fcgr3a/Il15ra/Il13ra1-ps1/Ifnlr1/Il2rg/Fcgrt/Cxcr3/Ifngr2/Osmr/Il2rb/Il6st/Lilra5/Lilrb2/Fcgr1a/Cd44/Ifngr1	35
	GO:0015026	coreceptor activity	16/1769	37/17191	2.31362e-07	1.99738e-05	Lrp1/Cspg4/Igsf1/Reck/Eng/Csf2rb/Cd80/Cd4/Lrp5/Ngfr/Il2rg/Rgma/Il2rb/Erbb2/Il6st/Cd8b	16
	GO:0004713	protein tyrosine kinase activity	33/1769	131/17191	8.36276e-07	6.02119e-05	Csf1r/Syk/Fgr/Ptk7/Jak3/Ret/Fes/Fgfr2/Hck/Ephb4/Btk/Hipk1/Insl3/Lyn/Hipk2/Tec/Axl/Egfr/Abl1/Csk/Pdgfrb/Igf1r/Igf2r/Peak1/Insr/Ddr1/Map2k2/Erbb2/Shc3/Tyk2/Chka/Tnk2/Hipk3	33
	GO:0050840	extracellular matrix binding	22/1769	71/17191	1.40579e-06	8.60116e-05	Lgals3/Bgn/Sdc1/Olfml2a/Polr2a/Itga3/B4galt1/Adamts5/Clec14a/Lgals1/Itgb3/Spp1/Dag1/Itgav/Anxa2/Ctss/Ssc5d/Ntn4/Chadl/Thsd1/Nid1/Itga7	22
	GO:1990782	protein tyrosine kinase binding	32/1769	128/17191	1.46007e-06	8.60116e-05	Blnk/Cass4/Plcg2/Ptpn14/Rack1/Gab2/Jup/Itgax/Sh2b3/Cdh5/Cpne3/Pag1/Cd4/Shc1/Hyal2/Pik3r1/Sh2b2/Csk/Nrg1/Trem2/Dscam/Vim/Sirpa/Cbl/Erbb2/Shc3/Cd247/Angpt4/Anxa5/Frs3/Cdh2/Ptprf	32
	GO:0038024	cargo receptor activity	21/1769	73/17191	8.99262e-06	0.000448247	Scarf1/Lrp1/Itgb2/Olr1/Itgam/Abca1/Sdc1/Cxcl16/Abca7/Enpp2/Lrp10/Ildr1/Tmed3/Stab2/Stab1/Folr1/Ssc5d/Insr/Cd44/Timd2/Scarb2	21
	GO:0017124	SH3 domain binding	27/1769	114/17191	2.70275e-05	0.00125099	Vasp/Was/Arhgap17/Abi3/Arhgap27/Gpx1/Inpp5d/Ptpn6/Wipf1/Elmo3/Inppl1/Sh3bp2/Arhgap31/Ncf1/Lyn/Cyba/Hcls1/Dnm2/Abl1/Wasf2/Plscr3/Elmo1/Sirpa/Cbl/Zfp384/Sh3bp1/Rad9a	27
	GO:0015079	potassium ion transmembrane transporter activity	34/1769	161/17191	3.54521e-05	0.00143581	Aqp1/Slc12a2/Slc12a7/Kcnq1/Kcnj5/Kcnj13/Atp1b2/Kcne2/Kcnj14/Lrg1/Slc12a3/Grik3/Slc9a1/Lrrc55/Kcnk3/Hcn3/Abcc9/Slc12a4/Kcnt1/Myh9/Kcnk13/Tmem175/Kcnn4/Kcnn3/Kcnc1/Kcnk1/Hcn2/Kcnd3/Kcnh6/Hcn4/Kcnf1/Kcnj10/Kcnk6/Kcnh2	34
	GO:0002020	protease binding	33/1769	156/17191	4.42808e-05	0.00168788	Adamtsl4/Hspg2/Fn1/Lrp1/Vwf/Ubc/Pycard/Cst3/Tnfrsf1a/Timp1/Serpina1/Ecm1/Itga3/Timp3/Il1r1/Insl3/Ripk2/Itgb3/Nlrc4/Itgav/A2m/Timp2/Fam20c/Anxa2/Lcn2/Syvn1/Furin/Cstb/Sell/Casp12/Mif/Serpine1/Adamts4	33
	GO:0005242	inward rectifier potassium channel activity	10/1769	24/17191	6.55154e-05	0.00223442	Kcnj5/Kcnj13/Kcne2/Kcnj14/Kcnn4/Kcnn3/Kcnk1/Kcnh6/Kcnj10/Kcnh2	10
	GO:0070851	growth factor receptor binding	31/1769	150/17191	0.000117279	0.00343027	Tlr9/Gata3/Kl/Sla/Pycard/Itga5/Ecm1/Il1rn/Cdh5/Il1r1/Lyn/Shc1/Itgb3/Pik3r1/Pdgfd/Il1b/Vegfb/Tgfa/Pdgfrb/Cd300lf/Ncstn/Ern1/Tlr5/Grap/Pdgfc/Il6st/Ncam1/Tnk2/Cd44/Frs3/Myd88	31
	GO:0035591	signaling adaptor activity	23/1769	98/17191	0.000120287	0.00343027	Blnk/Ticam1/Abi3/Rack1/Sting1/Gab2/Iqgap1/Sh2b3/Nlrp3/Nlrp1a/Ripk2/Pag1/Shc1/Hcls1/Sh2b2/Mavs/Pxn/Stat3/Lamp2/Ldlrap1/Map2k2/Frs3/Myd88	23
	GO:0016504	peptidase activator activity	17/1769	62/17191	0.000121753	0.00343027	Fn1/Ctsc/Tifab/Tgfb1/Lgmn/Rack1/Vsir/Ctsh/Fgl2/Nlrp3/Pcolce/Nlrp1a/Fbln1/Nlrc4/Ctss/Psme1/Casp8	17
	GO:0042887	amide transmembrane transporter activity	12/1769	36/17191	0.000160804	0.00414538	Disp1/Slc15a3/Slc19a1/Abcd1/Tap1/Slc13a3/Abcc4/Abcb9/Slc38a7/Abcc1/Slc14a1/Slc27a1	12
	GO:0005518	collagen binding	18/1769	72/17191	0.000278562	0.0066855	Hspg2/Vwf/Crtap/Cspg4/Itga3/Pcolce/Srgn/Mrc2/Lox/Lum/Itgav/Aebp1/Serpinh1/Ctss/Itga1/Ddr1/Chadl/Nid1	18
	GO:0097110	scaffold protein binding	21/1769	91/17191	0.000299225	0.00692493	Syk/Itpr2/Kcnq1/Nos3/Nod1/Plcg2/P2rx7/Nlrp1a/Lyn/Trem2/Cacna1g/Adcy6/Myh9/Vim/Map2k2/Casp4/Il6st/Casp8/Nos1/Mapk3/Kcnh2	21
	GO:0046625	sphingolipid binding	10/1769	29/17191	0.000413588	0.00911898	Gltp/Map3k1/Lyn/Lamc1/Cln8/Cd300lf/Pltp/Pla2g4a/Mag/Cptp	10
	GO:0005516	calmodulin binding	34/1769	182/17191	0.000427066	0.00911898	Ace/Kcnq1/Ubr4/Nos3/Trpv4/Epb41/Myo1d/Iqgap1/Myo7a/Slc9a1/Egfr/Pik3r1/Myo9b/Myo10/Cnn3/Camk2d/Itpkb/Myo1c/Aebp1/Myh9/Myo1a/Kcnn4/Mknk2/Kcnn3/Ngfr/Cnn2/Cacna1c/Camsap3/Myo1e/Orai1/Mapkapk2/Pcp4/Grm4/Nos1	34
	GO:0043548	phosphatidylinositol 3-kinase binding	12/1769	40/17191	0.00048622	0.00984595	Pik3ap1/Tlr4/Hcst/Axl/Gsn/Pik3r1/Dnm2/Pdgfrb/Igf1r/Insr/Nlrc3/Cbl	12
	GO:0005547	phosphatidylinositol-3,4,5-trisphosphate binding	13/1769	46/17191	0.000544559	0.0106932	Phlda3/Gab2/Dapp1/Myo1g/Iqgap1/Inppl1/Btk/Gbf1/Arhgap9/Myo10/Arap1/Adap2/Irgm	13
	GO:0051019	mitogen-activated protein kinase binding	11/1769	36/17191	0.000698282	0.0133084	Ace/Nfatc1/Iqgap1/Map3k1/Atf7/Ptafr/Abl1/Gch1/Mical2/Ep300/Mapkapk2	11
	GO:0019209	kinase activator activity	27/1769	138/17191	0.00077176	0.0138795	Nckap1l/Tgfb1/Adipoq/Tgfbr2/P2rx7/Mob1a/Iqgap1/Pim1/Rplp1/Wnk1/Egfr/Ccnyl1/Pik3r1/Tgfa/Nrg1/Trem2/Ajuba/Ccnd1/Mob3a/Map2k2/Irgm/Pde8a/Mob3c/Il6st/Mob3b/Angpt4/Slc27a1	27
	GO:0019865	immunoglobulin binding	9/1769	26/17191	0.000777917	0.0138795	Vwf/Fcgr2b/Lgals3/Fcgr2a/Fcer1g/Cd4/Fcgr3a/Fcgrt/Fcgr1a	9
	GO:0042169	SH2 domain binding	12/1769	42/17191	0.000792504	0.0138795	Blnk/Syk/Trpv4/Ptpn6/Rack1/Lat2/Inppl1/Pag1/Sh2b2/Abl1/Dag1/Lax1	12
	GO:0030215	semaphorin receptor binding	8/1769	22/17191	0.00105294	0.0171935	Sema6d/Sema6a/Sema3f/Sema4c/Sema4a/Sema4d/Sema4g/Sh3bp1	8
	GO:0140326	ATPase-coupled intramembrane lipid transporter activity	9/1769	27/17191	0.00106133	0.0171935	Abca4/Abca1/Abca7/Abca2/Atp8b3/Atp11a/Atp11c/Abca3/Atp10d	9
	GO:0044325	transmembrane transporter binding	30/1769	164/17191	0.00128002	0.0187665	Tspo/Itpr2/Kcnq1/Pycard/Kcne2/Cib1/Lrg1/Cdh5/Herpud1/Lyn/Lrrc55/Rapgef3/Bak1/Abcc9/Camk2d/Ank3/Tcaf2c/Slc5a3/Flna/Kcnc1/Ank2/Id2/Kcnd3/Cacna1c/Rims3/Grina/Pkd1/Nos1/Pacs2/Pias3	30
	GO:0000146	microfilament motor activity	10/1769	33/17191	0.00130323	0.0187665	Myo1f/Myo1d/Myo7a/Myo9b/Myo10/Myo1c/Myh9/Myo5c/Myo1a/Myo1e	10
	GO:0043236	laminin binding	10/1769	33/17191	0.00130323	0.0187665	Lgals3/Itga3/B4galt1/Lgals1/Dag1/Ctss/Ssc5d/Ntn4/Nid1/Itga7	10
	GO:0019903	protein phosphatase binding	32/1769	179/17191	0.00133723	0.0188375	Phactr4/Csf1r/Cd33/Kcnq1/Jak3/Lgals3/Rack1/Gab2/Cd22/Pecam1/Jup/Pdlim4/Iqgap1/Cdh5/Mvp/Slc9a1/Egfr/Shc1/Pik3r1/Csk/Pxn/Stat3/Cttnbp2nl/Vim/Kcnn4/Sirpa/Ppp1r3b/Insr/Itga1/Cacna1c/Gna12/Cdh2	32
	GO:0045296	cadherin binding	15/1769	64/17191	0.00177274	0.0238478	Fxyd5/Nos3/Jup/Cdh3/Cdh5/Neo1/Ptprm/Ptprb/Ank3/Tbc1d2/Ctnnal1/Dchs1/Numb/Pkp4/Cdh2	15
	GO:0003725	double-stranded RNA binding	17/1769	77/17191	0.00182432	0.0238478	Rftn1/Tlr3/Rig1/Msn/Tlr7/Nlrp1a/Oas1a/Oasl/Oas2/Adar/Adarb1/Vim/Sidt2/Tlr8/Oasl2/Zbp1/Ifih1	17
	GO:0045499	chemorepellent activity	9/1769	29/17191	0.00187691	0.0238478	Sema6d/Sema6a/Sema3f/Sema4c/Nrg1/Sema4a/Efna5/Sema4d/Sema4g	9
	GO:0051861	glycolipid binding	9/1769	29/17191	0.00187691	0.0238478	Tpp1/Gltp/Lyn/Lamc1/Trem2/Cln6/Gpaa1/Sell/Mag	9
	GO:0001846	opsonin binding	7/1769	20/17191	0.00279532	0.0347318	Clec7a/Itgb2/Itgam/Cfh/C4a/Cd93/Itgav	7
	GO:0008201	heparin binding	29/1769	165/17191	0.00284072	0.0347318	Fn1/Adamts1/Pla2g5/Gpnmb/Itgam/Ptprc/Cfh/Ccl3/Mdk/Prelp/Pcolce/Thbs2/Adamts5/Rpl29/Cxcl13/Vegfb/Lrtm2/Ptch1/Ccl2/Selp/Furin/Ccn5/Ncam1/Sfrp1/Nav2/Ccl7/Ccn4/Ptprf/Bmp7	29
	GO:0017022	myosin binding	16/1769	75/17191	0.00353618	0.0402008	Nkd2/Pycard/Pdlim2/Fxyd1/Spata6/Rab27a/Axl/Gsn/Llgl1/Llgl2/Kirrel1/Shroom4/Rab3c/Mlph/Tom1/Nphs1	16
	GO:0004553	hydrolase activity, hydrolyzing O-glycosyl compounds	19/1769	96/17191	0.00382582	0.0423167	Glb1/Kl/Idua/Gusb/Lyz2/Man2b1/Gm2a/Hyal2/Edem2/Pgghg/Hexb/Manba/Gaa/Man2a1/Asah2/Hyal3/Fuca1/Glb1l/Man1c1	19
	GO:0004866	endopeptidase inhibitor activity	32/1769	191/17191	0.00385291	0.0423167	Spint1/Serping1/Cst3/Reck/Timp1/Serpinb1a/Serpina1/Wfikkn2/C4a/Birc6/Timp3/Psmf1/Spint2/A2m/Timp2/Cep295nl/Anxa2/Gbp5/Serpinh1/Bst2/Papln/C3/Crb2/Col7a1/Furin/Serpina3j/Cstb/Agt/Gbp2/Gapdh/Rarres1/Serpine1	32
	GO:0015399	primary active transmembrane transporter activity	26/1769	148/17191	0.00457786	0.0494409	Abca4/Tcirg1/Atp1b2/Abcg3l2/CYTB/Rnase4/Abca1/Abca7/Abcc3/ND1/Ndufs8/Abca2/COX3/Abcc9/Abcd1/Myh9/Cyb561a3/ND2/Tap1/Atp13a1/Abca3/Abcc4/COX2/Abcb9/Abcc1/Anxa5	26
	GO:0005319	lipid transporter activity	29/1769	171/17191	0.00482068	0.049657	Slco2b1/Abca4/Npc2/Esyt1/Abca1/Abca7/Gltp/Abcc3/Gm2a/Atg2a/Stard5/Osbpl5/Abca2/Stra6/Abcd1/Pltp/Plscr3/Atp8b3/Atp11a/Atp11c/Slco4a1/Abca3/Abcc4/Abcc1/Atp10d/Ano6/Cptp/Slc27a1/Cidea	29
	GO:0042562	hormone binding	19/1769	98/17191	0.00484273	0.049657	Tspo/Ttr/Cmklr1/Ctsh/Prlr/Lepr/Egfr/Shc1/Pik3r1/Ide/Igf1r/Calcrl/Ednrb/Insr/Glp1r/Galr2/Anxa5/Adra2a/Adipor1	19
	GO:0140303	intramembrane lipid transporter activity	11/1769	45/17191	0.0049723	0.049657	Abca4/Abca1/Abca7/Abca2/Plscr3/Atp8b3/Atp11a/Atp11c/Abca3/Atp10d/Ano6	11
	GO:0001530	lipopolysaccharide binding	10/1769	39/17191	0.00505766	0.049657	Tlr2/Ninj1/P2rx7/Cd14/Tlr4/Cd6/Ptafr/Trem2/Selp/Casp4	10
	GO:0043394	proteoglycan binding	10/1769	39/17191	0.00505766	0.049657	Fn1/Gpnmb/Itgam/Ptprc/Cfh/Ctss/Tnc/Nf1/Nid1/Ptprf	10
	GO:0008013	beta-catenin binding	18/1769	93/17191	0.00611384	0.0572225	Sall1/Nos3/Tcf7l1/Sox9/Tcf7/Gli3/Med12/Cdh5/Kank1/Tcf7l2/Pxn/Trem2/Ep300/Rora/Lef1/Numb/Tax1bp3/Cdh2	18
	GO:0015020	glucuronosyltransferase activity	9/1769	34/17191	0.00613948	0.0572225	Ugt1a1/Ugt1a6/Ugt1a7c/Ugt1a8/Ugt1a2/Ugt1a3/Ugt1a9/Ugt1a5/Ext2	9
	GO:0140359	ABC-type transporter activity	12/1769	53/17191	0.00661421	0.0603663	Abcg3l2/Abca1/Abca7/Abcc3/Abca2/Abcc9/Abcd1/Tap1/Abca3/Abcc4/Abcb9/Abcc1	12
	GO:0001540	amyloid-beta binding	14/1769	67/17191	0.00743265	0.0668938	Fzd5/Itgb2/Fcgr2b/Cst3/Tlr2/Ide/Trem2/Ldlrad3/Ldlrap1/Apba3/Ngfr/Insr/Clu/Apbb2	14
	GO:0001223	transcription coactivator binding	12/1769	54/17191	0.00772634	0.0676577	Gata3/Nfatc1/Runx1/Rela/Gata2/Ahr/Atf7/Rxra/Ppard/Crebbp/Ep300/Rora	12
	GO:0017046	peptide hormone binding	12/1769	54/17191	0.00772634	0.0676577	Cmklr1/Prlr/Lepr/Pik3r1/Ide/Igf1r/Calcrl/Ednrb/Insr/Glp1r/Galr2/Anxa5	12
	GO:0042910	xenobiotic transmembrane transporter activity	9/1769	36/17191	0.00913757	0.0770183	Slc19a1/Abcc3/Slc6a6/Slc31a1/Slc29a4/Slc16a6/Abca3/Abcc4/Abcc1	9
	GO:0043325	phosphatidylinositol-3,4-bisphosphate binding	8/1769	30/17191	0.00915187	0.0770183	Phlda3/Gab2/Plek/Dapp1/Myo1g/Ncf1/Adap2/Irgm	8
	GO:0022834	ligand-gated channel activity	27/1769	164/17191	0.00944109	0.0772707	Aqp1/Itpr2/Kcnj5/Kcnj13/Kcne2/Slc1a5/P2rx7/Glra1/Kcnj14/Tmem63a/Scnn1a/Grik3/Kcnt1/Asic4/Itpr3/Grin2d/Kcnn4/Kcnn3/Kcnk1/Hcn2/Trpm2/Kcnh6/Hcn4/Atp5mc2/Kcnj10/Ano6/Kcnh2	27
	GO:0048306	calcium-dependent protein binding	17/1769	90/17191	0.00968115	0.0772707	Pdcd6/Anxa4/Myo1d/S100a6/Slc9a1/Mgp/Cpne3/A2m/Anxa2/Sec31a/Plscr3/Anxa3/S100a4/Selp/Pef1/Grm4/Nos1	17
	GO:0140313	molecular sequestering activity	11/1769	49/17191	0.00974924	0.0772707	Laptm5/C1r/Spi1/Nfkb1/Xaf1/Stat3/Tmc8/Smo/Lcn2/Tssc4/Sesn2	11
	GO:0048029	monosaccharide binding	16/1769	83/17191	0.00977809	0.0772707	Eng/Hk2/Lgals3/Clec4a3/Plod3/Man2b1/Tkt/Clec10a/Slc2a8/Igf2r/Pgls/Lman2/Manba/Selp/Plod2/Pygl	16
	GO:0033293	monocarboxylic acid binding	16/1769	84/17191	0.010957	0.0845255	Alox5ap/Lsr/Ugt1a1/Ugt1a2/Ugt1a9/Nr2f2/Rxra/Ppard/Acoxl/Igf2r/Tmem175/Id3/Arhgdia/Acox3/Insr/Pygl	16
	GO:0098632	cell-cell adhesion mediator activity	8/1769	31/17191	0.0112469	0.0846602	Ninj1/Cd200r1/Esam/Cntn2/Dscam/Plxnb3/Sirpa/Jam3	8
	GO:0016763	pentosyltransferase activity	11/1769	50/17191	0.0113664	0.0846602	Parp12/Aprt/Parp10/Parp14/Pnp/Tymp/Zc3hav1/Parp3/Qprt/Parp9/Xylt2	11
	GO:0042975	peroxisome proliferator activated receptor binding	6/1769	20/17191	0.0128241	0.0923338	Lpin1/Crebbp/Ep300/Ncoa6/Ncoa3/Nfatc4	6
	GO:0070064	proline-rich region binding	6/1769	20/17191	0.0128241	0.0923338	Yap1/Baiap2l1/Abl1/Csk/Ccnd1/Sh3d19	6
	GO:0030507	spectrin binding	8/1769	32/17191	0.0136754	0.0925369	Epb41/Ptprc/Myo7a/Myo10/Ank3/Ank2/Camsap3/Nphs1	8
	GO:0001848	complement binding	7/1769	26/17191	0.0137092	0.0925369	Serping1/Itgb2/Itgam/C3ar1/Cfh/C4a/Cd93	7
	GO:0005544	calcium-dependent phospholipid binding	11/1769	52/17191	0.0152057	0.100544	Esyt1/Anxa4/Cpne2/Cpne3/Sytl3/Anxa2/Anxa3/Pla2g4a/Pclo/Syt2/Anxa5	11
	GO:0046875	ephrin receptor binding	8/1769	33/17191	0.0164648	0.107769	Aqp1/Pik3cg/Lyn/Shc1/Abl1/Efna1/Efna5/Cbl	8
	GO:0005501	retinoid binding	8/1769	34/17191	0.0196418	0.124979	Abca4/Ugt1a1/Ugt1a2/Ugt1a9/Nr2f2/Rxra/Stra6/Igf2r	8
	GO:0001786	phosphatidylserine binding	14/1769	75/17191	0.0196726	0.124979	Tln1/Anxa4/Cd300a/Osbpl5/Gsdmd/Axl/Anxa2/Trem2/Cd300lf/Anxa3/Syt2/Anxa5/Timd2/Scarb2	14
	GO:0071837	HMG box domain binding	6/1769	22/17191	0.0206632	0.128748	Gata3/Pou3f2/Hivep1/Hhex/Tcf12/Pax3	6
	GO:0001968	fibronectin binding	8/1769	35/17191	0.0232318	0.140694	Mmp2/Itga3/Itgb3/Fbln1/Itgav/Ctss/Ssc5d/Mmp9	8
	GO:0043621	protein self-association	15/1769	85/17191	0.0259365	0.154191	Ctsc/Fhod1/Id1/Ctsh/Card11/Nlrp1a/Ccdc88c/Tec/Dnm2/Abl1/Fam20c/Plscr3/Samd11/Tmem43/Myd88	15
	GO:0005080	protein kinase C binding	11/1769	57/17191	0.0289776	0.167666	Trpv4/Rack1/Adcy4/Plek/Hdac7/Itgb3/Abl1/Itgav/Adcy6/Flna/Hspb1	11
	GO:1901682	sulfur compound transmembrane transporter activity	11/1769	57/17191	0.0289776	0.167666	Abcc3/Slc25a10/Slc6a6/Slc13a4/Abcd1/Slc13a3/Slc16a6/Abcc4/Ucp2/Abcc1/Slc27a1	11
	GO:0015293	symporter activity	22/1769	140/17191	0.0289793	0.167666	Slc12a2/Slc2a12/Slc4a5/Slc12a7/Slc5a5/Slc38a2/Slc1a5/Slc16a8/Slc15a3/Slc29a1/Slc12a3/Slc6a6/Slc13a4/Slc12a4/Slc22a18/Slc5a3/Slc45a4/Slc45a3/Slc25a18/Slc13a3/Slc38a7/Slc6a7	22
	GO:0017147	Wnt-protein binding	7/1769	30/17191	0.0295569	0.169069	Fzd5/Reck/Trabd2b/Lrp5/Wls/Fzd2/Sfrp1	7
	GO:0030527	structural constituent of chromatin	14/1769	79/17191	0.0297437	0.169069	H3c13/H3c1/Hist1h3b/Hist2h3c2/Hist1h2bg/H2bcl2/H2bc6/H2bc12l1/H2bcl1/Hist1h2ail1/Hist1h2bq/LOC100910554/H2ax/Hist1h2bc	14
	GO:0008509	monoatomic anion transmembrane transporter activity	22/1769	141/17191	0.0311207	0.171504	Slc12a2/Slc4a5/Slc12a7/Slc5a5/Slc4a2/Glra1/Clic6/Slc19a1/Slc12a3/Lrrc8a/Slc6a6/Best3/Slc12a4/Ano5/Lrrc8e/Clcn5/Clic4/Lrrc8c/Cldn4/Abcc4/Ucp2/Ano6	22
	GO:0004602	glutathione peroxidase activity	6/1769	24/17191	0.0312306	0.171504	Alox5ap/Gpx1/Cp/Prdx6/Gpx3/Gstk1	6
	GO:0015252	proton channel activity	6/1769	24/17191	0.0312306	0.171504	Hvcn1/ATP8/Sting1/ATP6/Tmem175/Atp5f1d	6
	GO:0052742	phosphatidylinositol kinase activity	6/1769	24/17191	0.0312306	0.171504	Pik3r6/Pik3cd/Pik3cg/Pik3r1/Pi4k2a/Pik3c2b	6
	GO:0004879	nuclear receptor activity	10/1769	52/17191	0.0371303	0.198237	Srebf1/Nr2f2/Ahr/Rarg/Rxra/Ppard/Nr1h2/Stat3/Nr2f6/Rora	10
	GO:0008188	neuropeptide receptor activity	9/1769	45/17191	0.0373144	0.198237	Mrgprx3/Ntsr2/Npy2r/Ntsr1/Galr2/Nmur1/Gpr37/Gpr83/Gpr165	9
	GO:0031683	G-protein beta/gamma-subunit complex binding	6/1769	25/17191	0.0376283	0.198237	Gna15/Pik3r5/Plcb2/Adcy4/Gnal/Gna12	6
	GO:0035250	UDP-galactosyltransferase activity	6/1769	25/17191	0.0376283	0.198237	Plod3/B4galt1/Colgalt1/Ggta1/Wdfy3/Rps18	6
	GO:0008238	exopeptidase activity	16/1769	97/17191	0.0386087	0.201761	Ace/Ctsc/Tpp1/Ctsz/Ctsa/Ctsh/Dpp7/Rnpepl1/Vash2/Mmp14/Aebp1/Scpep1/Mindy1/Anpep/Npepl1/Cndp1	16
	GO:0016298	lipase activity	18/1769	113/17191	0.0400987	0.207872	Lipa/Plcg2/Pla2g5/Lipe/Plcb2/Hmox1/Abhd15/Plbd2/Enpp2/Plce1/Abhd4/Prdx6/Gde1/Pld1/Pla2g4a/Abhd3/Pla2g15/Pla1a	18
	GO:0072341	modified amino acid binding	18/1769	114/17191	0.0432182	0.218792	Tln1/Anxa4/Cd300a/Slc19a1/Osbpl5/Gsdmd/Axl/Anxa2/Trem2/Cd300lf/Fasn/Folr1/Anxa3/Syt2/Anxa5/Sardh/Timd2/Scarb2	18
	GO:0005160	transforming growth factor beta receptor binding	6/1769	26/17191	0.044804	0.223331	Tgfb1/Tgfbr2/Eng/Lrg1/Tgfbr1/Cd44	6
	GO:0015296	monoatomic anion:monoatomic cation symporter activity	6/1769	26/17191	0.044804	0.223331	Slc12a2/Slc12a7/Slc5a5/Slc12a3/Slc6a6/Slc12a4	6
	GO:0015459	potassium channel regulator activity	10/1769	54/17191	0.0466515	0.230764	Kcne2/Lrg1/Wnk1/Lrrc55/Abcc9/Slc5a3/Flna/Ank2/Sgk3/Pias3	10
	GO:0001618	virus receptor activity	7/1769	33/17191	0.0474019	0.2327	Clec5a/Cd81/Axl/Hyal2/Dag1/Cd300lf/Timd2	7
	GO:0015172	acidic amino acid transmembrane transporter activity	5/1769	20/17191	0.0478636	0.2332	Slc38a2/Slc1a5/Slc25a18/Slc13a3/Ucp2	5
