# Supplementary material for: Dose-Dependent Effects of Myo-Inositol on Kainic Acid-Induced Epilepsy: Electrophysiological, Behavioral, Transcriptomic, and DNA Methylome Studies
Source: Int J Mol Sci. 2025 Nov 17;26(22):11102. doi: 10.3390/ijms262211102 (PMC12652981; doi:10.3390/ijms262211102)
Supplement: Supplementary file 1 [file ijms-26-11102-s001.zip › Supplementary File_S9.xlsx]

## Sheet: Supplementary_Table_S1
	Supplementary Table S9: downregulated Gene Ontology biological processes (KA+MI vs CON+SAL)
	ID	Description	GeneRatio	BgRatio	pvalue	p.adjust	geneID	Count
	GO:0051082	unfolded protein binding	31/1679	92/17191	2.91679e-10	1.8755e-07	Dnaja2/Hsp90ab1/Tcp1/Dnajb6/Pfdn5/Cdc37/Pfdn6/Hspe1/Dnaja1/Scg5/Cct7/Dnajb4/Dnaja4/Cct8/Aip/Pfdn2/Cct2/St13/Nudc/Tomm20/Calr4/Clgn/Erlec1/Npm1/Clpx/Pet100/Canx/Ndufaf1/Hspa9/Ccdc115/Cct6a-ps7	31
	GO:0051117	ATPase binding	31/1679	99/17191	2.2681e-09	7.29194e-07	Snurf/Rab6a/Actr3/Ppp3ca/Ubxn1/Snx10/Arpc2/Rala/Atp1b1/Nsfl1c/Ufd1/Rac1/Tmem106b/Atp6v1g1/Trpc5/Atp5if1/Dnajc10/Pkd2/Atp6v1e1/Ruvbl1/Snu13/Rdx/Nop58/Tmtc4/Grin2a/Slc2a13/Znhit6/Atxn3/Hnrnpk/Vcpkmt/Ar	31
	GO:0043021	ribonucleoprotein complex binding	46/1679	195/17191	1.11086e-08	2.38094e-06	Ttc5/Fmr1/Ola1/Srp54a/Serbp1/Gemin4/Ccdc47/Prpf31/Naa15/Stau2/Prmt7/Sbds/Mtif2/Guf1/Ighmbp2/Csde1/Letm1/Hnrnpc/Afg2a/Eif2s1/Abce1/Rbm3/Eif4a3/Rbm39/Pqbp1/Ddx5/Prpf6/Linc00176/Top2b/Fxr1/Naa10/Cd2bp2/Nmd3/Map3k20/Impact/Srp19/Npm1/Mtres1/Wdr12/Nemf/Eif1a/Dnajc2/Hnrnpk/Pes1/Secisbp2l/Snrpd3	46
	GO:0003697	single-stranded DNA binding	32/1679	123/17191	1.73097e-07	2.78254e-05	Nucks1/Sub1/Sprtn/Dhx36/Lrpprc/Smc6/Xpc/Hnrnpdl/Tdp2/Ncl/Ighmbp2/Purb/Ssbp1/Smc2/Hnrnpa2b1/Smarca1/Tsnax/Terf1/Smc5/Terf2/Polr2g/Msh2/Pms2/Aptx/Mcm8/Tsn/Rad18/Hnrnpk/Cnbp/Rpa3/Top1/Rtf1	32
	GO:0044325	transmembrane transporter binding	37/1679	164/17191	9.53716e-07	0.000122648	Calm2/Calm3/Hsp90ab1/Ppp2ca/Fmr1/Ywhae/Psmd10/Calm1/Kcnq3/Snap25/Crbn/Slc8a1/Ywhaz/Ppp1r9b/Ywhaq/Ppp1r9a/Cabp1/Ppm1a/Trappc2/Ywhah/Fkbp1a/Tmem74/Fgf13/Pkd2/Kcnab2/Ap2m1/Diaph1/Ppp2cb/Eif3e/Scn3b/Scn1b/Itpr1/Stac/Vdac1/Kcnab1/Fkbp1b/Atp2a2	37
	GO:0019003	GDP binding	23/1679	80/17191	1.40909e-06	0.000151008	Hras/Prps1/Trim23/Srp54a/Nme2/Rala/Rit2/Rab18/Suclg1/Rras2/Rragd/Arl3/Rap1a/Diras3/Rab12/Diras2/Rit1/Rap1b/Rab7a/Rab8b/Rerg/Arf1/Rap2b	23
	GO:0003743	translation initiation factor activity	18/1679	54/17191	1.86488e-06	0.000171303	Eif4a2/Eif2b3/Eif3j/Eif5b/Eif4e3/Eif1ax/Mtif2/Eif3a/Eif2s3/Eif2s1/Denr/Eif4h/Eif4e/Eif3e/Eif2s2/Eif3m/Eif4e2/Eif1a	18
	GO:0044183	protein folding chaperone	20/1679	69/17191	5.89225e-06	0.00047359	Hypk/Hsp90ab1/Tcp1/Dnajb6/Fkbp8/Ccdc47/Hspe1/Cct7/Cct8/Pfdn2/Cct2/Hspd1/Cdc123/Clgn/Ric3/Clpx/Anp32e/Hspa9/Cct6a-ps7/Ttc9	20
	GO:0003755	peptidyl-prolyl cis-trans isomerase activity	14/1679	38/17191	6.87574e-06	0.000491234	Fkbp8/Cwc27/Fkbp3/Ppia/Fkbp1a/Aip/Ppig/Ppil4/Pin4/Fkbp9/Ppwd1/Ppid/Fkbp1b/Pin1	14
	GO:0035254	glutamate receptor binding	20/1679	75/17191	2.31045e-05	0.00114278	Gria2/Homer2/Flot1/Arpc2/Calm1/Gria1/Dlg3/Cabp1/Gripap1/Exoc4/Eml2/Camk2a/Grin2a/Sdcbp/Neto2/Akap5/Cacng8/Pick1/Canx/Nedd4	20
	GO:0003925	G protein activity	13/1679	37/17191	2.64554e-05	0.00121506	Hras/Rab4b/Rala/Rit2/Rac1/Rap1a/Cdc42/Rasl11b/Rap1b/Rab7a/Gnaq/Rab1a/Rap2b	13
	GO:0000149	SNARE binding	26/1679	114/17191	3.08856e-05	0.00132396	Gria2/Vti1b/Snap25/Septin8/Snca/Vamp7/Rnf40/Napg/Scfd1/Cplx2/Stx6/Napb/Dapk1/Vps50/Stx7/Syt11/Syp/Sec22b/Stx12/Syt12/Stx16/Stxbp5/Syt5/Uvrag/Hectd3/Stx8	26
	GO:0003954	NADH dehydrogenase activity	9/1679	21/17191	7.81907e-05	0.00295745	Ndufv1/Ndufv2/Ndufa9/Ndufs2/Ndufs1/ND6/Ndufs3/Ndufb7/Aifm1	9
	GO:0051087	protein-folding chaperone binding	29/1679	145/17191	0.000141246	0.00478006	Stmn3/Dnaja2/Dnajb6/Cdc37/Pfdn6/Dnajc8/Hspe1/Dnaja1/Ahsa1/Dnajb4/Dnaja4/Stau2/Bag5/Snca/Fkbp1a/Dnajb9/Hikeshi/Ptges3l/Dnajc10/Hspd1/Stub1/Gnb5/St13/Slc25a17/Ppid/Dnajc2/Prkn/Amfr/Hspa9	29
	GO:0099106	ion channel regulator activity	29/1679	148/17191	0.000204688	0.00632891	Calm2/Sumo1/Calm3/Vti1b/Ywhae/Tspan13/Calm1/Prkcb/Stim2/Cabp1/Ywhah/Arpp19/Scn2b/Stx7/Fgf13/Kcnab2/Akt1/Scn3b/Dpp6/Scn1b/Itpr1/Cacng8/Kcnab1/Fkbp1b/Sgk1/Commd1/Sclt1/Nedd4/Stx8	29
	GO:0000049	tRNA binding	18/1679	74/17191	0.000210199	0.00632891	Trnt1/Ssb/Sars1/Dtd1/Eif5b/Elp3/Dus2/Ighmbp2/Eif2s3/Alkbh8/Nsun2/Trmu/Trnau1ap/Elp5/Rars1/Mtres1/Eif1a/Trmt10c	18
	GO:0030544	Hsp70 protein binding	16/1679	62/17191	0.000224687	0.00632891	Dnaja2/Dnajb6/Dnajc8/Dnaja1/Dnaja4/Stau2/Snca/Fkbp1a/Dnajb9/Hikeshi/Dnajc10/Stub1/St13/Ppid/Dnajc2/Prkn	16
	GO:0031072	heat shock protein binding	30/1679	156/17191	0.000226384	0.00632891	Dnajc7/Dnaja2/Hsp90ab1/Dnajb6/Cdc37/Dnajc8/Dnaja1/Ahsa1/Dnaja4/Tomm34/Stau2/Snca/Tfam/Fkbp1a/Dnajb9/Hikeshi/Ptges3l/Nfkbia/Dnajc10/Stub1/St13/Unc45a/Ppid/Dnajc2/Prkn/Hnrnpk/Gucy1b1/Faf1/Hspa9/Camkmt	30
	GO:0016667	oxidoreductase activity, acting on a sulfur group of donors	14/1679	52/17191	0.000340276	0.00873191	Dld/Msra/Glrx2/Pcyox1/Tmx1/Dnajc10/Tmx3/Pgk1/Selenot/Ero1a/Tmx4/Coil/Txnrd3/Txndc12	14
	GO:0005516	calmodulin binding	33/1679	182/17191	0.000353079	0.00873191	Ppp3ca/Ppp3cb/Camk4/Atp2b1/Iqcb1/Pde1a/Fkbp8/Kcnq3/Scn2a/Slc8a1/Rit2/Slc8a2/Plcb1/Ryr1/Strn/Basp1/Atp5if1/Itpka/Ppp3cc/Camk2b/Dapk1/Rasgrf2/Camk2a/Edf1/Ddx5/Akt1/Rit1/Add2/Camkk2/Akap5/Strn3/Scn3a/Camkv	33
	GO:0141108	transporter regulator activity	29/1679	156/17191	0.000513671	0.0110789	Calm2/Sumo1/Calm3/Vti1b/Ywhae/Tspan13/Calm1/Prkcb/Stim2/Cabp1/Ywhah/Arpp19/Scn2b/Stx7/Fgf13/Kcnab2/Akt1/Scn3b/Dpp6/Scn1b/Itpr1/Cacng8/Kcnab1/Fkbp1b/Sgk1/Commd1/Sclt1/Nedd4/Stx8	29
	GO:0003955	NAD(P)H dehydrogenase (quinone) activity	8/1679	21/17191	0.000516899	0.0110789	Ndufv1/Ndufv2/Ndufs2/Ndufs1/ND6/Ndufs3/Ndufb7/Cbr4	8
	GO:0141110	transporter inhibitor activity	12/1679	43/17191	0.000625225	0.0128087	Calm2/Calm3/Vti1b/Calm1/Stx7/Scn3b/Scn1b/Itpr1/Fkbp1b/Commd1/Nedd4/Stx8	12
	GO:0001671	ATPase activator activity	9/1679	27/17191	0.000726008	0.0140954	Rab6a/Dnaja2/Dnajb6/Dnaja1/Ahsa1/Atp1b1/Dnajb4/Dnajc10/Dnajc24	9
	GO:0003724	RNA helicase activity	15/1679	64/17191	0.00104548	0.0186734	Eif4a2/Ddx1/Dhx36/Ddx42/Ddx24/Ighmbp2/Mtrex/Ddx19b/Ddx50/Eif4a3/Ddx5/Ddx55/Ythdc2/Ddx6/Ddx46	15
	GO:0009055	electron transfer activity	14/1679	59/17191	0.00133643	0.0226137	Ndufv1/Sdha/Ndufv2/Ndufs2/Cox6c/Ndufs1/Sdhc/ND6/Ndufs3/Ndufb7/Cyc1/Cycs/Cox5a/Cyct	14
	GO:0004683	calmodulin-dependent protein kinase activity	8/1679	24/17191	0.00143153	0.0229058	Camk4/Itpka/Camk2b/Dapk1/Camk2a/Camkk2/Ptk2b/Camkv	8
	GO:0005484	SNAP receptor activity	10/1679	35/17191	0.00143758	0.0229058	Vti1b/Snap25/Vamp7/Stx6/Stx7/Sec22b/Stx12/Stx16/Pick1/Stx8	10
	GO:0008186	ATP-dependent activity, acting on RNA	15/1679	66/17191	0.00146056	0.0229058	Eif4a2/Ddx1/Dhx36/Ddx42/Ddx24/Ighmbp2/Mtrex/Ddx19b/Ddx50/Eif4a3/Ddx5/Ddx55/Ythdc2/Ddx6/Ddx46	15
	GO:0008173	RNA methyltransferase activity	14/1679	60/17191	0.00158918	0.0243296	Mettl14/Tfb2m/Trmt13/Alkbh8/Nsun2/Mettl5/Emg1/Trmt12/Trmt10c/Tgs1/Thumpd3/Mettl2/Ftsj3/Tyw3	14
	GO:0030145	manganese ion binding	15/1679	67/17191	0.00171503	0.0250629	Idi1/Exd2/Nudt3/Adcy2/Ppm1b/Fen1/Ppm1a/Tdp2/Sod2/Dyrk2/Impa1/Extl2/Arg1/Arg2/Large1	15
	GO:0051536	iron-sulfur cluster binding	15/1679	67/17191	0.00171503	0.0250629	Ndufv1/Ndufv2/Glrx2/Ndufs2/Glrx3/Ndufs1/Elp3/Bola2/Lias/Ppat/Polr3f/Dpyd/Cdk5rap1/Rev3l/Isca1	15
	GO:0140101	catalytic activity, acting on a tRNA	23/1679	125/17191	0.00213397	0.0295227	Trnt1/Sars1/Hars2/Dtd1/Nars1/Tars3/Dus1l/Thg1l/Aarsd1/Dus2/Trmt13/Alkbh8/Tars2/Nsun2/Trmu/Dars1/Rars1/Trmt12/Trmt10c/Elac1/Thumpd3/Mettl2/Tyw3	23
	GO:0048027	mRNA 5'-UTR binding	8/1679	26/17191	0.00254801	0.0331288	Fmr1/Dhx36/Ncl/Rps14/Utp23/Shmt1/Celf1/Gnl3	8
	GO:0016874	ligase activity	28/1679	166/17191	0.00289776	0.0358319	Atp5mf/Sucla2/Atp5pd/Dph6/Sars1/Hars2/Nae1/Atp6v1a/Nars1/Tars3/Sae1/Suclg1/Atp5pf/Uba3/Aarsd1/Atp5f1b/Acsl5/Atp5pb/Rlig1/Acsl4/Tars2/Asnsd1/Ctps1/Gart/Dars1/Rtcb/Rars1/Adss2	28
	GO:0140030	modification-dependent protein binding	31/1679	191/17191	0.00329432	0.0388923	Cbx3/Htatsf1/Fmr1/Zranb1/Ubxn1/Kdm4c/Sprtn/Babam2/Brd9/Ufd1/Glyr1/Ing2/Brd7/Hspd1/Usp15/Zmynd11/Rnf168/Ing3/Hdgfl2/Chd5/Zcwpw2/Atrx/Dzip3/Parp2/Eps15/Mbtd1/Dnajc2/Tdrd3/Rad18/Vcp/Suz12	31
	GO:0048487	beta-tubulin binding	11/1679	45/17191	0.00332671	0.0388923	Appl1/Tbca/Lrpprc/Snca/Capzb/Smc3/Vapb/Fgf13/Spast/Syt11/Pdcd5	11
	GO:0015078	proton transmembrane transporter activity	24/1679	138/17191	0.00372883	0.0428149	Slc17a7/Atp5mf/Atp5pd/Slc25a4/Atp6v1a/Slc25a14/Atp6v1c1/Slc9c2/Atp6v1d/Cox6c/Atp5pf/Slc9a2/Atp5mc3/Atp6v1g1/Atp6v1h/Atp5f1b/Letm1/Atp6v1g2/Atp5pb/Atp6v1e1/Slc9a4/Slc2a13/Slc9b2/Cox5a	24
	GO:0140828	metal cation:monoatomic cation antiporter activity	10/1679	40/17191	0.00423125	0.0477315	Slc17a7/Slc24a3/Slc9c2/Slc8a1/Slc8a2/Slc9a2/Slc30a10/Letm1/Slc9a4/Slc9b2	10
	GO:0019783	ubiquitin-like protein peptidase activity	20/1679	110/17191	0.00462106	0.050367	Usp14/Uchl3/Zranb1/Uchl5/Vcpip1/Hint1/Cops5/Psmd14/Mindy3/Usp46/Usp15/Usp33/Senp6/Cyld/Usp47/Usp12/Atxn3/Otud6b/Usp48/Usp4	20
	GO:0015399	primary active transmembrane transporter activity	25/1679	148/17191	0.00462155	0.050367	Atp2b1/Ndufv1/Atp6v1a/Ndufv2/Atp6v1c1/Atp6v1d/Ndufs2/Cox6c/Ndufs1/Atp1b1/Atp6v1g1/Atp6v1h/ND6/Atp5f1b/Atp6v1g2/Ndufs3/Atp13a3/Ndufb7/Atp6v1e1/Abcb7/Tomm20/Abcd3/Cox5a/Atp2a2/Abcb1b	25
	GO:0019894	kinesin binding	12/1679	54/17191	0.00511435	0.0531722	Kifbp/Arpc2/Klc1/Kifap3/Kif3a/Stau2/Snca/Ap1ar/Jakmip1/Klc2/Magi2/Ktn1	12
	GO:0042625	ATPase-coupled ion transmembrane transporter activity	8/1679	29/17191	0.00537511	0.0531722	Atp6v1a/Atp6v1c1/Atp6v1d/Atp6v1g1/Atp6v1h/Atp5f1b/Atp6v1g2/Atp6v1e1	8
	GO:0044769	ATPase activity, coupled to transmembrane movement of ions, rotational mechanism	8/1679	29/17191	0.00537511	0.0531722	Atp6v1a/Atp6v1c1/Atp6v1d/Atp6v1g1/Atp6v1h/Atp5f1b/Atp6v1g2/Atp6v1e1	8
	GO:0046961	proton-transporting ATPase activity, rotational mechanism	8/1679	29/17191	0.00537511	0.0531722	Atp6v1a/Atp6v1c1/Atp6v1d/Atp6v1g1/Atp6v1h/Atp5f1b/Atp6v1g2/Atp6v1e1	8
	GO:0140104	molecular carrier activity	18/1679	97/17191	0.00561785	0.0547314	Zng1a/Emc4/Snupn/Emc2/Hsp90ab1/Urm1/Jdp2/Ranbp6/Park7/Hikeshi/Xpo4/Ccs/Emc10/Emc7/Kpna3/Anp32e/Nasp/Xpo7	18
	GO:0101005	deubiquitinase activity	18/1679	98/17191	0.00626968	0.0601702	Usp14/Uchl3/Zranb1/Uchl5/Vcpip1/Cops5/Psmd14/Mindy3/Usp46/Usp15/Usp33/Cyld/Usp47/Usp12/Atxn3/Otud6b/Usp48/Usp4	18
	GO:0005248	voltage-gated sodium channel activity	7/1679	25/17191	0.00830339	0.0773779	Scn2a/Scn2b/Pkd2/Scn3b/Scn1b/Scn3a/Nalcn	7
	GO:0017018	myosin phosphatase activity	13/1679	65/17191	0.00923007	0.084592	Ppm1e/Ppp3ca/Ppp3cb/Ppp2ca/Ppm1b/Ppp1cb/Ppp1cc/Ppm1a/Ppp3cc/Ppp2cal1/Ppm1g/Ppp2cb/Ublcp1	13
	GO:0140662	ATP-dependent protein folding chaperone	9/1679	38/17191	0.0094722	0.084592	Hsp90ab1/Tcp1/Cct7/Cct8/Cct2/Hspd1/Clpx/Hspa9/Cct6a-ps7	9
	GO:0070064	proline-rich region binding	6/1679	20/17191	0.0100164	0.0870346	Apbb1/Cttn/Gigyf2/Wbp4/Cyld/Nedd4	6
	GO:1990381	ubiquitin-specific protease binding	6/1679	20/17191	0.0100164	0.0870346	Sumo1/Chmp3/Park7/Prkn/Amfr/Vcp	6
	GO:0030276	clathrin binding	12/1679	59/17191	0.0106054	0.0909234	Nsg2/Ap4b1/Dnm1l/Trpc5/Cltb/Syt11/Syt12/Aftph/Syt5/Lmbrd1/Mycbpap/Sclt1	12
	GO:0003727	single-stranded RNA binding	17/1679	96/17191	0.0111471	0.0930856	Ssb/Ddx1/Fmr1/Hnrnpdl/Ighmbp2/Cirbp/Dazap1/Khdrbs3/Hnrnpc/Eif4a3/Tra2b/Fxr1/Polr2g/Pabpn1/Rbm11/Cnbp/Rbmx	17
	GO:0016627	oxidoreductase activity, acting on the CH-CH group of donors	12/1679	60/17191	0.0121106	0.0975809	Sdha/Acad9/Blvra/Dus1l/Ptgr2/Sdhc/Dus2/Tm7sf2/Tecr/Hibch/Dpyd/Acad8	12
	GO:0016620	oxidoreductase activity, acting on the aldehyde or oxo group of donors, NAD or NADP as acceptor	11/1679	53/17191	0.0121407	0.0975809	Pdhb/Dld/Aldh1a1/Pdha1/Pdhx/Adh4/Adh5/Dlat/Far1/Aldh1b1/Aldh9a1	11
	GO:0031491	nucleosome binding	14/1679	75/17191	0.0129424	0.10274	Dnttip1/Smarca5/Glyr1/Hmgn3/Hmgn1/Supt16h/Smarca1/Rnf168/Actr6/Noc2l/Parp2/Supt6h/Hp1bp3/H3f3a	14
	GO:0016765	transferase activity, transferring alkyl or aryl (other than methyl) groups	13/1679	69/17191	0.015102	0.118422	Coq2/Sms/Pggt1b/Agps/Mat2a/Rabggtb/Smsl1/Lancl1/Dhdds/Trmt12/Fntb/Churc1/Hmbs	13
	GO:0036002	pre-mRNA binding	9/1679	41/17191	0.015623	0.120747	U2af1l4/Zrsr2/Slu7/Hnrnpa2b1/Ddx5/Tra2b/U2af1/Hnrnpk/Celf1	9
	GO:0016407	acetyltransferase activity	17/1679	100/17191	0.0164386	0.122907	Naa20/Acat1/Pafah1b2/Naa15/Elp3/Nat14/Acat2/Kat14/Gnpat/Casd1/Naa30/Naa10/Ing3/Hat1/Dlat/Esco1/Hgsnat	17
	GO:0001098	basal transcription machinery binding	12/1679	63/17191	0.0176173	0.128726	Gtf2f1/Ccar2/Elp2/Edf1/Ruvbl1/Zfp326/Nop58/Smyd2/Znhit6/Paf1/Rtf1/Ar	12
	GO:0001099	basal RNA polymerase II transcription machinery binding	12/1679	63/17191	0.0176173	0.128726	Gtf2f1/Ccar2/Elp2/Edf1/Ruvbl1/Zfp326/Nop58/Smyd2/Znhit6/Paf1/Rtf1/Ar	12
	GO:0140318	protein transporter activity	7/1679	29/17191	0.0191158	0.136572	Tomm22/Tomm70/Timm17a/Atad1/Sec63/Tomm20/Lmbrd1	7
	GO:0008094	ATP-dependent activity, acting on DNA	19/1679	118/17191	0.0200783	0.14068	Sub1/Ddx1/Dhx36/Chd3/Cdk7/Smarca5/Rfc4/Ighmbp2/Ruvbl1/Top2b/Smarca1/Msh2/Chd5/Pms2/Atrx/Mcm8/Ercc3/Smarca2/Hfm1	19
	GO:0140597	protein carrier chaperone	8/1679	36/17191	0.0205659	0.14068	Emc4/Emc2/Hsp90ab1/Jdp2/Emc10/Emc7/Anp32e/Nasp	8
	GO:0031420	alkali metal ion binding	6/1679	24/17191	0.0248384	0.163992	Acat1/Scn2a/Adprh/Impa1/Pkm/Scn3a	6
	GO:0019843	rRNA binding	15/1679	89/17191	0.0249941	0.163992	Sbds/Mrps18c/Ncl/Mrpl20/Cirbp/Ngrn/Rpf1/Rpf2/Utp23/mrpl11/Map3k20/Emg1/Npm1/Rbm34/Rps9	15
	GO:0003899	DNA-directed 5'-3' RNA polymerase activity	6/1679	25/17191	0.03006	0.189496	Polr1c/Polr2f/Crcp/Polr3h/Polr2b/Polr1d	6
	GO:0051139	metal cation:proton antiporter activity	6/1679	25/17191	0.03006	0.189496	Slc17a7/Slc9c2/Slc9a2/Letm1/Slc9a4/Slc9b2	6
	GO:0097602	cullin family protein binding	6/1679	25/17191	0.03006	0.189496	Skp1/Rbx1/Dcun1d5/Dcun1d1/Prkn/Dcun1d2	6
	GO:0050681	nuclear androgen receptor binding	7/1679	32/17191	0.0319147	0.199235	Snw1/Kdm4c/Prkcb/Park7/Rnf6/Ddx5/Ar	7
	GO:0061650	ubiquitin-like protein conjugating enzyme activity	8/1679	39/17191	0.0322549	0.199422	Ube2w/Ube2k/Ube2h/Ube2r2/Ufc1/Ube2q2/Ube2d3/Atg3	8
	GO:0001091	RNA polymerase II general transcription initiation factor binding	6/1679	26/17191	0.0359509	0.210149	Gtf2f1/Edf1/Ruvbl1/Nop58/Znhit6/Ar	6
	GO:0022884	macromolecule transmembrane transporter activity	6/1679	26/17191	0.0359509	0.210149	Tomm22/Tomm70/Timm17a/Hnrnpa3/Sec63/Tomm20	6
	GO:0051018	protein kinase A binding	10/1679	55/17191	0.0384848	0.22148	Pja2/Prkar1a/Gria1/Pkia/Rdx/Acbd3/Akap5/Spatc1l/Akap7/Prkar2b	10
	GO:0043178	alcohol binding	14/1679	86/17191	0.0385781	0.22148	Vdac2/Trpc4/Trpc5/Dpm1/Adh4/Plcl2/Syp/Rph3a/Stard3nl/Itpr1/Gramd1c/Gpr155/Vdac1/Erlin1	14
	GO:0008320	protein transmembrane transporter activity	5/1679	20/17191	0.0394582	0.222558	Tomm22/Tomm70/Timm17a/Sec63/Tomm20	5
	GO:0140517	protein-RNA adaptor activity	5/1679	20/17191	0.0394582	0.222558	Fmr1/Hnrnpc/Hnrnpa2b1/Ythdc2/Ythdc1	5
	GO:0032182	ubiquitin-like protein binding	18/1679	119/17191	0.0403765	0.225757	Uchl3/Ubxn1/Serbp1/Sprtn/Nsfl1c/Dcun1d5/Dcun1d1/Rnf168/Ubxn2b/Eps15/Prkn/Ubxn8/Amfr/Faf1/Fbxw7/Rnf8/Dcun1d2/Nedd4	18
	GO:0044390	ubiquitin-like protein conjugating enzyme binding	8/1679	41/17191	0.0421693	0.230672	Rnf40/Park7/Rnf19a/Dcun1d5/Dcun1d1/Rnf144b/Prkn/Dcun1d2	8
	GO:0019903	protein phosphatase binding	25/1679	179/17191	0.0429706	0.230672	Ppp3cb/Ppp2ca/Fmr1/Ywhae/Ppp1cc/Kifap3/Ppp1r9b/Ppp1r9a/Kif3a/Gtf2f1/Dlg3/Cdc5l/Ppp1r3e/Myo16/Strn/Arpp19/Akt1/Anapc5/Itpr1/Akap5/Strn3/Rps6kb1/Cacng8/Dlg2/Vcp	25
	GO:0030515	snoRNA binding	7/1679	34/17191	0.0430492	0.230672	Utp6/Snu13/Nop58/Rrp9/Nhp2/Bysl/Sde2	7
	GO:0031369	translation initiation factor binding	7/1679	34/17191	0.0430492	0.230672	Fmr1/Syt11/Eif4e/Eif2s2/Polr2g/Eif3m/Celf1	7
